# Supplementary material for: Strigolactone insensitivity affects differential shoot and root transcriptome in barley
Source: J Appl Genet. 2024 Jun 14;66(1):15–28. doi: 10.1007/s13353-024-00885-w (PMC11762224; doi:10.1007/s13353-024-00885-w)
Supplement: Supplementary file 1 — (XLSX 789 KB) [file 13353_2024_885_MOESM1_ESM.xlsx]

## Sheet: read me
Supplemental Data 1
	Tab name	Description
	Table S1a	List of up-regulated genes in the hvd14.d shoot vs Sebastian shoot comparison (log2FC ≥ 1, adjusted P value ≤ 0.01)
	Table S1b	List of down-regulated genes in the hvd14.d shoot vs Sebastian shoot comparison (log2FC ≤ -1, adjusted P value ≤ 0.01)
	Table S1c	List of up-regulated genes in the hvd14.d root vs Sebastian root comparison (log2FC ≥ 1, adjusted P value ≤ 0.01)
	Table S1d	List of down-regulated genes in the hvd14.d root vs Sebastian root comparison (log2FC ≤ -1, adjusted P value ≤ 0.01)
	Table S1e	List of up-regulated genes in both hvd14.d shoot vs Sebastian shoot and hvd14.d root vs Sebastian root comparisons (log2FC ≥ 1, adjusted P value ≤ 0.01) - strigolactone commone (SL_C) genes
	Table S1f	List of up-regulated genes specific only in the hvd14.d shoot vs Sebastian shoot comparison (log2FC ≥ 1, adjusted P value ≤ 0.01) - strigolactone shoot specific (SL_S)
	Table S1g	List of up-regulated genes specific only in the hvd14.d root vs Sebastian root comparison (log2FC ≥ 1, adjusted P value ≤ 0.01) - strigolactone root specific (SL_R)
	Table S1h	List of down-regulated genes in both hvd14.d shoot vs Sebastian shoot and hvd14.d root vs Sebastian root comparisons (log2FC ≤ -1, adjusted P value ≤ 0.01) - strigolactone commone (SL_C) genes
	Table S1i	List of down-regulated genes specific only in the hvd14.d shoot vs Sebastian shoot comparison (log2FC ≤ -1, adjusted P value ≤ 0.01) - strigolactone shoot specific (SL_S)
	Table S1j	List of up-regulated genes specific only in the hvd14.d root vs Sebastian root comparison (log2FC ≤ -1, adjusted P value ≤ 0.01) - strigolactone root specific (SL_R)

## Sheet: Table S1a
Table S1a. List of up-regulated genes in the hvd14.d shoot vs Sebastian shoot comparison (log2FC ≥ 1, adjusted P value ≤ 0.01)
#	HORVU ID	description	d14.d vs WT (shoot)
			log2FC	adj.pval
1	HORVU.MOREX.r2.2HG0080330	Putrescine hydroxycinnamoyltransferase 3	7.11684	1.00205e-06
2	HORVU.MOREX.r2.7HG0533680		6.58626	9.49192e-06
3	HORVU.MOREX.r2.5HG0432290	rRNA N-glycosidase	6.26106	0.000212871
4	HORVU.MOREX.r2.3HG0263870	O-methyltransferase 1	6.12152	0.000219431
5	HORVU.MOREX.r2.1HG0051960	NAC domain-containing protein 48	5.89067	0.000267644
6	HORVU.MOREX.r2.3HG0263620	L-gulonolactone oxidase 2	5.82997	0.000123348
7	HORVU.MOREX.r2.1HG0002090	Arginine decarboxylase	5.76234	2.41103e-07
8	HORVU.MOREX.r2.5HG0446810	Cysteine-rich receptor-like protein kinase 15	5.71676	1.23936e-05
9	HORVU.MOREX.r2.3HG0245140	Catechol oxidase	5.67632	0.00744961
10	HORVU.MOREX.r2.5HG0392490	Probable flavin-containing monooxygenase 1	5.55378	0.00286402
11	HORVU.MOREX.r2.5HG0411860		5.54321	0.000581309
12	HORVU.MOREX.r2.5HG0404570	Protein PERMEABLE LEAVES 1; AltName: F	5.51488	0.00157389
13	HORVU.MOREX.r2.6HG0449460	LOX2:Hv:2	5.48539	0.00106994
14	HORVU.MOREX.r2.4HG0328580	Non-legume hemoglobin	5.39784	0.00262435
15	HORVU.MOREX.r2.1HG0040610	28 kDa cold-induced protein	5.24638	0.000827656
16	HORVU.MOREX.r2.3HG0181470		5.11555	0.00885506
17	HORVU.MOREX.r2.6HG0511810	UDP-glycosyltransferase 85A24	4.99906	0.00182519
18	HORVU.MOREX.r2.2HG0105290		4.92358	0.00986798
19	HORVU.MOREX.r2.7HG0528690		4.89699	0.0074064
20	HORVU.MOREX.r2.2HG0138000		4.86279	0.00543513
21	HORVU.MOREX.r2.7HG0557310	ATP23a/ATP23b	4.7696	0.00612554
22	HORVU.MOREX.r2.6HG0448860		4.63925	0.00721888
23	HORVU.MOREX.r2.5HG0422890	Lipoxygenase L-2	4.6372	0.00251643
24	HORVU.MOREX.r2.2HG0138520	Probable histidine kinase 1	4.40518	5.81969e-67
25	HORVU.MOREX.r2.1HG0009530	Patatin-like protein 1	4.31306	0.000508411
26	HORVU.MOREX.r2.3HG0269080	Cysteine-rich receptor-like protein kinase 25	3.96302	0.00566796
27	HORVU.MOREX.r2.1HG0001160	Cysteine-rich receptor-like protein kinase 15	3.93493	0.00665524
28	HORVU.MOREX.r2.2HG0112550	OsCslF8	3.87389	0.00170494
29	HORVU.MOREX.r2.5HG0367890		3.87186	0.000179651
30	HORVU.MOREX.r2.5HG0367820	Allergen Cor a I; AltName: Allergen=Cor a 1	3.85577	0.000593631
31	HORVU.MOREX.r2.2HG0171870	Leaf lipoxygenase	3.85184	1.96278e-05
32	HORVU.MOREX.r2.1HG0077210	BCS1-like protein	3.79351	0.00710115
33	HORVU.MOREX.r2.3HG0272550	Barwin	3.72217	0.00896904
34	HORVU.MOREX.r2.3HG0253490	Salicylate 3-hydroxylase DLO2	3.71896	0.000781744
35	HORVU.MOREX.r2.4HG0346000	OsJAZ9	3.64074	2.35836e-05
36	HORVU.MOREX.r2.2HG0101040	Subtilisin-chymotrypsin inhibitor-2B	3.60746	0.000993347
37	HORVU.MOREX.r2.2HG0173190	G-type lectin S-receptor-like serine/threonine-protein kinase B120	3.5978	0.00738017
38	HORVU.MOREX.r2.3HG0266100	Beta-1,3-endoglucanase GII	3.5933	0.00624865
39	HORVU.MOREX.r2.6HG0458780	Probable LRR receptor-like serine/threonine-protein kinase At4g08850	3.53715	0.000353407
40	HORVU.MOREX.r2.5HG0446820	G-type lectin S-receptor-like serine/threonine-protein kinase LECRK2	3.50981	0.00733232
41	HORVU.MOREX.r2.1HG0000890		3.50253	0.000623661
42	HORVU.MOREX.r2.3HG0273280	Pentatricopeptide repeat-containing protein At3g48250, chloroplastic	3.47563	6.20251e-05
43	HORVU.MOREX.r2.1HG0063020	Dof zinc finger protein DOF2.3	3.46962	0.00441934
44	HORVU.MOREX.r2.1HG0047370	Omnipotent suppressor protein 1 homolog 2	3.45191	5.83481e-08
45	HORVU.MOREX.r2.5HG0417940		3.42583	0.00473259
46	HORVU.MOREX.r2.3HG0181440	Wall-associated receptor kinase 2	3.41019	0.000157111
47	HORVU.MOREX.r2.5HG0404510	Wall-associated receptor kinase 2	3.38575	1.29096e-05
48	HORVU.MOREX.r2.1HG0078230		3.35087	2.29669e-13
49	HORVU.MOREX.r2.3HG0184880	Bowman-Birk type trypsin inhibitor	3.28194	0.00471918
50	HORVU.MOREX.r2.1HG0003840	Mannose-specific lectin	3.25599	0.00270777
51	HORVU.MOREX.r2.1HG0012930	Pentatricopeptide repeat-containing protein At3g48810	3.24118	0.00983782
52	HORVU.MOREX.r2.2HG0157910		3.20407	0.00142617
53	HORVU.MOREX.r2.4HG0279340	Proton pump 1	3.18567	4.53622e-10
54	HORVU.MOREX.r2.7HG0531330	Receptor-like protein 12	3.13217	4.60772e-05
55	HORVU.MOREX.r2.1HG0053660	Phospholipase A1-II 7	3.04811	0.00227564
56	HORVU.MOREX.r2.2HG0092440	Peroxidase 1	3.03453	0.00735394
57	HORVU.MOREX.r2.2HG0097390		3.02257	8.67351e-07
58	HORVU.MOREX.r2.7HG0531840	Probable LRR receptor-like serine/threonine-protein kinase At3g47570	3.01807	0.0067142
59	HORVU.MOREX.r2.3HG0181490		2.98496	0.00674759
60	HORVU.MOREX.r2.4HG0286890	Shewanella-like protein phosphatase 2	2.96009	0.00255753
61	HORVU.MOREX.r2.4HG0339040	FPF1-like protein 5	2.95188	2.93987e-15
62	HORVU.MOREX.r2.5HG0392950	Probable LRR receptor-like serine/threonine-protein kinase At4g29180	2.95103	0.0010864
63	HORVU.MOREX.r2.5HG0410630	Serine/threonine-protein kinase	2.94436	0.00886022
64	HORVU.MOREX.r2.1HG0060140		2.88589	0.0001695
65	HORVU.MOREX.r2.5HG0444720		2.8015	0.000117375
66	HORVU.MOREX.r2.1HG0043460	24-methylenesterol C-methyltransferase 2	2.76641	5.34254e-05
67	HORVU.MOREX.r2.2HG0166910	Protein YELLOW-LEAF-SPECIFIC GENE 6	2.76479	0.00573764
68	HORVU.MOREX.r2.7HG0531360		2.73452	1.60042e-05
69	HORVU.MOREX.r2.5HG0438820	Protein BENZOXAZINLESS 8	2.69988	0.00273178
70	HORVU.MOREX.r2.2HG0147250	Pathogenesis related (PR)-3 chitinase 4	2.64569	0.00929877
71	HORVU.MOREX.r2.1HG0050640	Pathogenesis related (PR)-3 chitinase 2	2.6411	0.00705576
72	HORVU.MOREX.r2.1HG0050790	SCC1 homolog 1	2.63774	0.00334881
73	HORVU.MOREX.r2.1HG0053730		2.5366	0.00541266
74	HORVU.MOREX.r2.6HG0474930		2.51581	1.71658e-11
75	HORVU.MOREX.r2.7HG0606560	Glutathione synthetase, chloroplastic	2.50449	9.00222e-05
76	HORVU.MOREX.r2.6HG0451270	Wall-associated receptor kinase 5	2.49193	4.50365e-05
77	HORVU.MOREX.r2.2HG0149830	Peroxygenase	2.48398	0.000168459
78	HORVU.MOREX.r2.2HG0080580	Putative L-type lectin-domain containing receptor kinase V.1	2.46215	7.52482e-06
79	HORVU.MOREX.r2.4HG0328610	Hydroperoxide dehydrase 2	2.46174	0.00425979
80	HORVU.MOREX.r2.2HG0162240		2.44519	4.89937e-06
81	HORVU.MOREX.r2.1HG0016790	GST-IV	2.44357	0.00302639
82	HORVU.MOREX.r2.7HG0551470		2.38272	0.00560053
83	HORVU.MOREX.r2.4HG0282460	SEC14-like protein 1	2.38015	0.00263362
84	HORVU.MOREX.r2.6HG0451220	Wall-associated receptor kinase 5	2.37406	6.43241e-06
85	HORVU.MOREX.r2.5HG0349670	Protein ATPASE-IN-SEED-DEVELOPMENT	2.36722	7.52482e-06
86	HORVU.MOREX.r2.7HG0594750	L-ascorbate oxidase	2.34409	3.24873e-05
87	HORVU.MOREX.r2.2HG0144150	Farnesylated protein 5	2.34209	3.73307e-07
88	HORVU.MOREX.r2.4HG0343750	bHLH transcription factor bHLH070	2.28068	9.14019e-06
89	HORVU.MOREX.r2.4HG0343950		2.25711	0.0027157
90	HORVU.MOREX.r2.7HG0593170	Double-strand break repair protein MRE11	2.19851	0.000882015
91	HORVU.MOREX.r2.5HG0446210	Sucrose hydrolase 4	2.1842	4.18906e-17
92	HORVU.MOREX.r2.1HG0041130	No apical meristem-like protein	2.16932	1.27237e-10
93	HORVU.MOREX.r2.7HG0527710	Sucrose:sucrose 1(F)-beta-D-fructosyltransferase	2.16902	0.000769405
94	HORVU.MOREX.r2.7HG0562970	Protein DEFECTIVE IN MERISTEM SILENCING 11	2.162	1.77046e-12
95	HORVU.MOREX.r2.2HG0154440		2.14411	0.00304663
96	HORVU.MOREX.r2.2HG0176320	ATP-dependent RNA helicase DEAH12, chloroplastic	2.1373	0.00523624
97	HORVU.MOREX.r2.2HG0097090		2.11885	8.56995e-09
98	HORVU.MOREX.r2.4HG0318960	Pathogenesis-related protein 1	2.1049	1.40915e-12
99	HORVU.MOREX.r2.5HG0352010	Thaumatin-like protein	2.09995	0.000446588
100	HORVU.MOREX.r2.4HG0342390	RNA exonuclease 4	2.09012	0.00114199
101	HORVU.MOREX.r2.3HG0253010	Lysophospholipase 2	2.08976	0.00330978
102	HORVU.MOREX.r2.5HG0422250	Amino acid transporter 1	2.08543	0.000109669
103	HORVU.MOREX.r2.5HG0384190	OsMAN8	2.08164	0.00199273
104	HORVU.MOREX.r2.7HG0573960		2.06983	3.97446e-06
105	HORVU.MOREX.r2.5HG0428750	Protein DEFECTIVE IN LONG-TERM	2.0509	4.88993e-05
106	HORVU.MOREX.r2.1HG0004420	Cytochrome P450-LIA1	2.02659	0.000426148
107	HORVU.MOREX.r2.7HG0565580		2.02569	7.48165e-07
108	HORVU.MOREX.r2.2HG0105930	DNA annealing helicase ZRANB3; Includes:	2.00403	1.3096e-08
109	HORVU.MOREX.r2.3HG0255740	OsFKI	2.00032	1.49567e-20
110	HORVU.MOREX.r2.3HG0184570	Metal tolerance protein 7	1.98674	2.13135e-06
111	HORVU.MOREX.r2.3HG0271760		1.9703	3.45934e-12
112	HORVU.MOREX.r2.1HG0074040	NifU-like protein ISU1	1.95797	0.00157749
113	HORVU.MOREX.r2.3HG0211900	Thylakoid ADP/ATP translocase	1.94902	2.62326e-08
114	HORVU.MOREX.r2.3HG0234390	P-glycoprotein 11	1.92837	0.00915901
115	HORVU.MOREX.r2.2HG0176170		1.92734	0.000277758
116	HORVU.MOREX.r2.2HG0145690	BTB and TAZ domain protein 2	1.91865	0.00294568
117	HORVU.MOREX.r2.5HG0359910	OsCIPK04	1.9177	0.000184393
118	HORVU.MOREX.r2.5HG0408180	Ca(2+)-ATPase isoform 9	1.90298	0.00161001
119	HORVU.MOREX.r2.2HG0171080		1.90087	3.41664e-06
120	HORVU.MOREX.r2.3HG0182560	Wall-associated receptor kinase 2	1.89267	0.000580302
121	HORVU.MOREX.r2.2HG0081090	CDT1-like protein a, chloroplastic	1.88705	2.38463e-05
122	HORVU.MOREX.r2.6HG0514900	Ribonuclease 1	1.88384	4.59484e-12
123	HORVU.MOREX.r2.3HG0235350	IAA-amino acid hydrolase ILR1-like 2	1.86391	0.00659314
124	HORVU.MOREX.r2.7HG0605640	IAA-amino acid hydrolase ILR1-like 6	1.86287	5.21296e-08
125	HORVU.MOREX.r2.2HG0132470	Peptidyl-	1.85342	6.46354e-11
126	HORVU.MOREX.r2.3HG0268090	OMPdecase	1.84489	1.53179e-09
127	HORVU.MOREX.r2.1HG0020160	RS-containing zinc finger protein 33	1.84361	1.53986e-09
128	HORVU.MOREX.r2.2HG0100780		1.83325	1.0085e-06
129	HORVU.MOREX.r2.7HG0533470	Receptor kinase-like protein Xa21, processed	1.83295	0.0013953
130	HORVU.MOREX.r2.5HG0355310	Peptide-N4-(N-acetyl-beta-glucosaminyl)asparagine amidase	1.83137	0.00585303
131	HORVU.MOREX.r2.5HG0440790		1.82672	2.85234e-09
132	HORVU.MOREX.r2.6HG0451100	Wall-associated receptor kinase 5	1.81551	0.000572055
133	HORVU.MOREX.r2.1HG0076320	Hexose carrier protein HEX6	1.80832	0.000468729
134	HORVU.MOREX.r2.5HG0419270	Myeloid/lymphoid or mixed-lineage leukemia protein 2	1.79766	0.000436273
135	HORVU.MOREX.r2.1HG0069590	Nucleolar protein 5A	1.79363	1.14904e-27
136	HORVU.MOREX.r2.1HG0043930	Plant U-box protein 36	1.79237	0.00597945
137	HORVU.MOREX.r2.4HG0345790	Acyl transferase 15	1.7811	0.00864524
138	HORVU.MOREX.r2.3HG0257750		1.77334	6.26285e-05
139	HORVU.MOREX.r2.2HG0166380	Protein PLASTID MOV	1.77227	3.13609e-07
140	HORVU.MOREX.r2.1HG0020500	B2 protein	1.7721	0.00187023
141	HORVU.MOREX.r2.4HG0346770	GATA transcription factor 4	1.77021	0.00924337
142	HORVU.MOREX.r2.1HG0047060	DNA-directed RNA polymerases I and III subunit rpac1	1.7505	0.000366311
143	HORVU.MOREX.r2.1HG0031510	HSP60-1	1.72041	1.80016e-08
144	HORVU.MOREX.r2.4HG0349160	Germin-like protein 8-5	1.71336	0.00904561
145	HORVU.MOREX.r2.7HG0598450		1.71228	1.23281e-07
146	HORVU.MOREX.r2.7HG0527370	Protein SMALL, GLUED-TOGETHER, AND COLLAPSED POLLEN	1.71048	1.68481e-05
147	HORVU.MOREX.r2.6HG0520080		1.7003	0.000245733
148	HORVU.MOREX.r2.7HG0597340		1.69381	0.00113197
149	HORVU.MOREX.r2.5HG0438360	S-adenosylmethionine transporter 1	1.69353	0.00124399
150	HORVU.MOREX.r2.2HG0099980	Nucleolar protein NAP57 homolog	1.67298	4.18906e-17
151	HORVU.MOREX.r2.6HG0451160		1.67268	0.0097845
152	HORVU.MOREX.r2.6HG0492210	40S ribosomal protein S11	1.67062	0.00047704
153	HORVU.MOREX.r2.7HG0558970	Zinc finger protein CONSTANS-LIKE 9	1.65304	1.16564e-16
154	HORVU.MOREX.r2.3HG0263650		1.64923	0.00236848
155	HORVU.MOREX.r2.7HG0609200	Protein DEFECTIVE IN LONG-TERM	1.64377	4.2508e-08
156	HORVU.MOREX.r2.7HG0527840	Sucrose:sucrose 1(F)-beta-D-fructosyltransferase	1.63618	0.00611505
157	HORVU.MOREX.r2.6HG0513130		1.62782	2.07966e-06
158	HORVU.MOREX.r2.2HG0091620	ATP-dependent DNA helicase RecQ	1.61571	0.000176139
159	HORVU.MOREX.r2.6HG0449050	RNA editing-interacting protein 5	1.61329	3.45008e-08
160	HORVU.MOREX.r2.7HG0558540		1.61073	8.89285e-05
161	HORVU.MOREX.r2.3HG0211040		1.60617	0.000935793
162	HORVU.MOREX.r2.4HG0280900		1.60393	1.25329e-08
163	HORVU.MOREX.r2.7HG0554570		1.59894	0.000144913
164	HORVU.MOREX.r2.2HG0176040	Amine oxidase 2	1.59439	0.000256002
165	HORVU.MOREX.r2.5HG0404270	Purine permease 1	1.57487	0.000110097
166	HORVU.MOREX.r2.7HG0539820		1.57176	0.000337346
167	HORVU.MOREX.r2.3HG0189800	Uncharacterized protein At2g39795, mitochondrial	1.56362	1.95074e-09
168	HORVU.MOREX.r2.4HG0281730		1.56204	2.29926e-05
169	HORVU.MOREX.r2.1HG0036230	CDT1-like protein a, chloroplastic	1.56202	1.54068e-06
170	HORVU.MOREX.r2.4HG0291590	Protein FAM135B	1.55965	0.000179753
171	HORVU.MOREX.r2.2HG0173210	G-type lectin S-receptor-like serine/threonine-protein kinase B120	1.55953	0.000220035
172	HORVU.MOREX.r2.1HG0059310	Heat shock cognate protein 70-4	1.55788	2.61832e-16
173	HORVU.MOREX.r2.6HG0451090		1.55064	4.80982e-12
174	HORVU.MOREX.r2.3HG0267820	Protein VIVIPAROUS14	1.54795	6.82475e-09
175	HORVU.MOREX.r2.7HG0571700	Dermatomyositis associated with cancer putative autoantigen 1 homolog	1.54235	2.83309e-09
176	HORVU.MOREX.r2.5HG0408330		1.53067	7.61798e-08
177	HORVU.MOREX.r2.3HG0262360	Wall-associated receptor kinase 4	1.52865	0.00328517
178	HORVU.MOREX.r2.6HG0504490	G-type lectin S-receptor-like serine/threonine-protein kinase At1g11410	1.52805	0.00689958
179	HORVU.MOREX.r2.2HG0094430	Nucleolar protein 58-2	1.51959	4.85802e-13
180	HORVU.MOREX.r2.1HG0065620	Protein LONELY GUY-like 7	1.51578	0.00304766
181	HORVU.MOREX.r2.7HG0529390		1.50897	4.72827e-07
182	HORVU.MOREX.r2.5HG0422360	DEAD-box ATP-dependent RNA helicase 28	1.5063	4.43242e-12
183	HORVU.MOREX.r2.5HG0435960	Probable DNA gyrase subunit A, chloroplastic/mitochondrial	1.49693	9.26362e-07
184	HORVU.MOREX.r2.3HG0240120	60S ribosomal protein L18a	1.49598	0.00132114
185	HORVU.MOREX.r2.5HG0407280	Proton pump-interactor 1	1.49484	1.14718e-06
186	HORVU.MOREX.r2.3HG0270570		1.4901	0.00756217
187	HORVU.MOREX.r2.1HG0059110		1.49004	4.38303e-14
188	HORVU.MOREX.r2.1HG0060980	Deoxyguanosine kinase, mitochondrial	1.48825	0.00810429
189	HORVU.MOREX.r2.4HG0308090	Adagio-like protein 3	1.48581	9.93557e-06
190	HORVU.MOREX.r2.1HG0055490	Exo-1,3-beta-glucanase A	1.46959	1.0259e-17
191	HORVU.MOREX.r2.6HG0486780	MEND; In	1.4678	0.0038255
192	HORVU.MOREX.r2.3HG0204930		1.46768	1.89361e-12
193	HORVU.MOREX.r2.3HG0254820	Recombinase A homolog 3	1.46133	1.82994e-05
194	HORVU.MOREX.r2.5HG0350840	bHLH transcription factor bHLH018	1.45631	0.00047468
195	HORVU.MOREX.r2.5HG0399230	Zinc finger protein 2	1.45569	0.000615788
196	HORVU.MOREX.r2.1HG0076120	Glutamine-dependent asparagine synthetase 2	1.45515	1.09199e-05
197	HORVU.MOREX.r2.4HG0346280	Docking protein alpha	1.45179	0.00390643
198	HORVU.MOREX.r2.1HG0033790	Putative pentatricopeptide repeat-containing protein At1g13630	1.45036	0.00079592
199	HORVU.MOREX.r2.6HG0514200	Allene oxide cyclase, chloroplastic	1.44618	0.0045188
200	HORVU.MOREX.r2.2HG0105280	Ribosome biogenesis protein WDR12 homolog	1.42537	5.8287e-06
201	HORVU.MOREX.r2.6HG0500110	Protein LONESOME HIGHWAY; AltName: Full	1.42142	9.0159e-11
202	HORVU.MOREX.r2.5HG0356470	Protein YAO homolog	1.41919	0.00168489
203	HORVU.MOREX.r2.1HG0007120	Lectin Receptor Kinase 1	1.41848	0.00664778
204	HORVU.MOREX.r2.3HG0258470	Mitochondrial RNA-binding protein 1b	1.41579	7.94367e-09
205	HORVU.MOREX.r2.5HG0392010		1.41379	4.5488e-07
206	HORVU.MOREX.r2.2HG0155250	Heat stress transcription factor 14	1.41337	0.00341425
207	HORVU.MOREX.r2.5HG0392330	Probable protein phosphatase 2C 68	1.40459	0.00744961
208	HORVU.MOREX.r2.5HG0446180	Sucrose hydrolase 4	1.39539	5.13295e-11
209	HORVU.MOREX.r2.2HG0143270	Arsenite-transporting ATPase	1.39513	5.49451e-06
210	HORVU.MOREX.r2.3HG0200880	S-domain-1 (SD1) receptor kinase 8	1.39471	0.00620416
211	HORVU.MOREX.r2.2HG0146810	Ribosome-releasing factor	1.39368	1.07845e-05
212	HORVU.MOREX.r2.3HG0200400	Multidrug re	1.39173	0.00897897
213	HORVU.MOREX.r2.2HG0155600	RWP-RK domain-containing protein 5	1.38592	1.21247e-06
214	HORVU.MOREX.r2.4HG0291580		1.38503	0.00491967
215	HORVU.MOREX.r2.4HG0292690	Os-UGD3	1.38303	2.08366e-07
216	HORVU.MOREX.r2.2HG0166680	S-adenosyl-L-homocysteine hydrolase	1.38224	1.1282e-07
217	HORVU.MOREX.r2.5HG0444860	Leucine-rich repeat receptor-like protein kinase At3g21340	1.38088	2.83055e-07
218	HORVU.MOREX.r2.5HG0438080	rRNA (uridine-2'-O-)-methyltransferase	1.37714	1.58913e-06
219	HORVU.MOREX.r2.7HG0607740	Protein HEAT-STRESS-ASSOCIATED 32	1.37699	2.24819e-08
220	HORVU.MOREX.r2.1HG0074360	Protein ROOT PRIMORDIUM DEFECTIVE 1	1.37691	1.07539e-13
221	HORVU.MOREX.r2.5HG0415570	UFO-binding protein 2	1.37599	3.05115e-09
222	HORVU.MOREX.r2.4HG0315990		1.37502	2.71334e-05
223	HORVU.MOREX.r2.5HG0421310	CDP-choline phosphohydrolase	1.3731	0.00461821
224	HORVU.MOREX.r2.3HG0233940	OsRLCK134	1.37021	0.00474279
225	HORVU.MOREX.r2.5HG0429660	Protein IQ-DOMAIN 31	1.36835	0.00215517
226	HORVU.MOREX.r2.3HG0251760	pfkB-type carbohydrate kinase family protein 2	1.36165	2.56709e-08
227	HORVU.MOREX.r2.6HG0462580		1.36102	0.000275052
228	HORVU.MOREX.r2.4HG0276040	Rotamase	1.35798	1.07376e-09
229	HORVU.MOREX.r2.1HG0068480	AP2/ERF and B3 domain-containing protein Os01g0693400	1.35341	3.90043e-09
230	HORVU.MOREX.r2.5HG0405680	Anther-specific protein 8	1.35153	0.0029419
231	HORVU.MOREX.r2.4HG0342400	Zinc finger protein 2	1.35122	0.00316025
232	HORVU.MOREX.r2.2HG0095540	Nucleolar protein 5A	1.35044	1.25384e-12
233	HORVU.MOREX.r2.3HG0199610	tRNA guanosine-2'-O-methyltransferase TRM11 homolog [Xenopus laevis]	1.34959	0.00232465
234	HORVU.MOREX.r2.1HG0058150	UPF0098 protein MTH_273	1.3491	6.67301e-11
235	HORVU.MOREX.r2.3HG0274950		1.34809	0.000323146
236	HORVU.MOREX.r2.2HG0147240	Pathogenesis related (PR)-3 chitinase 5	1.34424	0.00635639
237	HORVU.MOREX.r2.3HG0258210		1.34387	2.38814e-13
238	HORVU.MOREX.r2.5HG0404840	Protease II	1.3326	2.56829e-05
239	HORVU.MOREX.r2.7HG0599320	Something about silencing protein 10	1.32934	1.46116e-08
240	HORVU.MOREX.r2.6HG0511210	Armadillo repeat-containing protein 6 homolog	1.3291	0.00157349
241	HORVU.MOREX.r2.5HG0427930	X-Pro-Lys N-terminal protein methyltransferase 1	1.32814	0.000157544
242	HORVU.MOREX.r2.4HG0346050		1.32735	5.09933e-07
243	HORVU.MOREX.r2.2HG0103700	Protein FAR1-RELATED SEQUENCE 5	1.32699	1.04739e-05
244	HORVU.MOREX.r2.6HG0523600	rRNA 2'-O-methyltransferase fibrillarin 1	1.3256	0.000677096
245	HORVU.MOREX.r2.2HG0099960	Nucleolar protein NAP57 homolog	1.32302	1.25629e-12
246	HORVU.MOREX.r2.1HG0033160	Nuclear Dbf2-related kinase 2	1.32026	0.0024445
247	HORVU.MOREX.r2.3HG0244530	G-type lectin S-receptor-like serine/threonine-protein kinase B120	1.3179	9.29632e-07
248	HORVU.MOREX.r2.1HG0057620	Beta-alanine-pyruvate aminotransferase 3	1.3149	0.000476238
249	HORVU.MOREX.r2.1HG0043770		1.30595	1.12475e-05
250	HORVU.MOREX.r2.7HG0545130	AT-hook motif nuclear-localized protein 3	1.30519	0.000132021
251	HORVU.MOREX.r2.1HG0076090	Serine carboxypeptidase-like 50	1.30436	4.43258e-11
252	HORVU.MOREX.r2.4HG0347970	Heat shock 70 kDa protein, mitochondrial	1.30356	0.000116691
253	HORVU.MOREX.r2.6HG0513160	Nitrate reductase [NAD(P)H]	1.29877	0.000273786
254	HORVU.MOREX.r2.2HG0126490	Photosystem II 10 kDa polypeptide, chloroplastic	1.29864	0.00655918
255	HORVU.MOREX.r2.5HG0438680	rRNA N-glycosidase	1.29361	2.62503e-18
256	HORVU.MOREX.r2.5HG0385340	ZmFer1	1.29298	1.05352e-05
257	HORVU.MOREX.r2.1HG0070040	Serine/threonine protein phosphatase 2A 57 kDa regulatory subunit B' iota isoform	1.29141	8.01277e-05
258	HORVU.MOREX.r2.3HG0262560	Ubiquinol-cytochrome-c reductase comp	1.29037	0.000332897
259	HORVU.MOREX.r2.4HG0292540	Exocyst subunit Exo70 family protein A1	1.28919	0.00278965
260	HORVU.MOREX.r2.5HG0410760	Beta-glucosidase 31	1.28539	0.000205877
261	HORVU.MOREX.r2.2HG0115620	Glucose-6-phosphate/phosphate translocator 2, chloroplastic	1.28399	2.99925e-11
262	HORVU.MOREX.r2.3HG0209250		1.28231	0.000887632
263	HORVU.MOREX.r2.6HG0521250		1.28059	4.07904e-09
264	HORVU.MOREX.r2.4HG0294250	Epidermal growth factor receptor-like protein 4	1.27781	2.28765e-06
265	HORVU.MOREX.r2.6HG0519820		1.27462	7.31175e-06
266	HORVU.MOREX.r2.1HG0074890	Pentatricopeptide repeat-containing protein At1g15510, chloroplastic	1.27354	6.80393e-07
267	HORVU.MOREX.r2.4HG0281760	Os-UGD4	1.27074	1.74823e-06
268	HORVU.MOREX.r2.2HG0165360	Trithorax-related protein 2	1.26926	9.06166e-06
269	HORVU.MOREX.r2.6HG0462910	Cycloartenol synthase	1.26812	5.37664e-05
270	HORVU.MOREX.r2.6HG0453490	Catalase isozyme 2	1.26811	1.5282e-15
271	HORVU.MOREX.r2.2HG0100690	CP29A	1.26741	3.80903e-14
272	HORVU.MOREX.r2.4HG0285270	Cf-9-interacting thioredoxin	1.26686	0.00108258
273	HORVU.MOREX.r2.5HG0383990	Protein LURP-one-related 8	1.26577	7.43045e-06
274	HORVU.MOREX.r2.7HG0617680		1.26357	1.45714e-06
275	HORVU.MOREX.r2.6HG0449810	Probable LRR receptor-like serine/threonine-protein kinase At3g47570	1.2621	1.24587e-07
276	HORVU.MOREX.r2.2HG0095940	DEAD-box ATP-dependent RNA helicase 10	1.26188	4.34142e-07
277	HORVU.MOREX.r2.5HG0370320		1.26132	0.00162328
278	HORVU.MOREX.r2.1HG0071380	Periodic tryptophan protein 2 homolog	1.26049	8.42416e-08
279	HORVU.MOREX.r2.2HG0181070	Probable LRR receptor-like serine/threonine-protein kinase At3g47570	1.25913	3.50248e-06
280	HORVU.MOREX.r2.4HG0318970		1.2571	2.05507e-10
281	HORVU.MOREX.r2.6HG0515170		1.25522	0.000110129
282	HORVU.MOREX.r2.1HG0051840	ORF1	1.25306	5.59748e-06
283	HORVU.MOREX.r2.4HG0322690	Heat shock cognate 70 kDa protein	1.25196	5.9402e-17
284	HORVU.MOREX.r2.4HG0327490	Glutamate decarboxylase 1	1.25037	0.000237491
285	HORVU.MOREX.r2.3HG0200070		1.25009	0.0029175
286	HORVU.MOREX.r2.5HG0401170	S12	1.25004	1.1059e-07
287	HORVU.MOREX.r2.3HG0194250	Subtilisin-chymotrypsin inhibitor-2A	1.24987	0.00304766
288	HORVU.MOREX.r2.7HG0562990	Chaperone protein DnaJ	1.24912	3.23335e-10
289	HORVU.MOREX.r2.2HG0142780		1.24843	1.60042e-05
290	HORVU.MOREX.r2.4HG0345110	NADPH oxidase RBOHB	1.24761	0.00301415
291	HORVU.MOREX.r2.1HG0044020	UDP-MurNAc-L-Ala-D-Glu:meso-diaminopimelate ligase; A	1.2429	3.7348e-08
292	HORVU.MOREX.r2.4HG0326480	Chaperone protein dnaJ 11, chloroplastic	1.24145	4.36533e-07
293	HORVU.MOREX.r2.4HG0282440	SEC14 homolog 3	1.24123	1.73164e-07
294	HORVU.MOREX.r2.7HG0619910	Protein EMBRYO SAC DEVELOPMENT ARREST 19	1.23661	1.55512e-08
295	HORVU.MOREX.r2.1HG0046880	AnnAt4	1.23545	1.69217e-05
296	HORVU.MOREX.r2.3HG0259300	Mitochondrial RNA-binding protein 2a	1.23539	7.65486e-07
297	HORVU.MOREX.r2.3HG0225600	DEAD-box ATP-dependent RNA helicase 25	1.23384	1.71851e-09
298	HORVU.MOREX.r2.1HG0057280	Wax-associated protein 9A	1.23107	0.000954498
299	HORVU.MOREX.r2.6HG0451860		1.22974	0.00157389
300	HORVU.MOREX.r2.6HG0488970	Brix domain-containing protein 2	1.22154	0.000573392
301	HORVU.MOREX.r2.7HG0552260		1.21659	0.00217615
302	HORVU.MOREX.r2.7HG0602420	12-oxophytodienoate-10,11-reductase 7	1.21613	0.000340148
303	HORVU.MOREX.r2.4HG0289500		1.21513	0.000950735
304	HORVU.MOREX.r2.2HG0147740		1.21197	0.00115158
305	HORVU.MOREX.r2.7HG0590510	Probable gamma-aminobutyrate transaminase 3, mitochondrial	1.21098	0.00819793
306	HORVU.MOREX.r2.5HG0389190	Indole-3-glycerol phosphate synthase, chloroplastic	1.20962	0.000168464
307	HORVU.MOREX.r2.6HG0502440	Protein KANADI 2	1.20873	0.00528799
308	HORVU.MOREX.r2.3HG0266980	Protein PLASTID TRANSCRIPTIONALLY ACTIVE 9	1.20824	7.87639e-05
309	HORVU.MOREX.r2.5HG0432560	Probable GTP-binding protein OBGC2	1.20709	3.12394e-09
310	HORVU.MOREX.r2.5HG0399360	Ligand-gated ion channel 2.8	1.20543	0.0025598
311	HORVU.MOREX.r2.1HG0070130	60S ribosomal protein L35a-1	1.20341	0.00261179
312	HORVU.MOREX.r2.2HG0097470	DEAD-box ATP-dependent RNA helicase 57	1.20141	0.000415419
313	HORVU.MOREX.r2.2HG0158630	Epidermal growth factor receptor-like protein 3	1.20131	8.40823e-05
314	HORVU.MOREX.r2.1HG0059750	Gamma-glutamyl phosphate reductase	1.20074	8.4854e-16
315	HORVU.MOREX.r2.1HG0011220	Ribosomal RNA-processing protein 5	1.1989	1.53396e-09
316	HORVU.MOREX.r2.5HG0443570		1.19879	0.00334882
317	HORVU.MOREX.r2.6HG0513830		1.19633	5.22e-08
318	HORVU.MOREX.r2.6HG0520980	Riaa1	1.19564	0.00023692
319	HORVU.MOREX.r2.7HG0546990	Receptor-like protein kinase	1.19446	0.00391875
320	HORVU.MOREX.r2.3HG0182650	60S ribosomal protein L9	1.19122	3.49342e-07
321	HORVU.MOREX.r2.3HG0204940		1.19081	0.000181022
322	HORVU.MOREX.r2.7HG0552920	Ribosomal RNA-processing protein 4	1.1893	0.000176139
323	HORVU.MOREX.r2.3HG0246920	Glycerophosphodiester phosphodiesterase 2	1.18808	0.000262459
324	HORVU.MOREX.r2.6HG0512580	Activator 1 subunit 3	1.18705	1.13899e-05
325	HORVU.MOREX.r2.2HG0088410	Probable glucuronosyltransferase Os03g0287800	1.18702	0.00203621
326	HORVU.MOREX.r2.2HG0150190	60S ribosomal protein L14-1	1.18482	1.17589e-08
327	HORVU.MOREX.r2.3HG0212540	DNA gyrase subunit B, chloroplastic/mitochondrial	1.18477	0.000420136
328	HORVU.MOREX.r2.7HG0593190	WD-40 repeat-containing protein RID3	1.18399	7.03427e-06
329	HORVU.MOREX.r2.3HG0195320		1.18359	5.40505e-07
330	HORVU.MOREX.r2.4HG0285380	Ribosomal RNA-processing protein 43	1.18209	0.00436777
331	HORVU.MOREX.r2.2HG0143240	60S ribosomal protein L34 [Pisum sativum]	1.18137	7.72896e-11
332	HORVU.MOREX.r2.5HG0433480		1.18111	0.00167127
333	HORVU.MOREX.r2.2HG0145090	NAC domain-containing protein 8	1.18109	0.00403403
334	HORVU.MOREX.r2.5HG0428110		1.17995	4.64206e-06
335	HORVU.MOREX.r2.2HG0087480	Ubiquitin-specific-processing protease otubain-like	1.17967	0.000456563
336	HORVU.MOREX.r2.3HG0269630		1.17945	1.34152e-05
337	HORVU.MOREX.r2.2HG0160620	Alternative oxidase 1a	1.17917	0.000447525
338	HORVU.MOREX.r2.6HG0482150		1.17724	0.00663663
339	HORVU.MOREX.r2.7HG0568440	Mitochondrial import inner membrane translocase subunit TIM8	1.17535	1.99993e-06
340	HORVU.MOREX.r2.6HG0494740		1.17037	0.00886888
341	HORVU.MOREX.r2.6HG0499920	Aromatic and neutral amino acid transporter-like protein 2	1.16864	6.29667e-09
342	HORVU.MOREX.r2.6HG0526770	Syntaxin-132	1.16752	0.00310339
343	HORVU.MOREX.r2.2HG0171010	Thymidylate synthase	1.1661	0.000660515
344	HORVU.MOREX.r2.2HG0155780	tRNA pseudouridylate synthase; AltName: Full	1.16525	3.44986e-05
345	HORVU.MOREX.r2.2HG0095480	Cytochrome P450 709B2	1.16513	2.43109e-12
346	HORVU.MOREX.r2.7HG0612220		1.16479	1.19006e-05
347	HORVU.MOREX.r2.7HG0561080	Uncharacterized protein At2g39795, mitochondrial	1.16439	1.08496e-07
348	HORVU.MOREX.r2.3HG0248510	Organellar DNA-binding protein 1	1.16425	0.00135571
349	HORVU.MOREX.r2.7HG0577600	Protein BBC1 homolog	1.16346	1.02783e-15
350	HORVU.MOREX.r2.3HG0238930	16S rRNA [Gm1145] 2'-O-methyltransferase	1.16335	5.6625e-06
351	HORVU.MOREX.r2.2HG0147970		1.16165	0.000612191
352	HORVU.MOREX.r2.5HG0397320	MutS protein homolog 6	1.16063	0.000533683
353	HORVU.MOREX.r2.3HG0212610		1.1577	1.12534e-07
354	HORVU.MOREX.r2.5HG0433000	RNA-binding motif protein 28	1.15597	1.85131e-07
355	HORVU.MOREX.r2.6HG0511770		1.15562	0.00957396
356	HORVU.MOREX.r2.4HG0325650	AtCXE8	1.15473	0.0055656
357	HORVU.MOREX.r2.3HG0266460	Recombinase A homolog 2	1.15361	2.47336e-05
358	HORVU.MOREX.r2.4HG0342620	WD repeat-containing protein 3	1.15161	1.9434e-08
359	HORVU.MOREX.r2.4HG0326920	U4/U6.U5 tri-snRNP 15.5 kDa protein	1.15158	2.1221e-08
360	HORVU.MOREX.r2.5HG0374990	Probable serine/threonine-protein kinase At1g09600	1.15132	0.00163599
361	HORVU.MOREX.r2.3HG0223730	Probable receptor-like protein kinase At2g42960	1.15091	3.51066e-11
362	HORVU.MOREX.r2.7HG0545260	Cytochrome P450 71E1	1.15075	1.90105e-07
363	HORVU.MOREX.r2.4HG0344040	Tonoplast intrinsic protein 4-1	1.15053	0.000532008
364	HORVU.MOREX.r2.5HG0432880		1.15046	0.00118589
365	HORVU.MOREX.r2.1HG0075600	Putative amidase C869.01	1.15045	0.00572077
366	HORVU.MOREX.r2.6HG0454160	Plasma membrane-bound peroxidase 2b	1.14519	2.78934e-08
367	HORVU.MOREX.r2.3HG0258600	Probable LRR receptor-like serine/threonine-protein kinase At1g56140	1.14495	2.35284e-06
368	HORVU.MOREX.r2.5HG0405010		1.13985	0.00646659
369	HORVU.MOREX.r2.2HG0079040	Probable NAD(P)H-dependent oxidoreductase 1	1.13861	0.00332506
370	HORVU.MOREX.r2.2HG0130250	bHLH transcription factor EMB1444	1.1382	0.00104637
371	HORVU.MOREX.r2.5HG0430940	Queuine tRNA-ribosyltransferase domain-containing protein 1	1.1373	0.00504158
372	HORVU.MOREX.r2.6HG0513390	Protein SMALL AUXIN UP RNA 32	1.13472	1.18518e-13
373	HORVU.MOREX.r2.4HG0281420	Threonine deaminase	1.13316	7.3915e-06
374	HORVU.MOREX.r2.2HG0175280	Pentatricopeptide repeat-containing protein At4g01990, mitochondrial	1.13101	0.000485304
375	HORVU.MOREX.r2.6HG0479210	bZIP transcription factor 56	1.12509	8.47239e-13
376	HORVU.MOREX.r2.4HG0286540	Manganese efficiency-related protein 1	1.12172	8.6289e-11
377	HORVU.MOREX.r2.2HG0137370	60S ribosomal protein L5-1	1.12093	1.80883e-12
378	HORVU.MOREX.r2.5HG0425630	Aspartate-beta-semialdehyde dehydrogenase	1.11978	8.02804e-09
379	HORVU.MOREX.r2.3HG0212350	Protein ZINC INDUCED FACILITATOR-LIKE 2	1.11894	9.14019e-06
380	HORVU.MOREX.r2.2HG0103150		1.11856	0.000172971
381	HORVU.MOREX.r2.7HG0617800	U3 small nucleolar RNA-associated protein 21 homolog	1.11853	1.63416e-05
382	HORVU.MOREX.r2.2HG0089850		1.11602	0.00966062
383	HORVU.MOREX.r2.6HG0502300		1.11488	0.000811472
384	HORVU.MOREX.r2.4HG0337610	40S ribosomal protein SA	1.11452	5.38083e-17
385	HORVU.MOREX.r2.2HG0156440		1.11363	3.95706e-05
386	HORVU.MOREX.r2.5HG0446500	Pentatricopeptide repeat-containing protein At5g46580, chloroplastic	1.1116	0.000882394
387	HORVU.MOREX.r2.7HG0538970	Protein arginine N-methyltransferase PRMT10	1.11128	0.000600979
388	HORVU.MOREX.r2.7HG0551940	AnnAt2	1.10663	1.32644e-05
389	HORVU.MOREX.r2.7HG0534880		1.10623	3.27914e-06
390	HORVU.MOREX.r2.2HG0114080	Cysteine-rich receptor-like protein kinase 10	1.10116	0.00472657
391	HORVU.MOREX.r2.1HG0063890	Atcoilin	1.09976	0.00426035
392	HORVU.MOREX.r2.4HG0321940		1.09963	1.18152e-06
393	HORVU.MOREX.r2.6HG0511490	Transport inhibitor response 1-like protein	1.09911	4.31593e-06
394	HORVU.MOREX.r2.6HG0498220		1.09897	3.25229e-06
395	HORVU.MOREX.r2.5HG0357280	DEAD-box ATP-dependent RNA helicase 9	1.09781	9.63827e-09
396	HORVU.MOREX.r2.5HG0410050	Lupus brain antigen 1	1.09689	0.00546866
397	HORVU.MOREX.r2.3HG0269020	Cysteine-rich receptor-like protein kinase 6	1.09675	0.000426148
398	HORVU.MOREX.r2.1HG0045610	WD repeat-containing protein antisense to TP73 gene	1.09651	0.0087784
399	HORVU.MOREX.r2.7HG0618580	MAK16-like protein A [Xenopus laevis]	1.09547	0.000340148
400	HORVU.MOREX.r2.4HG0289350	Endosperm protein E-1	1.09372	1.08339e-09
401	HORVU.MOREX.r2.2HG0156230	Peroxisomal acyl-coenzyme A thioester h	1.09032	9.65662e-05
402	HORVU.MOREX.r2.7HG0616110		1.09011	2.45343e-06
403	HORVU.MOREX.r2.5HG0426540	RING/U-box domain-containing protein	1.08932	5.87108e-06
404	HORVU.MOREX.r2.5HG0398400	Hypersensitive-induced response protein 1	1.08891	3.01953e-07
405	HORVU.MOREX.r2.7HG0548160	60S ribosomal protein L35a-1	1.0876	2.85234e-09
406	HORVU.MOREX.r2.3HG0243700	Manganese(II) purple acid phosphatase 2	1.0869	5.21479e-05
407	HORVU.MOREX.r2.6HG0507260	Nhp2-like protein	1.08598	3.93109e-05
408	HORVU.MOREX.r2.1HG0065890	HSP60-like 2	1.08539	9.93189e-07
409	HORVU.MOREX.r2.2HG0100920	40S ribosomal protein S9-2	1.08509	2.66373e-08
410	HORVU.MOREX.r2.4HG0323760	Protein DA1-related 2	1.08435	1.76397e-06
411	HORVU.MOREX.r2.5HG0394640	Protein EMBRYO DEFECTIVE 177; AltName: Fu	1.08332	1.93276e-07
412	HORVU.MOREX.r2.4HG0338730	Probable rRNA-processing protein EBP2 homolog	1.0831	1.66065e-08
413	HORVU.MOREX.r2.1HG0071030	Ribosomal RNA-processing protein 41	1.07607	9.09056e-08
414	HORVU.MOREX.r2.4HG0330530		1.07482	0.00581361
415	HORVU.MOREX.r2.7HG0564940	AT-hook protein 1	1.0748	6.19309e-05
416	HORVU.MOREX.r2.7HG0563910	60S ribosomal protein L31	1.0734	9.63827e-09
417	HORVU.MOREX.r2.1HG0003740	DEAD-box ATP-dependent RNA helicase 17	1.07312	0.00039263
418	HORVU.MOREX.r2.4HG0330780	Beta-1,3-endoglucanase 4	1.07139	0.00519237
419	HORVU.MOREX.r2.4HG0343460	60S ribosomal protein L21-2	1.06853	2.05554e-10
420	HORVU.MOREX.r2.3HG0244750	Pentatricopeptide repeat-containing protein At1g55890, mitochondrial	1.06757	0.0038148
421	HORVU.MOREX.r2.6HG0454520	Protein EMBRYO DEFECTIVE 975	1.06687	0.00168016
422	HORVU.MOREX.r2.1HG0004900	Poly[ADP-ribose] synthase 1	1.06446	5.6305e-05
423	HORVU.MOREX.r2.3HG0260060		1.06302	0.00599291
424	HORVU.MOREX.r2.2HG0165560	SDA1 domain-containing protein 1 homolog	1.06061	3.36222e-09
425	HORVU.MOREX.r2.4HG0331970	CYC07 protein	1.06047	7.02637e-20
426	HORVU.MOREX.r2.4HG0325850		1.05728	0.000194676
427	HORVU.MOREX.r2.5HG0421790	60S ribosomal protein L5-1	1.05409	1.00518e-12
428	HORVU.MOREX.r2.6HG0451880		1.0538	0.0013294
429	HORVU.MOREX.r2.2HG0090180		1.0527	4.34112e-20
430	HORVU.MOREX.r2.5HG0439890	Pumilio homolog 24	1.05239	1.27691e-06
431	HORVU.MOREX.r2.5HG0382410	M phase phosphoprotein 10	1.04794	1.24636e-09
432	HORVU.MOREX.r2.7HG0619890		1.04702	3.43331e-05
433	HORVU.MOREX.r2.7HG0572580	Dihydroxy-acid dehydratase, chloroplastic	1.04614	6.05546e-13
434	HORVU.MOREX.r2.7HG0620580	L-type lectin-domain containing receptor kinase IX.2	1.04575	0.000107311
435	HORVU.MOREX.r2.3HG0203410	Protein DJ-1 homolog B	1.04457	6.14923e-12
436	HORVU.MOREX.r2.6HG0491980	Protein NUCLEAR FUSION DEFECTIVE 5, mitochondrial	1.04451	8.71688e-07
437	HORVU.MOREX.r2.1HG0072040	DnaJ homolog subfamily B member 4	1.04248	7.87918e-11
438	HORVU.MOREX.r2.3HG0210630	Zinc finger CCCH domain-containing protein 4	1.04061	0.000380418
439	HORVU.MOREX.r2.5HG0406250	tRNase Z	1.04057	1.16644e-07
440	HORVU.MOREX.r2.2HG0163790	Transducin beta-like protein 3	1.04025	0.000539709
441	HORVU.MOREX.r2.5HG0400580	TFIIB-related factor	1.04004	0.000529448
442	HORVU.MOREX.r2.5HG0376250	Nucleolar RNA-associated protein	1.03991	9.88756e-06
443	HORVU.MOREX.r2.2HG0093330	Ribosome biogenesis protein NSA2 homolog	1.03961	1.82266e-09
444	HORVU.MOREX.r2.3HG0183010	60S ribosomal protein L2, mitochondrial	1.03851	2.67372e-08
445	HORVU.MOREX.r2.5HG0430310	YTH domain-containing family protein 2	1.03721	4.43242e-12
446	HORVU.MOREX.r2.5HG0420580	Protein EMBRYO DEFECTIVE 3007	1.0371	2.08766e-06
447	HORVU.MOREX.r2.7HG0584220	40S ribosomal protein S13-1	1.03567	1.17589e-08
448	HORVU.MOREX.r2.7HG0562650	Cytochrome c oxidase assembly protein COX15	1.03524	0.00029408
449	HORVU.MOREX.r2.2HG0084400	Peptidyl-	1.03417	9.83673e-06
450	HORVU.MOREX.r2.2HG0121020	40S ribosomal protein S12	1.03381	6.13998e-08
451	HORVU.MOREX.r2.1HG0069340	Receptor for activated C kinase 1A	1.03251	1.31337e-07
452	HORVU.MOREX.r2.5HG0397940	Ribosome biogenesis protein RPF2 homolog	1.03184	1.25629e-12
453	HORVU.MOREX.r2.3HG0246820		1.0315	1.71446e-06
454	HORVU.MOREX.r2.2HG0146020	Kelch domain-containing protein 4	1.03059	3.8893e-08
455	HORVU.MOREX.r2.1HG0035590	Nuclear RNA polymerase A2	1.03057	4.08126e-09
456	HORVU.MOREX.r2.6HG0503840	ATPase family AAA domain-containing protein 3	1.03043	0.00240108
457	HORVU.MOREX.r2.3HG0195400		1.02866	0.0035837
458	HORVU.MOREX.r2.2HG0161120	60S ribosomal protein L12-3	1.028	1.18407e-08
459	HORVU.MOREX.r2.2HG0137690		1.02731	4.27477e-07
460	HORVU.MOREX.r2.3HG0182590		1.02713	0.000163115
461	HORVU.MOREX.r2.2HG0109140	Putative cysteine-rich receptor-like protein kinase 33	1.02605	0.000691101
462	HORVU.MOREX.r2.7HG0578400	Protein NUCLEOLIN LIKE 2	1.02523	3.82708e-09
463	HORVU.MOREX.r2.7HG0562490	Transmembrane nine protein 12	1.02518	3.0853e-14
464	HORVU.MOREX.r2.2HG0115740	WAT1-related protein At5g64700	1.02158	0.00270956
465	HORVU.MOREX.r2.6HG0484240	40S ribosomal protein S24-1	1.02154	3.25313e-05
466	HORVU.MOREX.r2.7HG0587860	Spermidine aminopropyltransferase	1.0212	4.04936e-06
467	HORVU.MOREX.r2.6HG0494180	60S ribosomal protein L14-1	1.02033	9.51154e-11
468	HORVU.MOREX.r2.2HG0096240	CASP-like protein 5A2	1.0184	0.000365928
469	HORVU.MOREX.r2.3HG0191920	Putative pentatricopeptide repeat-containing protein At3g15200	1.01602	0.00698314
470	HORVU.MOREX.r2.5HG0354630	40S ribosomal protein S20	1.0141	3.24737e-10
471	HORVU.MOREX.r2.3HG0251430	Uncharacterized acetyltransferase At3g50280	1.01333	0.000345082
472	HORVU.MOREX.r2.4HG0327560	Peptide transporter PTR2	1.01327	4.19482e-08
473	HORVU.MOREX.r2.5HG0357690	U3 protein 17 required for transcription	1.01114	4.25109e-05
474	HORVU.MOREX.r2.6HG0500280	SKP1-interacting partner 9	1.01	0.000510926
475	HORVU.MOREX.r2.3HG0193380	Flavin-free double bond reductase	1.00985	0.000612191
476	HORVU.MOREX.r2.1HG0059160	40S ribosomal protein S15a-1	1.00956	1.29223e-06
477	HORVU.MOREX.r2.6HG0460520	SEN1-like protein	1.00896	0.000166201
478	HORVU.MOREX.r2.5HG0431560	U3 small nucleolar RNA-associated protein 18 homolog	1.00682	4.72022e-07
479	HORVU.MOREX.r2.6HG0521920	60S ribosomal protein L37-2	1.00677	3.24737e-10
480	HORVU.MOREX.r2.5HG0444660	Nascent polypeptide-associated complex subunit beta	1.00413	1.6237e-05
481	HORVU.MOREX.r2.6HG0506760	RNA (guanine-9-)-methyltransferase domain-containing protein 2	1.00393	0.000261313
482	HORVU.MOREX.r2.1HG0067490	pNAD-MDH	1.00355	4.62867e-15
483	HORVU.MOREX.r2.4HG0322380	Cysteine-rich repeat secretory protein 55	1.00276	3.05042e-17
484	HORVU.MOREX.r2.5HG0393790	Alcohol dehydrogenase 2	1.00241	5.25386e-06
485	HORVU.MOREX.r2.1HG0039850	Mitochondrial inner membrane protein OXA1-like	1.00086	0.00121144
486	HORVU.MOREX.r2.7HG0532570	Superoxide dismutase [Fe] 1, chloroplastic	1.00012	0.00060667

## Sheet: Table S1b
Table S1b. List of down-regulated genes in the hvd14.d shoot vs Sebastian shoot comparison (log2FC ≤ -1, adjusted P value ≤ 0.01)
#	HORVU ID	description	d14.d vs WT (shoot)
			log2FC	adj.pval
1	HORVU.MOREX.r2.5HG0428280		-10.8178	1.06931e-05
2	HORVU.MOREX.r2.6HG0512820	PRXR7	-9.4232	3.50062e-09
3	HORVU.MOREX.r2.4HG0326410		-8.47519	5.90002e-06
4	HORVU.MOREX.r2.4HG0299490	Probable xyloglucan endotransglucosylase/hydrolase	-8.43752	5.57933e-09
5	HORVU.MOREX.r2.3HG0228900	Protein trichome birefringence-like 38	-8.11178	1.07931e-11
6	HORVU.MOREX.r2.2HG0108660		-8.00472	0.000372066
7	HORVU.MOREX.r2.6HG0496750	Aldehyde dehydrogenase family 3 member F1	-7.96755	4.45945e-09
8	HORVU.MOREX.r2.4HG0326390		-7.68987	1.55577e-09
9	HORVU.MOREX.r2.2HG0135700	Protein PYRICULARIA ORYZAE RESISTANCE 21	-7.64117	8.02482e-09
10	HORVU.MOREX.r2.5HG0380280	Protein PXY/TDR-CORRELATED 1	-7.25823	1.09834e-07
11	HORVU.MOREX.r2.6HG0517090		-7.10157	7.35621e-07
12	HORVU.MOREX.r2.3HG0267980	P450-dependent fatty acid omega-hydroxylase	-6.92225	2.74051e-07
13	HORVU.MOREX.r2.3HG0268430	bHLH transcription factor b	-6.83661	7.76819e-08
14	HORVU.MOREX.r2.2HG0080700	Probable pectate lyase 8	-6.43774	1.61969e-05
15	HORVU.MOREX.r2.4HG0293380	BTB/POZ domain-containing protein At3g56230	-6.39041	3.26677e-05
16	HORVU.MOREX.r2.5HG0355710		-6.36117	2.59017e-05
17	HORVU.MOREX.r2.3HG0247990	RiExC	-6.31167	4.38945e-10
18	HORVU.MOREX.r2.2HG0105530		-6.29591	3.29238e-11
19	HORVU.MOREX.r2.3HG0240800	ROP-interactive partner 4	-6.27463	2.45445e-05
20	HORVU.MOREX.r2.6HG0467940	Protein IRREGULAR XYLEM 15	-6.2561	2.27495e-06
21	HORVU.MOREX.r2.1HG0063030		-6.24397	9.66168e-05
22	HORVU.MOREX.r2.2HG0175130	AMP-binding protein 5	-6.20789	0.000300392
23	HORVU.MOREX.r2.2HG0113950	1,4-alpha-D-glucan maltohydrolase	-6.20494	8.04978e-05
24	HORVU.MOREX.r2.2HG0096880	Extracellular lipase At1g28600	-6.10365	1.00539e-23
25	HORVU.MOREX.r2.7HG0607850		-5.93879	0.00106545
26	HORVU.MOREX.r2.7HG0607890	Probable glycosyltransferase 4	-5.92833	9.66168e-05
27	HORVU.MOREX.r2.3HG0239850	Ovate family protein 5	-5.92442	0.00014312
28	HORVU.MOREX.r2.4HG0293020	Prolylcarboxypeptidase	-5.89808	0.000312562
29	HORVU.MOREX.r2.5HG0361490		-5.83233	0.00375378
30	HORVU.MOREX.r2.5HG0426810	Cytochrome P450 71D7 [Solanum chacoense]	-5.76794	0.00509571
31	HORVU.MOREX.r2.1HG0020310	Fasciclin-like arabinogalactan protein 11	-5.75459	3.3474e-24
32	HORVU.MOREX.r2.2HG0147790	Peroxidase 43	-5.74453	0.00344077
33	HORVU.MOREX.r2.3HG0252410	Urishiol oxidase 4	-5.68216	1.27541e-08
34	HORVU.MOREX.r2.7HG0564490		-5.61947	0.000153894
35	HORVU.MOREX.r2.1HG0013460	Peroxidase 5	-5.601	0.00206712
36	HORVU.MOREX.r2.2HG0092750	Pectin methylesterase	-5.58934	0.00196001
37	HORVU.MOREX.r2.1HG0044610	OsaEXPb1.8	-5.54099	3.0022e-23
38	HORVU.MOREX.r2.7HG0621880	Resistance to Pseudomonas syringae protein 3	-5.49287	0.000148912
39	HORVU.MOREX.r2.7HG0604280	ATP29a	-5.41299	1.50732e-07
40	HORVU.MOREX.r2.3HG0250430	Subtilisin-like serine protease 1	-5.39112	0.00956488
41	HORVU.MOREX.r2.2HG0088590	PRXR5	-5.38897	5.31412e-10
42	HORVU.MOREX.r2.2HG0148700	Uncharacterized protein At4g06744	-5.38801	0.00821529
43	HORVU.MOREX.r2.3HG0228200		-5.38505	2.64161e-18
44	HORVU.MOREX.r2.7HG0593340		-5.37107	2.05765e-10
45	HORVU.MOREX.r2.1HG0012000	Glycosyl hydrolase family protein 3B	-5.32986	0.00361059
46	HORVU.MOREX.r2.1HG0052020	GA 20-o	-5.3249	0.000305855
47	HORVU.MOREX.r2.1HG0000210		-5.29367	1.55158e-05
48	HORVU.MOREX.r2.3HG0248170	Bcl-2-associated athanogene 2	-5.2326	0.000962118
49	HORVU.MOREX.r2.3HG0190040	Protein benzoxazineless 2	-5.2238	1.49567e-20
50	HORVU.MOREX.r2.4HG0277340		-5.21459	0.00189549
51	HORVU.MOREX.r2.6HG0454080	MsMob1-A	-5.08734	0.00868764
52	HORVU.MOREX.r2.6HG0450830	Sucrose:sucrose 1(F)-beta-D-fructosyltransferase	-5.085	1.12576e-26
53	HORVU.MOREX.r2.1HG0002390	FT-interacting protein 1	-5.07896	8.16464e-05
54	HORVU.MOREX.r2.1HG0003790	Protein SENESCENCE-ASSOCIATED GENE 39	-5.07836	2.60444e-05
55	HORVU.MOREX.r2.3HG0256100		-5.07456	1.02291e-35
56	HORVU.MOREX.r2.7HG0546350	UDP-glucose: anthocyanidin 5,3-O-glucosyltransferase	-5.0637	0.00239018
57	HORVU.MOREX.r2.7HG0533450		-5.04887	0.00744193
58	HORVU.MOREX.r2.6HG0497950	Putative kinase-like protein TMKL1	-4.94286	0.000158928
59	HORVU.MOREX.r2.7HG0609060	Cytochrome P450 77A3	-4.87001	0.0056217
60	HORVU.MOREX.r2.1HG0073800	Protein RADIALIS-like 3	-4.84171	0.00519493
61	HORVU.MOREX.r2.4HG0340010	RING-type E3 ubiquitin transferase ATL1	-4.79649	0.00585762
62	HORVU.MOREX.r2.2HG0159170	Glycerol hydroxycinnamoyl transferase	-4.79231	0.000139347
63	HORVU.MOREX.r2.5HG0442420	Probable leucine-rich repeat receptor-like protein kinase At5g05160	-4.77687	0.000376696
64	HORVU.MOREX.r2.5HG0416660	Putative disease resistance RPP13-like protein 2	-4.75189	0.00555428
65	HORVU.MOREX.r2.6HG0450820	Sucrose:sucrose 1(F)-beta-D-fructosyltransferase	-4.7252	3.40522e-25
66	HORVU.MOREX.r2.5HG0371240		-4.70701	0.0098202
67	HORVU.MOREX.r2.4HG0296280	AvrPphB susceptible protein 1	-4.704	0.00182861
68	HORVU.MOREX.r2.2HG0154360	Protein SPIRAL1-like 4	-4.66749	1.72824e-07
69	HORVU.MOREX.r2.1HG0039310	L-methioninase	-4.66074	0.00622037
70	HORVU.MOREX.r2.7HG0582200		-4.65708	3.40211e-14
71	HORVU.MOREX.r2.2HG0112600	OsCslF2	-4.65477	5.79624e-11
72	HORVU.MOREX.r2.6HG0507760		-4.62358	0.00794026
73	HORVU.MOREX.r2.3HG0187630	Endo-1,4-beta-xylanase	-4.58659	0.00919468
74	HORVU.MOREX.r2.2HG0158820		-4.56737	0.000316787
75	HORVU.MOREX.r2.4HG0279500	GT14 family glucuronic acid transferase 1	-4.44323	1.58668e-07
76	HORVU.MOREX.r2.3HG0246850	Protein DEFORMED ROOT HAIRS 4	-4.42344	0.00745788
77	HORVU.MOREX.r2.4HG0321230		-4.40661	0.000510593
78	HORVU.MOREX.r2.3HG0204830		-4.36693	2.92268e-07
79	HORVU.MOREX.r2.4HG0343140	Cytochrome P450 86B1	-4.36304	9.55364e-08
80	HORVU.MOREX.r2.7HG0564780		-4.29328	9.02101e-06
81	HORVU.MOREX.r2.1HG0044650	OsaEXPb1.10	-4.19471	8.30421e-08
82	HORVU.MOREX.r2.2HG0166150		-4.16252	0.000420154
83	HORVU.MOREX.r2.2HG0179350	Protein BENZOYLOXYGLUCOSINOLATE 1	-4.13856	5.14155e-07
84	HORVU.MOREX.r2.5HG0403260		-4.13725	0.00299612
85	HORVU.MOREX.r2.6HG0497750	Alpha-L-arabinofuranosidase	-4.1335	4.81881e-18
86	HORVU.MOREX.r2.1HG0073470	LHCII type I CAB	-4.1114	6.32633e-05
87	HORVU.MOREX.r2.2HG0090840		-4.09672	1.74397e-13
88	HORVU.MOREX.r2.3HG0268420	bHLH transcription factor bHLH098	-4.05842	1.05229e-05
89	HORVU.MOREX.r2.7HG0546820	Bidirectional sugar transporter SWEET15	-4.03935	0.00960834
90	HORVU.MOREX.r2.3HG0268450	bHLH transcription factor b	-4.03808	4.1685e-07
91	HORVU.MOREX.r2.5HG0356750	Pectin methylesterase	-4.02327	1.60262e-06
92	HORVU.MOREX.r2.5HG0401070	Cyclic nucleotideand calmodulin-regulated ion channel 5	-4.0073	4.09172e-05
93	HORVU.MOREX.r2.1HG0030070		-3.99455	2.96663e-21
94	HORVU.MOREX.r2.7HG0565310		-3.93456	2.98507e-13
95	HORVU.MOREX.r2.5HG0406800	IRK-interacting protein	-3.92674	2.52165e-06
96	HORVU.MOREX.r2.6HG0451610	Receptor-like serine/threonine-protein kinase NCRK	-3.90697	5.36694e-11
97	HORVU.MOREX.r2.2HG0090850	Ovarian cancer-associated gene 2 protein homolog	-3.8923	1.13834e-24
98	HORVU.MOREX.r2.3HG0267950		-3.87879	0.000153894
99	HORVU.MOREX.r2.2HG0087270	Flavonoid 7-sulfotransferase 3a	-3.86152	3.67402e-05
100	HORVU.MOREX.r2.2HG0136020	Desiccation-related protein PCC13-62	-3.8556	0.00736306
101	HORVU.MOREX.r2.3HG0244020		-3.84772	9.21424e-12
102	HORVU.MOREX.r2.7HG0581560	Myb-related protein 86	-3.84677	7.7151e-05
103	HORVU.MOREX.r2.3HG0237270	B3 domain-containing protein Os03g0120900	-3.82943	0.00717804
104	HORVU.MOREX.r2.7HG0535230	Probable lysophospholipase BODYGUARD 3	-3.82287	9.86239e-07
105	HORVU.MOREX.r2.6HG0508110	Dynein light chain 1, cytoplasmic	-3.79058	0.00123205
106	HORVU.MOREX.r2.5HG0364740		-3.78868	2.65173e-09
107	HORVU.MOREX.r2.3HG0253330	DNA-3-methyladenine glycosylase I	-3.76246	8.55793e-22
108	HORVU.MOREX.r2.5HG0442180	Oligopeptide transporter 4	-3.74848	0.00152674
109	HORVU.MOREX.r2.6HG0478960	Cytochrome P450 734A2	-3.7248	0.00274587
110	HORVU.MOREX.r2.5HG0428970	Patatin-like protein 3	-3.72012	1.07539e-13
111	HORVU.MOREX.r2.7HG0554650	LHCII type I CAB	-3.68003	3.97642e-06
112	HORVU.MOREX.r2.7HG0593080	Protein REDUCED EPIDERMAL FLUORESCENCE 1	-3.63567	1.46081e-09
113	HORVU.MOREX.r2.1HG0004870	Pyrophosphate phospho-hydrolase 4	-3.60196	7.07215e-06
114	HORVU.MOREX.r2.3HG0202900	Probable RNA-dependent RNA polymerase 3	-3.59537	0.00724258
115	HORVU.MOREX.r2.4HG0324210		-3.58966	1.28062e-13
116	HORVU.MOREX.r2.4HG0276350	1-aminocyclopropane-1-carboxylate oxidase homolog 1	-3.58735	5.11897e-05
117	HORVU.MOREX.r2.5HG0423940	Short-chain type dehydrogenase/reductase	-3.55572	0.000687828
118	HORVU.MOREX.r2.7HG0602380	Flavonoid 3'-hydroxylase [Petunia x hybrida]	-3.55112	4.12583e-07
119	HORVU.MOREX.r2.2HG0081610	Naringenin-chalcone synthase 2	-3.54378	4.86364e-22
120	HORVU.MOREX.r2.1HG0040950		-3.54297	0.000176547
121	HORVU.MOREX.r2.1HG0073510	LHCII type I CAB	-3.51658	2.45107e-06
122	HORVU.MOREX.r2.6HG0450840	Sucrose:sucrose 1(F)-beta-D-fructosyltransferase	-3.50213	1.05467e-26
123	HORVU.MOREX.r2.7HG0567160	bHLH transcription factor bHLH062	-3.49015	4.96448e-12
124	HORVU.MOREX.r2.1HG0060630		-3.48893	0.00310619
125	HORVU.MOREX.r2.3HG0245580		-3.4783	0.00897929
126	HORVU.MOREX.r2.5HG0381350		-3.45437	0.00701744
127	HORVU.MOREX.r2.2HG0154870	Dehydration-responsive element-binding protein 1E	-3.4524	0.00403581
128	HORVU.MOREX.r2.2HG0086080	Ribulose bisphosphate carboxylase small chain PW9, chloroplastic	-3.39967	3.33308e-10
129	HORVU.MOREX.r2.7HG0572230	Fatty acyl-CoA reductase 1	-3.39561	0.00875502
130	HORVU.MOREX.r2.2HG0166450	Fructan 6-exohydrolase	-3.36067	2.70133e-15
131	HORVU.MOREX.r2.1HG0014470	Myb-related protein 86	-3.33354	0.00443377
132	HORVU.MOREX.r2.2HG0167450	Protein SMALL AUXIN UP RNA 36	-3.33007	8.90047e-09
133	HORVU.MOREX.r2.2HG0129140	GTPase activating protein 1	-3.32677	1.6628e-09
134	HORVU.MOREX.r2.3HG0234870	RING finger protein At4g11680	-3.30646	0.00809411
135	HORVU.MOREX.r2.4HG0282590		-3.29535	9.9988e-10
136	HORVU.MOREX.r2.3HG0231300	Protein SECONDARY WALL-ASSOCIATED NAC DOMAIN PROTEIN 2	-3.29259	4.4684e-05
137	HORVU.MOREX.r2.1HG0077850		-3.28485	0.00621115
138	HORVU.MOREX.r2.6HG0502380	Protein JUMONJI 706	-3.2765	0.000330651
139	HORVU.MOREX.r2.2HG0155090	Cytochrome P450 87A3	-3.27356	2.46377e-06
140	HORVU.MOREX.r2.5HG0424080	Protein ABA-IMPORTING TRANSPORTER 1	-3.26963	0.0002473
141	HORVU.MOREX.r2.1HG0078280	Flavonoid 3'-hydroxylase [Petunia x hybrida]	-3.25931	2.54133e-06
142	HORVU.MOREX.r2.3HG0195950	Protein ABNORMAL LEAF SHAPE 2	-3.24504	0.00040236
143	HORVU.MOREX.r2.7HG0604500	Probable xyloglucan endotransglucosylase/hydrolase protein 23	-3.22722	0.000854775
144	HORVU.MOREX.r2.6HG0495020	UDP-glycosyltransferase 82A1	-3.22439	1.07556e-06
145	HORVU.MOREX.r2.5HG0403680	Oil body-associated protein 1A	-3.21826	0.00669786
146	HORVU.MOREX.r2.6HG0474380	Serine/threonine-protein kinase At5g01020	-3.21348	0.000866381
147	HORVU.MOREX.r2.3HG0238830	Profilin-A	-3.2122	1.4466e-07
148	HORVU.MOREX.r2.5HG0352070		-3.20431	1.34063e-06
149	HORVU.MOREX.r2.6HG0523360	LHCII type I CAB	-3.17846	1.21247e-05
150	HORVU.MOREX.r2.7HG0552840	Probable galacturonosyltransferase 9	-3.17123	0.00359309
151	HORVU.MOREX.r2.2HG0154150		-3.16257	0.00597103
152	HORVU.MOREX.r2.2HG0171340	P-glycoprotein 19	-3.15092	0.00259754
153	HORVU.MOREX.r2.4HG0346590	OsaEXPb1.12	-3.13569	1.12306e-05
154	HORVU.MOREX.r2.4HG0326430	Proline-rich protein 4	-3.11177	0.00137177
155	HORVU.MOREX.r2.7HG0579230	OsCslF6	-3.10209	3.25604e-21
156	HORVU.MOREX.r2.5HG0380790	Sialyltransferase-like protein 2	-3.09113	0.00422338
157	HORVU.MOREX.r2.3HG0196440	Phosphohexokinase 3	-3.08281	1.88422e-230
158	HORVU.MOREX.r2.3HG0248820	Patellin-3	-3.07878	3.09817e-12
159	HORVU.MOREX.r2.4HG0295580	Protein CHLOROPLAST UNUSUAL POSITIONING 1	-3.07546	2.53373e-17
160	HORVU.MOREX.r2.2HG0086050	Ribulose bisphosphate carboxylase small chain PWS4.3, chloroplastic	-3.07118	2.38906e-08
161	HORVU.MOREX.r2.5HG0447630	Heavy metal-associated isoprenylated plant protein 9	-3.0601	0.00127506
162	HORVU.MOREX.r2.1HG0074460	WRKY DNA-binding protein 41	-3.01417	0.000751133
163	HORVU.MOREX.r2.3HG0183040	Protein WAVE-DAMPENED 2-LIKE3	-3.00763	2.88882e-07
164	HORVU.MOREX.r2.2HG0092310	OsCIPK29	-3.00105	0.000504614
165	HORVU.MOREX.r2.3HG0240970		-2.99697	0.00103426
166	HORVU.MOREX.r2.6HG0468650	OsFH10	-2.97634	1.87695e-10
167	HORVU.MOREX.r2.5HG0425220		-2.96792	7.35541e-23
168	HORVU.MOREX.r2.5HG0395660	Plant U-box protein 19	-2.9595	0.00270777
169	HORVU.MOREX.r2.3HG0210890	Protein ADHESION OF CALYX EDGES	-2.9536	0.000159254
170	HORVU.MOREX.r2.1HG0073730	Protein RADIALIS-like 3	-2.93162	0.000644872
171	HORVU.MOREX.r2.6HG0473910		-2.91367	0.000881575
172	HORVU.MOREX.r2.4HG0320060	Glutamine-dependent asparagine synthetase 1	-2.90674	1.20123e-05
173	HORVU.MOREX.r2.1HG0073480	LHCII type I CAB	-2.90193	4.74015e-07
174	HORVU.MOREX.r2.1HG0038360		-2.89825	0.000326658
175	HORVU.MOREX.r2.1HG0004830	Histone H2A.2.2	-2.85546	4.66368e-05
176	HORVU.MOREX.r2.3HG0207660	CASP-like protein 1C1-1	-2.84379	1.14099e-07
177	HORVU.MOREX.r2.2HG0100560	IQ motif-containing protein 2	-2.83945	0.00503504
178	HORVU.MOREX.r2.2HG0100370	Probable serine/threonine-protein kinase At1g01540	-2.83624	0.00273178
179	HORVU.MOREX.r2.4HG0336620	Flavonoid O-methyltransferase-like protein Os11g0303600	-2.83023	1.2435e-07
180	HORVU.MOREX.r2.4HG0332380		-2.82837	0.00346562
181	HORVU.MOREX.r2.7HG0554640	LHCII type I CAB	-2.82581	0.000809312
182	HORVU.MOREX.r2.2HG0173820	Stem-specific protein TSJT1	-2.799	1.58476e-15
183	HORVU.MOREX.r2.5HG0370040	ATP47	-2.79804	0.000132097
184	HORVU.MOREX.r2.7HG0619610		-2.78035	1.01429e-08
185	HORVU.MOREX.r2.3HG0237550	Probable galacturonosyltransferase 15	-2.77921	6.31591e-09
186	HORVU.MOREX.r2.6HG0505200	UDP-glycosyltransferase 92A1	-2.76647	4.01191e-05
187	HORVU.MOREX.r2.3HG0239110	Probable glutamate carboxypeptidase II	-2.74019	0.00318366
188	HORVU.MOREX.r2.5HG0400530	Glutamine amidotransferase	-2.73711	4.38945e-10
189	HORVU.MOREX.r2.1HG0038760	Transmembrane and coiled-coil domain-containing protein 4	-2.73239	0.00278863
190	HORVU.MOREX.r2.4HG0346300	Protein AZELAIC ACID INDUCED 1	-2.73191	1.48997e-05
191	HORVU.MOREX.r2.3HG0188180	VirB2-interacting protein 2	-2.71436	0.000599304
192	HORVU.MOREX.r2.6HG0458370	Cyclin-P4-1	-2.71224	4.08882e-05
193	HORVU.MOREX.r2.3HG0274970	Flavone O-methyltransferase 2	-2.71089	0.00164771
194	HORVU.MOREX.r2.7HG0619780	Protein CTC-INTERACTING D	-2.70974	2.55472e-14
195	HORVU.MOREX.r2.7HG0545120		-2.70108	9.93362e-06
196	HORVU.MOREX.r2.7HG0614010	Protein PYRICULARIA ORYZAE RESISTANCE 21	-2.69653	0.00624555
197	HORVU.MOREX.r2.7HG0529470		-2.69615	5.25985e-10
198	HORVU.MOREX.r2.1HG0042000		-2.68841	0.000267858
199	HORVU.MOREX.r2.2HG0088270	bHLH transcription factor bHLH0	-2.68325	1.07845e-05
200	HORVU.MOREX.r2.6HG0506950	Protein iron deficiency-specific 3	-2.65762	0.00118631
201	HORVU.MOREX.r2.5HG0359770	Cytochrome P450 71Z6	-2.65212	0.00302536
202	HORVU.MOREX.r2.2HG0087420	Germin-like protein 5	-2.63752	6.50313e-05
203	HORVU.MOREX.r2.1HG0046030	Protein TINY 2	-2.63735	4.02064e-07
204	HORVU.MOREX.r2.5HG0406650		-2.60733	2.98491e-05
205	HORVU.MOREX.r2.7HG0570260	Bcl-2-associated athanogene 1	-2.60664	2.21186e-18
206	HORVU.MOREX.r2.6HG0498080	Ethylene-responsive transcription factor ERF034	-2.59442	0.000164694
207	HORVU.MOREX.r2.2HG0154720	Cytochrome P450 CYPD [Pinus taeda]	-2.5824	1.80478e-05
208	HORVU.MOREX.r2.5HG0406370	Fasciclin-like arabinogalactan protein 7	-2.58079	0.00839578
209	HORVU.MOREX.r2.7HG0592230	Ferulate-5-hydroxylase	-2.57843	0.0055426
210	HORVU.MOREX.r2.2HG0166360	Protein PHR1-LIKE 7	-2.56627	7.03047e-14
211	HORVU.MOREX.r2.7HG0621290	Senescence-associated protein DIN1	-2.56594	5.24026e-12
212	HORVU.MOREX.r2.1HG0076600		-2.55075	1.34489e-06
213	HORVU.MOREX.r2.5HG0408560	Probable FBD-associated F-box protein At1g32375	-2.54603	0.00387884
214	HORVU.MOREX.r2.6HG0452400		-2.53996	6.50313e-05
215	HORVU.MOREX.r2.1HG0032090	OsCesA7	-2.53883	0.000462044
216	HORVU.MOREX.r2.7HG0537760	Protein GLUCOSINOLATE TRANSPORTER-2	-2.53536	0.00209952
217	HORVU.MOREX.r2.1HG0073820	Protein RADIALIS-like 3	-2.53174	0.00509762
218	HORVU.MOREX.r2.3HG0247980	RiExC	-2.51959	4.33944e-25
219	HORVU.MOREX.r2.1HG0016480	Endo-1,3;1,4-beta-D-glucanase	-2.51403	0.000235536
220	HORVU.MOREX.r2.2HG0098070	AtCXE18	-2.51363	3.18651e-07
221	HORVU.MOREX.r2.5HG0365330		-2.49685	0.000409326
222	HORVU.MOREX.r2.1HG0065130	Pectinase At1g80170	-2.49649	0.00137177
223	HORVU.MOREX.r2.7HG0599040	Leucine-rich repeat receptor kinase-like protein SRF8	-2.47543	9.43033e-12
224	HORVU.MOREX.r2.7HG0576690		-2.47416	1.02143e-05
225	HORVU.MOREX.r2.7HG0540030	Extracellular lipase APG	-2.47252	3.13609e-07
226	HORVU.MOREX.r2.5HG0423640		-2.46829	0.00038961
227	HORVU.MOREX.r2.4HG0335860		-2.45369	7.61798e-08
228	HORVU.MOREX.r2.7HG0563900		-2.45364	3.91662e-16
229	HORVU.MOREX.r2.4HG0347410	STE20-like kinase fray2	-2.43	3.71957e-06
230	HORVU.MOREX.r2.5HG0400090	OsCesA9	-2.42573	0.000125172
231	HORVU.MOREX.r2.1HG0065200	Uncharacterized protein At1g15400	-2.42444	0.000142701
232	HORVU.MOREX.r2.6HG0494570	Gibberellin 2-oxidase 8	-2.42104	0.00127036
233	HORVU.MOREX.r2.7HG0559730	Aspartyl protease family protein At5g10770	-2.41897	2.87352e-15
234	HORVU.MOREX.r2.7HG0604150		-2.408	1.15699e-15
235	HORVU.MOREX.r2.3HG0235400	bHLH transcription factor bHLH087	-2.40651	4.62867e-15
236	HORVU.MOREX.r2.2HG0130090		-2.40618	6.42045e-29
237	HORVU.MOREX.r2.3HG0252810	Protein UPSTREAM OF FLC	-2.4041	0.000755643
238	HORVU.MOREX.r2.7HG0554600	Protein CONVOLUTA	-2.40089	3.91407e-10
239	HORVU.MOREX.r2.3HG0266050	Beta-1,3-endoglucanase GIII	-2.40032	0.00109458
240	HORVU.MOREX.r2.4HG0337910	Protei	-2.38257	6.19129e-13
241	HORVU.MOREX.r2.4HG0347090		-2.37849	2.16195e-05
242	HORVU.MOREX.r2.7HG0623340	Transport and Golgi organization protein 2 homolog	-2.36968	2.43216e-05
243	HORVU.MOREX.r2.1HG0072320	Fasciclin-like arabinogalactan protein 12	-2.36325	5.45269e-07
244	HORVU.MOREX.r2.2HG0172230	Naringenin-chalcone synthase 1	-2.36115	5.01015e-06
245	HORVU.MOREX.r2.6HG0461040		-2.34813	0.00374206
246	HORVU.MOREX.r2.4HG0343610	Homeobox protein HOS66	-2.3422	4.11439e-08
247	HORVU.MOREX.r2.5HG0419980	Fatty acyl-CoA reductase 1	-2.33803	1.01932e-07
248	HORVU.MOREX.r2.3HG0221170		-2.33261	0.000565994
249	HORVU.MOREX.r2.2HG0130300	Urishiol oxidase 14	-2.3313	1.04865e-06
250	HORVU.MOREX.r2.6HG0462450	Cell wall hydroxyproline-rich glycoprotein	-2.33076	1.2971e-05
251	HORVU.MOREX.r2.1HG0073500	LHCII type I CAB	-2.31489	1.58913e-06
252	HORVU.MOREX.r2.1HG0035950	Protein PXY/TDR-CORRELATED 1	-2.30869	0.00161001
253	HORVU.MOREX.r2.5HG0397780		-2.29549	2.3579e-07
254	HORVU.MOREX.r2.7HG0559490	Protein GLOSSY 8	-2.29403	0.000717025
255	HORVU.MOREX.r2.5HG0402040	WAT1-related protein At3g30340	-2.28218	6.91074e-07
256	HORVU.MOREX.r2.6HG0503700	Transcription factor EN 84; Alt	-2.27481	9.14019e-06
257	HORVU.MOREX.r2.5HG0425020	UDP-glycosyltransferase 83A1	-2.27402	7.03427e-06
258	HORVU.MOREX.r2.4HG0325430		-2.2674	2.49548e-21
259	HORVU.MOREX.r2.3HG0266490	AnnAt5	-2.26395	0.00174358
260	HORVU.MOREX.r2.7HG0614880		-2.22632	3.02125e-10
261	HORVU.MOREX.r2.4HG0293270	FFC	-2.22492	7.31273e-09
262	HORVU.MOREX.r2.5HG0372130	Calcium-dependent protein kinase 29	-2.21757	9.02727e-06
263	HORVU.MOREX.r2.3HG0230950	Fasciclin-like arabinogalactan protein 11	-2.20487	3.50777e-05
264	HORVU.MOREX.r2.2HG0157200	Ethylene-responsive transcription factor ERF034	-2.20354	0.000685503
265	HORVU.MOREX.r2.4HG0326580	Thaumatin-like protein 1	-2.20341	3.41024e-05
266	HORVU.MOREX.r2.2HG0158600	Ent-kaurene synthase-like 2	-2.19737	0.00514877
267	HORVU.MOREX.r2.5HG0434360		-2.19514	0.00447854
268	HORVU.MOREX.r2.7HG0610620	Patellin-4	-2.19195	0.0026632
269	HORVU.MOREX.r2.7HG0604530	Probable xyloglucan endotransglucosylase/hydrolase protein 25	-2.15177	0.00953086
270	HORVU.MOREX.r2.4HG0288480	Dirigent protein 21	-2.14703	0.00304864
271	HORVU.MOREX.r2.4HG0280640	Protein FAF-like, chloroplastic	-2.1401	0.00390368
272	HORVU.MOREX.r2.6HG0501820	Nitrate transporter 1.8	-2.1372	2.76049e-06
273	HORVU.MOREX.r2.2HG0113870	RIXI protein	-2.13431	0.000564476
274	HORVU.MOREX.r2.5HG0422470		-2.13421	0.000170785
275	HORVU.MOREX.r2.2HG0083480	Dihydroxypterocarpan 6a-hydroxylase	-2.1318	0.00431344
276	HORVU.MOREX.r2.4HG0287430	Glucuronoxylan 4-O-methyltransferase 2	-2.13	7.44527e-06
277	HORVU.MOREX.r2.2HG0129260	Protein TON1 RECRUITING MOTIF 2	-2.12267	1.57617e-07
278	HORVU.MOREX.r2.4HG0320050	Protein trichome birefringence-like 29	-2.12098	0.0038255
279	HORVU.MOREX.r2.3HG0205160	Probable glycerol-3-phosphate acyltransferase 3	-2.11655	1.44553e-09
280	HORVU.MOREX.r2.5HG0434440		-2.11118	1.91071e-14
281	HORVU.MOREX.r2.1HG0053570	Protei	-2.10771	4.33673e-14
282	HORVU.MOREX.r2.3HG0238820	Beta-1,3-endoglucanase 13	-2.1066	5.86062e-06
283	HORVU.MOREX.r2.3HG0204230		-2.10223	2.76942e-07
284	HORVU.MOREX.r2.5HG0402060		-2.098	0.00288375
285	HORVU.MOREX.r2.3HG0199730	Zeatin O-glucosyltransferase 3	-2.09126	1.18724e-08
286	HORVU.MOREX.r2.1HG0064190	PSII 6.1 kDa protein	-2.08679	7.65541e-06
287	HORVU.MOREX.r2.5HG0382290	F-box/kelch-repeat protein At5g26960	-2.08251	0.00010787
288	HORVU.MOREX.r2.6HG0471060	Probable receptor-like protein kinase At1g80640	-2.07626	0.00740903
289	HORVU.MOREX.r2.1HG0022240		-2.07355	2.3152e-15
290	HORVU.MOREX.r2.7HG0533710	Bcl-2-associated athanogene 1	-2.06769	6.11421e-23
291	HORVU.MOREX.r2.7HG0556270	Very long-chain fatty acid condensing enzyme 6	-2.0657	7.23714e-05
292	HORVU.MOREX.r2.7HG0619230	Dirigent protein 20	-2.06409	1.23153e-07
293	HORVU.MOREX.r2.3HG0257700		-2.06215	3.20949e-09
294	HORVU.MOREX.r2.7HG0532420	Flavonoid O-methyltransferase-like protein Os11g0303600	-2.05844	7.19949e-06
295	HORVU.MOREX.r2.3HG0232860		-2.05783	0.000435027
296	HORVU.MOREX.r2.2HG0171570	Beta-D-xylosidase 4	-2.05507	0.000826788
297	HORVU.MOREX.r2.6HG0516890	Trehalose-6-phosphate synthase 11	-2.05015	1.32997e-34
298	HORVU.MOREX.r2.4HG0334940	Very long-chain fatty acid condensing enzyme 11	-2.04559	2.98491e-05
299	HORVU.MOREX.r2.7HG0536000	Protein EXORDIUM-like 3	-2.04179	0.00988375
300	HORVU.MOREX.r2.6HG0486210	Ribulose bisphosphate carboxylase large chain	-2.03184	2.00795e-13
301	HORVU.MOREX.r2.6HG0510840	Protein CONVOLUTA	-2.02586	4.06617e-05
302	HORVU.MOREX.r2.7HG0594280	Beta-galactosidase 9	-2.021	0.00061941
303	HORVU.MOREX.r2.6HG0476810		-2.02021	5.70177e-12
304	HORVU.MOREX.r2.2HG0164740	B3 domain-containing protein Os11g0197600	-2.01751	9.38449e-10
305	HORVU.MOREX.r2.2HG0173070		-2.00512	0.0023323
306	HORVU.MOREX.r2.2HG0169350	Calcium-dependent nuclease 3	-2.00012	3.36495e-12
307	HORVU.MOREX.r2.3HG0257620		-1.99737	0.000441572
308	HORVU.MOREX.r2.3HG0212680	ATP47	-1.99571	2.42609e-16
309	HORVU.MOREX.r2.6HG0491140	Ergosterol biosynthetic protein 28	-1.99345	5.25983e-07
310	HORVU.MOREX.r2.1HG0049610		-1.98072	1.61941e-05
311	HORVU.MOREX.r2.2HG0082760		-1.97341	0.000199803
312	HORVU.MOREX.r2.5HG0429760	Fasciclin-like arabinogalactan protein 17	-1.9721	7.58647e-17
313	HORVU.MOREX.r2.6HG0494390	Phenylalanine ammonia-lyase	-1.97003	0.0048497
314	HORVU.MOREX.r2.1HG0062080	Profilin 4; AltName: Allergen=Phl p 12	-1.96867	1.01006e-10
315	HORVU.MOREX.r2.4HG0338680	Protein ABERRANT CHLOROPLA	-1.9667	0.000185729
316	HORVU.MOREX.r2.1HG0042050	Bacterial membrane protein LrgB-like protein	-1.96567	2.01133e-06
317	HORVU.MOREX.r2.5HG0424600	Protein SENESCENCE-ASSOCIATED GENE 39	-1.96561	1.18303e-24
318	HORVU.MOREX.r2.4HG0329520		-1.95992	1.70973e-06
319	HORVU.MOREX.r2.2HG0163490	U-box domain-containing protein 23	-1.95752	7.95387e-08
320	HORVU.MOREX.r2.3HG0187770	Protein BRITTLE CULM1	-1.94699	4.49156e-08
321	HORVU.MOREX.r2.4HG0334210	Very long-chain fatty acid condensing enzyme 6	-1.93801	0.00025407
322	HORVU.MOREX.r2.1HG0043500	RING-H2 finger protein ATL26	-1.93485	7.91315e-08
323	HORVU.MOREX.r2.6HG0458180	Probable L-gulonolactone oxidase 6	-1.93072	0.00445027
324	HORVU.MOREX.r2.1HG0057310	OsEXP4; Al	-1.92998	8.85175e-05
325	HORVU.MOREX.r2.2HG0164690	Target of ROP protein RIC10	-1.92149	0.00073532
326	HORVU.MOREX.r2.7HG0619480	SKP1-interacting partner 12	-1.92075	0.000124266
327	HORVU.MOREX.r2.3HG0249340	Protein NRT1/ PTR FAMILY 5.10	-1.91899	4.34273e-09
328	HORVU.MOREX.r2.4HG0336640	Dirigent protein 1	-1.91781	8.99111e-16
329	HORVU.MOREX.r2.2HG0109810	Ribosome-recycling factor, chloroplastic	-1.91022	0.000103041
330	HORVU.MOREX.r2.5HG0356890	Glutaredoxin-C1	-1.9079	0.00022366
331	HORVU.MOREX.r2.6HG0488470		-1.90768	8.66382e-40
332	HORVU.MOREX.r2.6HG0500460	Dehydration-responsive element-binding protein 1G	-1.90659	9.07275e-09
333	HORVU.MOREX.r2.2HG0156750	Serine carboxypeptidase-like 18	-1.89772	0.000431013
334	HORVU.MOREX.r2.4HG0277870	Beta-3-tubulin	-1.89541	1.98241e-11
335	HORVU.MOREX.r2.2HG0125390		-1.89185	1.73697e-06
336	HORVU.MOREX.r2.3HG0254990	Uncharacterized protein At3g49140	-1.88779	3.31169e-15
337	HORVU.MOREX.r2.7HG0544030		-1.87863	1.43474e-33
338	HORVU.MOREX.r2.3HG0229280	OBP3-responsive protein 1	-1.87765	1.0306e-14
339	HORVU.MOREX.r2.3HG0244010		-1.87726	0.00427855
340	HORVU.MOREX.r2.5HG0441170		-1.87154	1.9586e-05
341	HORVU.MOREX.r2.3HG0244070		-1.86733	0.00149954
342	HORVU.MOREX.r2.3HG0191700	Probable folate-biopterin transporter 8, chloroplastic	-1.86655	1.84389e-05
343	HORVU.MOREX.r2.3HG0205450	Probable inactive receptor kinase At4g23740	-1.8573	0.000976918
344	HORVU.MOREX.r2.4HG0329100	Probable inactive receptor kinase At1g48480	-1.85354	3.58165e-07
345	HORVU.MOREX.r2.2HG0174220	Cytochrome P450 86B1	-1.84826	6.15831e-05
346	HORVU.MOREX.r2.3HG0269480	OsCslA11	-1.84617	9.92708e-08
347	HORVU.MOREX.r2.1HG0049380	Protein MORPHOGENESIS OF ROOT HAIR 1	-1.84069	1.36705e-17
348	HORVU.MOREX.r2.5HG0413010	Glucuronoxylan 4-O-methyltransferase 1	-1.83922	8.03761e-06
349	HORVU.MOREX.r2.3HG0239900	OsCesA4	-1.82447	0.000935793
350	HORVU.MOREX.r2.7HG0589960	Tonoplast intrinsic protein 2-2	-1.82192	1.34753e-08
351	HORVU.MOREX.r2.1HG0059270	Histone H2B.11	-1.82099	0.000206796
352	HORVU.MOREX.r2.7HG0568610	Zinc finger protein CONSTANS-LIKE 15	-1.81883	0.00532309
353	HORVU.MOREX.r2.3HG0195930		-1.81614	1.98122e-10
354	HORVU.MOREX.r2.4HG0318850	Probable galacturonosyltransferase-like 7	-1.81465	1.03518e-05
355	HORVU.MOREX.r2.1HG0051030		-1.81315	9.39554e-10
356	HORVU.MOREX.r2.4HG0282360	BTB/POZ domain-containing protein At1g63850	-1.81114	4.44685e-17
357	HORVU.MOREX.r2.1HG0042040		-1.8082	0.00422913
358	HORVU.MOREX.r2.1HG0023530	Indoleacetic acid-induced protein 16	-1.80523	0.00231252
359	HORVU.MOREX.r2.2HG0158610	Ent-kaurene synthase-like 2	-1.80273	5.04834e-11
360	HORVU.MOREX.r2.6HG0460210	LHCII type I CAB	-1.79205	5.96214e-13
361	HORVU.MOREX.r2.3HG0261850		-1.7916	1.35927e-07
362	HORVU.MOREX.r2.2HG0117430		-1.79155	1.51159e-05
363	HORVU.MOREX.r2.3HG0187560	Calmodulin-binding protein 60 B	-1.78875	3.44986e-05
364	HORVU.MOREX.r2.4HG0284050	OsGLU2	-1.78304	0.000119355
365	HORVU.MOREX.r2.7HG0540590	Adenosine diphosphatase	-1.77418	0.00284684
366	HORVU.MOREX.r2.2HG0090050	Galactinol synthase 2	-1.77372	2.78879e-14
367	HORVU.MOREX.r2.6HG0477800	NADPH oxidase RBOHE	-1.75946	0.000206781
368	HORVU.MOREX.r2.5HG0437190	Chalcone--flavonone isomerase	-1.74504	4.29472e-08
369	HORVU.MOREX.r2.3HG0252210	Protein PROMOTION OF CELL SURVIVAL 1	-1.74383	0.000805772
370	HORVU.MOREX.r2.4HG0328390	Transcription factor EN 83; Alt	-1.74305	2.88531e-08
371	HORVU.MOREX.r2.1HG0034750	Dicer-like protein 3b	-1.74096	3.91003e-18
372	HORVU.MOREX.r2.2HG0138860	Probable serine/threonine-protein kinase At1g01540	-1.73596	0.00145841
373	HORVU.MOREX.r2.2HG0174380	Rabphilin-11	-1.7333	1.62573e-07
374	HORVU.MOREX.r2.1HG0060650	OsNek4	-1.73075	5.24044e-07
375	HORVU.MOREX.r2.7HG0560100	O-methyltransferase 1	-1.72754	3.99156e-06
376	HORVU.MOREX.r2.4HG0342250	Probable LRR receptor-like serine/threonine-protein kinase At1g12460	-1.72409	1.71891e-06
377	HORVU.MOREX.r2.4HG0312400	PtdIns(4)P-5-kinase 4	-1.71451	0.0079636
378	HORVU.MOREX.r2.3HG0204200	C-22 sterol desaturase	-1.71363	0.00902761
379	HORVU.MOREX.r2.2HG0091610	Like glycosyl transferase 7	-1.70872	5.89645e-07
380	HORVU.MOREX.r2.5HG0403420	AtCXE2	-1.70705	0.00183018
381	HORVU.MOREX.r2.3HG0228770	Extracellular lipase At1g28600	-1.70549	2.2103e-07
382	HORVU.MOREX.r2.2HG0115650		-1.70545	4.3734e-08
383	HORVU.MOREX.r2.5HG0384320	Chalcone isomerase-like 1	-1.70335	0.00148436
384	HORVU.MOREX.r2.7HG0619500	SKP1-interacting partner 12	-1.69964	3.4083e-05
385	HORVU.MOREX.r2.3HG0184070	Glycine-rich domain-containing protein 2	-1.69453	1.02931e-11
386	HORVU.MOREX.r2.1HG0055790	Glutamate formyltransferase	-1.69241	1.36423e-15
387	HORVU.MOREX.r2.4HG0320560	Probable glucuronosyltransferase Os03g0287800	-1.69136	4.60603e-06
388	HORVU.MOREX.r2.5HG0434050	LHCII type I CAB	-1.69038	1.2924e-09
389	HORVU.MOREX.r2.5HG0427090		-1.68587	0.000192678
390	HORVU.MOREX.r2.2HG0180520	FT-interacting protein 1	-1.68115	2.50295e-10
391	HORVU.MOREX.r2.7HG0585010	Extracellular lipase At1g71691	-1.67176	4.01933e-08
392	HORVU.MOREX.r2.4HG0276830	Probable fatty acyl-CoA reductase 5	-1.67111	0.0036294
393	HORVU.MOREX.r2.5HG0436870	Protein trichome birefringence-like 32	-1.66514	3.79209e-07
394	HORVU.MOREX.r2.4HG0280140		-1.66039	4.6482e-05
395	HORVU.MOREX.r2.4HG0288160	Putative tumor suppressor SC34	-1.65647	0.00138917
396	HORVU.MOREX.r2.2HG0137070	Ferredoxin III	-1.65242	0.0081134
397	HORVU.MOREX.r2.1HG0076620	Probable GABA transporter 2	-1.64522	0.000162414
398	HORVU.MOREX.r2.3HG0275710	AtSZF1	-1.64371	0.00750185
399	HORVU.MOREX.r2.5HG0431770	Common plant regulatory factor 2	-1.64363	3.14116e-15
400	HORVU.MOREX.r2.6HG0463370	F-box/FBD/LRR-repeat protein At5g22660	-1.64015	0.00312825
401	HORVU.MOREX.r2.3HG0250130		-1.63961	7.76367e-13
402	HORVU.MOREX.r2.4HG0323270	Protein PROMOTION OF CELL SURVIVAL 1	-1.63886	9.14019e-06
403	HORVU.MOREX.r2.7HG0560090	O-methyltransferase 1	-1.63671	4.43242e-12
404	HORVU.MOREX.r2.7HG0609340	Transcriptional activator HAP3I	-1.63023	6.83102e-08
405	HORVU.MOREX.r2.1HG0062690	Trehalose-6-phosphate synthase 7	-1.62923	3.52363e-17
406	HORVU.MOREX.r2.5HG0356880	Glutaredoxin-C1	-1.62707	1.2667e-08
407	HORVU.MOREX.r2.2HG0141110	Histone H2B.2	-1.62457	1.77282e-09
408	HORVU.MOREX.r2.1HG0057890	ZRT/IRT-like protein 5	-1.62304	1.8708e-08
409	HORVU.MOREX.r2.7HG0604750	Probable high-affinity nitrate transporter 2.4	-1.62008	0.00470336
410	HORVU.MOREX.r2.1HG0046210	Metalloendoproteinase 1-MMP	-1.61435	0.00027652
411	HORVU.MOREX.r2.2HG0091680		-1.61349	8.27403e-08
412	HORVU.MOREX.r2.7HG0558300	UDP-glucose:2-hydroxyflavanone C-glucosyltransferase	-1.60997	1.13129e-06
413	HORVU.MOREX.r2.1HG0029970	Lectin Receptor Kinase 1	-1.6095	0.000129635
414	HORVU.MOREX.r2.5HG0385190	Protein trichome birefringence-like 34	-1.60643	0.000600979
415	HORVU.MOREX.r2.2HG0117730	Squamosa promoter-binding-like protein 13	-1.60419	0.000130307
416	HORVU.MOREX.r2.6HG0481860		-1.60397	0.00558059
417	HORVU.MOREX.r2.2HG0127060		-1.60154	0.00660825
418	HORVU.MOREX.r2.4HG0319000	Probable xyloglucan 6-xylosyltransferase 1	-1.59995	1.6162e-11
419	HORVU.MOREX.r2.2HG0154390	S-adenosyl-L-methionine methylthioadenosine-lyase	-1.59681	0.00712596
420	HORVU.MOREX.r2.5HG0383890	Serine/threonine-protein kinase At5g01020	-1.59648	0.00835623
421	HORVU.MOREX.r2.5HG0425830	ATP21a	-1.59601	0.00675119
422	HORVU.MOREX.r2.5HG0446140	Probable xyloglucan endotransglucosylase/hydrolase protein 30	-1.59427	8.03318e-07
423	HORVU.MOREX.r2.3HG0251790	Urishiol oxidase 7	-1.59024	3.33453e-09
424	HORVU.MOREX.r2.5HG0385770	Fatty acid desaturase DES3	-1.5895	0.00449498
425	HORVU.MOREX.r2.5HG0426960	Pectin acetylesterase 9	-1.5895	0.000535538
426	HORVU.MOREX.r2.1HG0014010	p-coumaroyl-CoA monolignol transferase	-1.588	0.000777236
427	HORVU.MOREX.r2.4HG0326360	Very long-chain fatty acid condensing enzyme 1	-1.58236	6.07845e-26
428	HORVU.MOREX.r2.4HG0340630	bHLH transcription factor bHLH093	-1.58101	0.00218306
429	HORVU.MOREX.r2.1HG0035960	Translocon at the inner envelope membrane of chloroplasts 110	-1.58056	2.51193e-13
430	HORVU.MOREX.r2.6HG0482280	Pollen-specific protein SF21	-1.57874	9.09405e-13
431	HORVU.MOREX.r2.3HG0250160	Probable glutathione S-transferase GSTU1	-1.57455	2.0987e-08
432	HORVU.MOREX.r2.5HG0424030		-1.57355	0.00980059
433	HORVU.MOREX.r2.2HG0155840	MscS-Like protein 5	-1.57214	0.00263288
434	HORVU.MOREX.r2.7HG0602340	Extracellular O-linked N-acetylglucosamine transferase	-1.56992	2.92874e-16
435	HORVU.MOREX.r2.5HG0371630		-1.56435	4.11112e-06
436	HORVU.MOREX.r2.5HG0434020		-1.55954	0.0017759
437	HORVU.MOREX.r2.2HG0130570	FPF1-like protein 4	-1.55483	7.66518e-13
438	HORVU.MOREX.r2.6HG0489450	Senescence-associated protein SAG102	-1.55223	1.34723e-07
439	HORVU.MOREX.r2.7HG0542080	Extracellular lipase At5g45910	-1.54804	6.15343e-14
440	HORVU.MOREX.r2.3HG0209320	Germin-like protein 5-1	-1.54516	0.000366311
441	HORVU.MOREX.r2.4HG0340730	Pleiotropic drug resistance protein 1	-1.53949	7.21025e-09
442	HORVU.MOREX.r2.7HG0597170	Protein REDUCED OLEATE DESATURATION 1	-1.53638	3.51148e-05
443	HORVU.MOREX.r2.5HG0399140		-1.53476	0.00158921
444	HORVU.MOREX.r2.3HG0225660		-1.53394	1.02931e-11
445	HORVU.MOREX.r2.4HG0286120	Protein tas	-1.53347	1.23336e-08
446	HORVU.MOREX.r2.4HG0326770	Subtilisin-like serine protease 2	-1.53203	0.00180345
447	HORVU.MOREX.r2.3HG0200670	Peroxidase 25	-1.5311	0.000495836
448	HORVU.MOREX.r2.5HG0424130	Lysosomal beta glucosidase	-1.53081	9.4835e-08
449	HORVU.MOREX.r2.6HG0451060	Probable receptor-like protein kinase At1g33260	-1.52446	5.68757e-08
450	HORVU.MOREX.r2.6HG0456130	KCBP-interacting calcium-binding protein	-1.52272	2.53738e-08
451	HORVU.MOREX.r2.3HG0192570	Thylakoid lumenal 17.9 kDa protein, chloroplastic	-1.51927	1.02377e-11
452	HORVU.MOREX.r2.5HG0399940	AP2-like ethylene-responsive transcription factor At1g16060	-1.51902	0.00165963
453	HORVU.MOREX.r2.6HG0520850		-1.5177	2.82952e-14
454	HORVU.MOREX.r2.3HG0260640	OsGT47D	-1.51155	0.000143342
455	HORVU.MOREX.r2.1HG0010980		-1.5112	0.000420736
456	HORVU.MOREX.r2.2HG0081690	OPDA-reductase 5	-1.51029	1.50469e-20
457	HORVU.MOREX.r2.5HG0408750	UDP-glucuronic acid epimerase 6	-1.50779	5.28021e-11
458	HORVU.MOREX.r2.2HG0124400	Xylogen-like protein 9	-1.50436	7.92895e-05
459	HORVU.MOREX.r2.3HG0191820	Cytochrome P450 71D55	-1.50331	0.00236848
460	HORVU.MOREX.r2.3HG0255340	OsFH1	-1.49126	8.61054e-08
461	HORVU.MOREX.r2.2HG0111600		-1.48928	5.76896e-16
462	HORVU.MOREX.r2.2HG0106810	ASYMMETRIC LEAVES 2-like protein 39	-1.48525	1.81885e-05
463	HORVU.MOREX.r2.1HG0012780	Protein BIG GRAIN 1-like	-1.48469	0.00117862
464	HORVU.MOREX.r2.4HG0284230		-1.48373	4.20529e-11
465	HORVU.MOREX.r2.5HG0397520	Protein Brevis radix-like 1	-1.48119	0.00190296
466	HORVU.MOREX.r2.2HG0111460		-1.47886	7.88164e-07
467	HORVU.MOREX.r2.7HG0582380		-1.47809	0.000731495
468	HORVU.MOREX.r2.4HG0291540		-1.47718	4.38308e-23
469	HORVU.MOREX.r2.3HG0250250	OsNek5	-1.47442	7.6241e-12
470	HORVU.MOREX.r2.3HG0191350	1,4-dihydroxy-2-naphthoyl-CoA thioesterase 1	-1.47311	0.000598773
471	HORVU.MOREX.r2.5HG0411350	Arginosuccinase	-1.46529	1.7775e-05
472	HORVU.MOREX.r2.2HG0149400	Protein ABNORMAL LEAF SHAPE 2	-1.46408	0.00265846
473	HORVU.MOREX.r2.2HG0141720		-1.45855	0.00160137
474	HORVU.MOREX.r2.3HG0201110	Protein HERCULES RECEPTOR KINASE 1	-1.45664	5.20004e-11
475	HORVU.MOREX.r2.3HG0192600		-1.45591	0.00285093
476	HORVU.MOREX.r2.7HG0589710		-1.45555	3.448e-10
477	HORVU.MOREX.r2.1HG0012100	Protein CRINKLY 4 RELATED 3	-1.45309	0.00707443
478	HORVU.MOREX.r2.4HG0284690	Dormancy-associated protein 2	-1.45282	1.02001e-12
479	HORVU.MOREX.r2.2HG0095190		-1.45265	0.000237979
480	HORVU.MOREX.r2.1HG0033760	Protein LONELY GUY-like 10	-1.45022	7.82884e-09
481	HORVU.MOREX.r2.4HG0333430	Ethylene-responsive transcription factor ERF060	-1.44907	0.00863225
482	HORVU.MOREX.r2.3HG0188890	Probable LRR receptor-like serine/threonine-protein kinase At1g51880	-1.44607	0.00172056
483	HORVU.MOREX.r2.5HG0370100		-1.4394	0.00141995
484	HORVU.MOREX.r2.2HG0170770	Uncharacterized vacuolar membrane protein YML018C	-1.43819	2.67443e-08
485	HORVU.MOREX.r2.6HG0499850		-1.43745	2.12774e-05
486	HORVU.MOREX.r2.5HG0441180		-1.43714	0.000316787
487	HORVU.MOREX.r2.5HG0369430	Protein BRITTLE CULM1	-1.43706	0.000583669
488	HORVU.MOREX.r2.5HG0402230	65-kDa microtubule-associated protein 6	-1.43621	9.97493e-14
489	HORVU.MOREX.r2.3HG0242320	OsCslC1	-1.43399	1.2257e-07
490	HORVU.MOREX.r2.2HG0096630	Mg-protoporphyrin IX chelatase subunit ChlH	-1.42865	1.8357e-08
491	HORVU.MOREX.r2.3HG0221550	bHLH transcription factor bHLH041	-1.42701	4.65069e-11
492	HORVU.MOREX.r2.7HG0622460	Phytoene synthase, chloroplastic	-1.4269	1.62298e-08
493	HORVU.MOREX.r2.1HG0064430	LHCII type I CAB	-1.4256	9.14405e-07
494	HORVU.MOREX.r2.1HG0039200		-1.42194	0.000787086
495	HORVU.MOREX.r2.4HG0328170	Protein BARELY ANY MERISTEM 1	-1.42081	3.90171e-06
496	HORVU.MOREX.r2.4HG0283320	Serine carboxypeptidase-like 18	-1.41844	0.000337346
497	HORVU.MOREX.r2.7HG0557760	Uncharacterized protein At1g04910	-1.41758	0.000490045
498	HORVU.MOREX.r2.6HG0449790	Cytochrome P450 709B2	-1.41387	6.27694e-06
499	HORVU.MOREX.r2.7HG0604110	Probable LRR receptor-like serine/threonine-protein kinase At2g23950	-1.41291	0.00841453
500	HORVU.MOREX.r2.4HG0289400		-1.40846	3.57692e-06
501	HORVU.MOREX.r2.1HG0044490		-1.40405	0.00015257
502	HORVU.MOREX.r2.3HG0248920	Myb-related protein 330	-1.40384	0.00956369
503	HORVU.MOREX.r2.2HG0156880	Cyclin-P2-1	-1.40346	0.000916296
504	HORVU.MOREX.r2.6HG0510940	Glycine cleavage system H protein, mitochondrial	-1.40254	3.74231e-10
505	HORVU.MOREX.r2.2HG0147310	Haloacid dehalogenase-like hydrolase domain-containing protein At4g39970	-1.40074	2.44789e-08
506	HORVU.MOREX.r2.4HG0325830	Putative HVA22-like protein g	-1.40069	0.000401726
507	HORVU.MOREX.r2.5HG0357560	Protein RING membrane-anchor 3	-1.40043	0.00183581
508	HORVU.MOREX.r2.2HG0100120	Myb-related protein 86	-1.39972	0.000493417
509	HORVU.MOREX.r2.2HG0102660		-1.39867	5.26488e-10
510	HORVU.MOREX.r2.3HG0253120	White-brown complex homolog protein 2	-1.39787	0.00699117
511	HORVU.MOREX.r2.5HG0412940	Bcl-2-associated athanogene 1	-1.38983	7.09375e-07
512	HORVU.MOREX.r2.7HG0528460	Putative receptor-like protein kinase At4g00960	-1.38712	3.61791e-08
513	HORVU.MOREX.r2.3HG0188660	CW-21	-1.38665	3.4603e-06
514	HORVU.MOREX.r2.3HG0192380	Light-regulated protein	-1.38389	9.30172e-14
515	HORVU.MOREX.r2.3HG0261280	Beta-glucosidase 5	-1.38158	8.48475e-12
516	HORVU.MOREX.r2.4HG0344660		-1.38077	2.58174e-08
517	HORVU.MOREX.r2.3HG0182440	Cyclophilin-26-2	-1.37827	5.70118e-08
518	HORVU.MOREX.r2.7HG0562440		-1.37798	1.28362e-09
519	HORVU.MOREX.r2.6HG0505280		-1.37084	2.29818e-05
520	HORVU.MOREX.r2.5HG0393770	menF-like protein 2	-1.37017	7.84868e-07
521	HORVU.MOREX.r2.3HG0238210	BURP domain-containing protein 3	-1.36267	9.01146e-06
522	HORVU.MOREX.r2.3HG0266990	Calmodulin-like protein 16	-1.35959	4.73917e-05
523	HORVU.MOREX.r2.4HG0343180	Protein LATE FLOWERING	-1.35917	9.48537e-07
524	HORVU.MOREX.r2.4HG0330750		-1.35712	9.076e-08
525	HORVU.MOREX.r2.1HG0059820		-1.35296	2.00816e-11
526	HORVU.MOREX.r2.7HG0553510	Plasma membrane intrinsic protein 2-7	-1.34606	2.25994e-10
527	HORVU.MOREX.r2.1HG0041320	Protein A BOUT DE SOUFFLE	-1.3456	4.3254e-11
528	HORVU.MOREX.r2.5HG0417910	U11/U12 small nuclear ribonucleoprotein 31 kDa protein	-1.34368	0.00213131
529	HORVU.MOREX.r2.7HG0615380	Probable receptor-like serine/threonine-protein kinase At5g57670	-1.34319	0.00183088
530	HORVU.MOREX.r2.2HG0148350		-1.34294	1.87438e-32
531	HORVU.MOREX.r2.1HG0042360	Protein EARLY-RESPONSIVE TO DEHYDRATION 3	-1.33965	1.71869e-09
532	HORVU.MOREX.r2.2HG0079090	Protein MID-CHAIN ALKANE HYDROXYLASE 1	-1.33951	0.000774837
533	HORVU.MOREX.r2.3HG0246840	Xylogen-like protein 11	-1.33743	0.000426148
534	HORVU.MOREX.r2.6HG0481420		-1.33632	0.000109151
535	HORVU.MOREX.r2.5HG0429250	Protein SINGLET OXYGEN-LINKED DEATH ACTIVATOR 10; F	-1.33455	2.93576e-06
536	HORVU.MOREX.r2.7HG0567550	Putative F-box protein At3g23970	-1.32965	0.0015489
537	HORVU.MOREX.r2.1HG0019050	GATA transcription factor 23	-1.3285	0.00031933
538	HORVU.MOREX.r2.6HG0497430		-1.32836	5.36694e-11
539	HORVU.MOREX.r2.7HG0614410	Protein LESS SUSCEPTIBLE TO BSCTV 1	-1.32572	0.00925015
540	HORVU.MOREX.r2.1HG0061640	FT-interacting protein 1	-1.32357	0.00428133
541	HORVU.MOREX.r2.2HG0137960	U-box domain-containing protein 22	-1.32333	1.00865e-05
542	HORVU.MOREX.r2.3HG0207280	Reticulon-like protein B21	-1.32114	0.000332252
543	HORVU.MOREX.r2.2HG0178870	White-brown complex homolog protein 5	-1.32107	0.000715465
544	HORVU.MOREX.r2.6HG0506280	Aspartyl protease family protein At5g10770	-1.31864	2.18053e-12
545	HORVU.MOREX.r2.4HG0341010		-1.31862	7.12415e-07
546	HORVU.MOREX.r2.1HG0029960	Lectin Receptor Kinase 1	-1.31058	0.000795866
547	HORVU.MOREX.r2.7HG0574950	40 kDa thylakoid lumen rotamase	-1.29819	1.28362e-09
548	HORVU.MOREX.r2.5HG0384630		-1.29674	1.09125e-08
549	HORVU.MOREX.r2.4HG0318680		-1.29458	2.34886e-05
550	HORVU.MOREX.r2.5HG0387970		-1.29186	0.0087202
551	HORVU.MOREX.r2.4HG0325820	Sugar partition-affecting protein	-1.28987	2.66241e-13
552	HORVU.MOREX.r2.1HG0032950	Long-chain fatty alcohol oxidase 1	-1.28721	1.60707e-07
553	HORVU.MOREX.r2.7HG0583410	Transcription fact	-1.28607	1.82187e-05
554	HORVU.MOREX.r2.7HG0619340	Aspartyl protease family protein 2	-1.28458	0.00794716
555	HORVU.MOREX.r2.2HG0168190	Glutamate--ammonia ligase	-1.28239	1.38587e-09
556	HORVU.MOREX.r2.6HG0451310	Chloroplast stem-loop binding protein of 41 kDa a, chloroplastic	-1.27986	3.14243e-10
557	HORVU.MOREX.r2.2HG0084360	Sulfotransferase 2a	-1.27805	0.000445247
558	HORVU.MOREX.r2.1HG0053810	Secretory carrier-associated membrane protein 3	-1.2777	6.63549e-05
559	HORVU.MOREX.r2.5HG0441640	Uncharacterized acetyltransferase At3g50280	-1.27669	1.11168e-05
560	HORVU.MOREX.r2.6HG0451760	Lipid-phosphate ph	-1.27656	6.64745e-10
561	HORVU.MOREX.r2.6HG0510900	Like glycosyl transferase 8	-1.27417	4.42767e-11
562	HORVU.MOREX.r2.2HG0180960	Protein STAY-GREEN LIKE, chloroplastic	-1.2716	2.00816e-11
563	HORVU.MOREX.r2.5HG0396350	Plant U-box protein 39	-1.2716	0.00321829
564	HORVU.MOREX.r2.4HG0342010	NADP-dependent glyceraldehydephosphate dehydrogenase subunit B	-1.2669	3.80442e-07
565	HORVU.MOREX.r2.6HG0455980	Protein EMBRYO DEFECTIVE 3119	-1.2652	8.69149e-11
566	HORVU.MOREX.r2.3HG0259610	Sulfurtransferase 4	-1.26269	1.61826e-09
567	HORVU.MOREX.r2.2HG0098800	Xylulose kinase	-1.26183	1.72677e-14
568	HORVU.MOREX.r2.3HG0251200	Protein Hs1pro-1	-1.26145	0.00633105
569	HORVU.MOREX.r2.4HG0288120	Protein CRINKLY 4 RELATED 4	-1.26086	2.93351e-05
570	HORVU.MOREX.r2.3HG0274800	Pectin acetylesterase 5	-1.25916	1.22168e-06
571	HORVU.MOREX.r2.4HG0323650	Probable mannose-1-phosphate guanylyltransferase 1	-1.25668	2.10339e-16
572	HORVU.MOREX.r2.7HG0549740	Protein TRA	-1.2563	1.15506e-05
573	HORVU.MOREX.r2.2HG0143170	NADP-dependent glyceraldehydephosphate dehydrogenase subunit A	-1.25503	2.03499e-09
574	HORVU.MOREX.r2.7HG0531270	Transcription factor DIVARICATA	-1.25472	3.43461e-07
575	HORVU.MOREX.r2.2HG0125480	Fasciclin-like arabinogalactan protein 17	-1.25328	2.40527e-05
576	HORVU.MOREX.r2.4HG0277470	Cationic amino acid transporter 2, vacuolar	-1.24794	4.16511e-11
577	HORVU.MOREX.r2.7HG0527920	Sucrose:sucrose 1(F)-beta-D-fructosyltransferase	-1.24792	3.58121e-19
578	HORVU.MOREX.r2.4HG0333570		-1.24385	7.52657e-21
579	HORVU.MOREX.r2.6HG0511970	Protein TUMOROUS SHOOT DEVELOPMENT 2	-1.24272	0.00901059
580	HORVU.MOREX.r2.2HG0140300		-1.24233	6.15683e-07
581	HORVU.MOREX.r2.5HG0406630	Serine carboxypeptidase-like 18	-1.24215	4.08126e-09
582	HORVU.MOREX.r2.7HG0567770	65-kDa microtubule-associated protein 8	-1.24127	2.3579e-07
583	HORVU.MOREX.r2.6HG0525590	OsAPx08	-1.23938	3.76535e-08
584	HORVU.MOREX.r2.2HG0113830	OsFH11	-1.23827	0.00533821
585	HORVU.MOREX.r2.4HG0342600	Beta-carotene hydroxylase 2, chloroplastic	-1.23801	1.19763e-10
586	HORVU.MOREX.r2.5HG0395560		-1.23639	3.88521e-11
587	HORVU.MOREX.r2.6HG0510910		-1.2359	3.76491e-06
588	HORVU.MOREX.r2.5HG0352140	PI-PLC X domain-containing protein At5g67130	-1.23543	1.03833e-07
589	HORVU.MOREX.r2.5HG0447330	Ubiquitin-protein ligase	-1.23379	1.57706e-12
590	HORVU.MOREX.r2.1HG0051440		-1.23161	1.51025e-09
591	HORVU.MOREX.r2.6HG0458890	18.9 kDa heat shock protein	-1.22918	4.00413e-05
592	HORVU.MOREX.r2.4HG0340720		-1.22855	0.00232253
593	HORVU.MOREX.r2.3HG0188850	Protein ASPARTIC PROTEASE IN GUARD CELL 1	-1.22715	0.00053769
594	HORVU.MOREX.r2.7HG0562060	UDP-glycosyltransferase 75L6	-1.22665	0.00193903
595	HORVU.MOREX.r2.3HG0213090	DnaJ homolog subfamily C member 7	-1.22495	1.07931e-11
596	HORVU.MOREX.r2.5HG0445570		-1.2242	0.00609086
597	HORVU.MOREX.r2.1HG0042230	Peptide transporter PTR3-B	-1.22312	0.000129947
598	HORVU.MOREX.r2.3HG0233160	Protein EMBRYO DEFECTIVE 2454	-1.22179	1.7329e-14
599	HORVU.MOREX.r2.2HG0111260	Chlorophyll a-b binding protein of LHCII type III, chloroplastic	-1.21967	8.13711e-11
600	HORVU.MOREX.r2.7HG0553370	Glutathione-dependent dehydroascorbate reductase 3	-1.21942	1.09899e-06
601	HORVU.MOREX.r2.1HG0003620		-1.21826	3.71557e-11
602	HORVU.MOREX.r2.2HG0085290	Thylakoid lumenal 15.0 kDa protein 2, chloroplastic	-1.21735	8.17339e-08
603	HORVU.MOREX.r2.5HG0446400	Ribosomal protein 1; AltNa	-1.21599	2.52229e-13
604	HORVU.MOREX.r2.1HG0039970	RHOMBOID-like protein 1	-1.21327	0.00057428
605	HORVU.MOREX.r2.4HG0276450	Sn1-specific diacylglycerol lipase beta	-1.21031	0.000205834
606	HORVU.MOREX.r2.2HG0163270		-1.20995	0.00411051
607	HORVU.MOREX.r2.1HG0021990	OsCesA1	-1.20965	9.11171e-13
608	HORVU.MOREX.r2.4HG0323870	Uncharacterized WD repeat-containing protein C2A9.03	-1.20929	2.28765e-06
609	HORVU.MOREX.r2.7HG0562410		-1.20827	0.0056719
610	HORVU.MOREX.r2.5HG0390230	Protein FLUORESCENT IN BLUE LIGHT, chloroplastic	-1.20708	1.15176e-06
611	HORVU.MOREX.r2.3HG0259570		-1.20697	0.00779574
612	HORVU.MOREX.r2.6HG0491300		-1.20518	4.16223e-07
613	HORVU.MOREX.r2.5HG0408490	bHLH tr	-1.20471	1.529e-10
614	HORVU.MOREX.r2.3HG0270090	NADH-plastoquinone oxidoreductase subunit O	-1.20191	1.15362e-17
615	HORVU.MOREX.r2.5HG0410220	Acyltransferase-like protein At3g26840, chloroplastic	-1.20184	0.00220661
616	HORVU.MOREX.r2.3HG0257630		-1.2015	0.000944181
617	HORVU.MOREX.r2.6HG0494280	Protein SUPPRESSOR OF elf3 20	-1.20089	3.66429e-07
618	HORVU.MOREX.r2.1HG0037070		-1.19479	4.12918e-05
619	HORVU.MOREX.r2.1HG0014980		-1.19357	7.96109e-06
620	HORVU.MOREX.r2.6HG0503270	UDP-glycosyltransferase 709C2	-1.19068	0.00119467
621	HORVU.MOREX.r2.6HG0454780	Probable serine/threonine-protein kinase Cx32, chloroplastic	-1.18853	0.000179687
622	HORVU.MOREX.r2.6HG0479190	Uridine diphosphoglucose-cyanid	-1.18723	0.00197365
623	HORVU.MOREX.r2.2HG0128370		-1.18606	4.05209e-05
624	HORVU.MOREX.r2.1HG0011180	ORF565	-1.18582	2.86506e-15
625	HORVU.MOREX.r2.7HG0602880	26S proteasome regulatory subunit RPN11	-1.18411	5.21785e-08
626	HORVU.MOREX.r2.6HG0507730	Protein CURVATURE THYLAKOID 1A, chloroplastic	-1.18386	1.25895e-08
627	HORVU.MOREX.r2.7HG0619630	Basic leucine zipper 19	-1.18369	2.21259e-05
628	HORVU.MOREX.r2.1HG0023350	OsHpt4	-1.18308	8.71936e-08
629	HORVU.MOREX.r2.3HG0207880	Triose phosphate/phosphate translocator, chloroplastic	-1.18288	1.95074e-09
630	HORVU.MOREX.r2.7HG0605300	Probable receptor-like serine/threonine-protein kinase At5g57670	-1.18277	0.00263019
631	HORVU.MOREX.r2.3HG0210760	Rapid alkalinization factor	-1.18178	0.000884402
632	HORVU.MOREX.r2.7HG0599290	Alpha/beta hydrolase domain-containing protein 17C	-1.18048	9.19286e-10
633	HORVU.MOREX.r2.2HG0146960	Calmodulin-like protein 17	-1.1804	1.18454e-08
634	HORVU.MOREX.r2.4HG0340750	F-box/LRR-repeat protein 10	-1.17922	2.39483e-06
635	HORVU.MOREX.r2.5HG0436260		-1.17885	0.00346088
636	HORVU.MOREX.r2.7HG0539180		-1.17879	2.15525e-06
637	HORVU.MOREX.r2.5HG0441300	OsCesA3	-1.17867	4.66578e-10
638	HORVU.MOREX.r2.3HG0270810	Chlorophyll b synthase	-1.17815	3.70503e-15
639	HORVU.MOREX.r2.2HG0159340	D-galacturonic acid-1-P kinase	-1.17491	0.00279646
640	HORVU.MOREX.r2.2HG0152870	Kinesin-like protein KIN-7F	-1.17461	9.90851e-05
641	HORVU.MOREX.r2.7HG0587330	Sulfate transporter like protein 5.2	-1.17273	0.0076468
642	HORVU.MOREX.r2.4HG0278060		-1.17214	5.0522e-07
643	HORVU.MOREX.r2.2HG0165450	AtKIN14b	-1.16995	0.00402975
644	HORVU.MOREX.r2.4HG0283310	Serine carboxypeptidase-like 18	-1.1699	5.29646e-05
645	HORVU.MOREX.r2.2HG0089280		-1.16741	6.09039e-05
646	HORVU.MOREX.r2.2HG0146370		-1.16571	0.000800344
647	HORVU.MOREX.r2.7HG0604840		-1.16146	6.2164e-05
648	HORVU.MOREX.r2.7HG0593320	Probable LRR receptor-like serine/threonine-protein kinase At1g14390	-1.15967	3.91196e-08
649	HORVU.MOREX.r2.3HG0251560	Sedoheptulose bisphosphatase	-1.15773	1.31629e-10
650	HORVU.MOREX.r2.4HG0326890	Protein ROP BINDING PROTEIN KINASES 2	-1.15562	0.000190222
651	HORVU.MOREX.r2.6HG0465940		-1.1554	0.00129529
652	HORVU.MOREX.r2.2HG0117410		-1.15519	5.83481e-08
653	HORVU.MOREX.r2.4HG0302610	Transcription coactivator GIF3	-1.15129	3.91614e-10
654	HORVU.MOREX.r2.7HG0592710	Acyl transferase 7	-1.15063	7.89556e-05
655	HORVU.MOREX.r2.2HG0157940	Lecithin-cholesterol acyltransferase-like 4	-1.14979	2.78879e-14
656	HORVU.MOREX.r2.3HG0264540		-1.14933	0.00052985
657	HORVU.MOREX.r2.2HG0136810	Cytochrome P450 76M5	-1.14915	0.000471742
658	HORVU.MOREX.r2.2HG0091330	Lilium-type thioredoxin 1-1	-1.14558	0.000503698
659	HORVU.MOREX.r2.7HG0561650		-1.14453	0.00015802
660	HORVU.MOREX.r2.3HG0201150	Extracellular lipase At1g28650	-1.14443	0.00552952
661	HORVU.MOREX.r2.3HG0241610	Protein SUGAR-DEPENDENT 1	-1.14411	1.36178e-05
662	HORVU.MOREX.r2.6HG0458520	MscS-Like protein 5	-1.14321	3.18565e-06
663	HORVU.MOREX.r2.5HG0424990	UDP-glycosyltransferase 83A1	-1.1419	7.70209e-06
664	HORVU.MOREX.r2.5HG0434280		-1.14153	0.000431835
665	HORVU.MOREX.r2.7HG0610750	Putative cis-zeatin O-glucosyltransferase	-1.14012	3.28069e-06
666	HORVU.MOREX.r2.5HG0408240		-1.13656	1.0464e-12
667	HORVU.MOREX.r2.4HG0323700	Digalactosyldiacylglycerol synthase 2, chloroplastic	-1.1335	1.62109e-13
668	HORVU.MOREX.r2.4HG0342200	Fasciclin-like arabinogalactan protein 8	-1.13026	1.31137e-06
669	HORVU.MOREX.r2.4HG0327740	Metal tolerance protein 4	-1.12842	2.04196e-11
670	HORVU.MOREX.r2.3HG0258510		-1.12801	0.00284535
671	HORVU.MOREX.r2.3HG0207090	Salt stress root protein RS1	-1.12735	4.5468e-22
672	HORVU.MOREX.r2.4HG0318510		-1.12689	0.000129343
673	HORVU.MOREX.r2.5HG0414480	Endo-1,4-beta glucanase 24	-1.12531	8.55235e-06
674	HORVU.MOREX.r2.5HG0373710		-1.12229	0.000277319
675	HORVU.MOREX.r2.6HG0511990		-1.12218	4.97264e-07
676	HORVU.MOREX.r2.4HG0335470	Amine oxidase [copper-containing]	-1.12204	6.59401e-15
677	HORVU.MOREX.r2.2HG0172430	Geraniol 10-hydroxylase	-1.1217	1.82575e-06
678	HORVU.MOREX.r2.2HG0104780	Protein TON1 RECRUITING MOTIF 2	-1.12065	0.00090075
679	HORVU.MOREX.r2.3HG0211130	Kinesin-like protein KIN-14T	-1.11846	0.00757601
680	HORVU.MOREX.r2.2HG0152170	Probable galacturonosyltransferase-like 3	-1.11651	2.15045e-07
681	HORVU.MOREX.r2.7HG0557800	Dof zinc finger protein DOF3.1	-1.11547	0.00214593
682	HORVU.MOREX.r2.6HG0458630	Calcium-dependent protein kinase OsCDPK1	-1.11504	5.1328e-09
683	HORVU.MOREX.r2.2HG0171610	Shikimate kinase 3, chloroplastic	-1.11498	0.00239729
684	HORVU.MOREX.r2.5HG0402380	Nepenthesin-II	-1.11475	0.00611505
685	HORVU.MOREX.r2.3HG0253420	Serine carboxypeptidase-like 27	-1.11454	0.00349768
686	HORVU.MOREX.r2.6HG0488950	OsNek6	-1.11413	1.09913e-09
687	HORVU.MOREX.r2.3HG0232630	D-glycerate 3-kinase, chloroplastic	-1.11397	1.78916e-07
688	HORVU.MOREX.r2.4HG0338810		-1.11081	0.00365066
689	HORVU.MOREX.r2.5HG0396750	Trehalose-6-phosphate synthase 6	-1.11011	5.02302e-08
690	HORVU.MOREX.r2.5HG0397440	Receptor-like protein kinase 1	-1.10879	0.000101106
691	HORVU.MOREX.r2.3HG0238870	Probable glutamate carboxypeptidase II	-1.10778	0.000172598
692	HORVU.MOREX.r2.1HG0012950	Protein ECERIFERUM 8	-1.10679	5.55831e-05
693	HORVU.MOREX.r2.2HG0163090		-1.10486	8.65968e-06
694	HORVU.MOREX.r2.2HG0170900		-1.10472	9.99036e-07
695	HORVU.MOREX.r2.1HG0072160	OsXTH8	-1.10195	2.72643e-05
696	HORVU.MOREX.r2.6HG0521260	Protein PHO1-2	-1.09911	1.79e-05
697	HORVU.MOREX.r2.3HG0262990	Lipase ZK262.3	-1.09721	3.91033e-10
698	HORVU.MOREX.r2.6HG0456280	S-(+)-linalool synthase, chloroplastic	-1.0965	0.000258436
699	HORVU.MOREX.r2.1HG0038700	OsNIP3;1	-1.08671	2.55204e-05
700	HORVU.MOREX.r2.2HG0137450	Photosystem I subunit O	-1.08636	5.11066e-14
701	HORVU.MOREX.r2.5HG0427420		-1.08582	0.0012293
702	HORVU.MOREX.r2.5HG0422230	BTB/POZ domain-containing protein At1g30440	-1.08569	0.00353165
703	HORVU.MOREX.r2.6HG0464060	Probable hydroquinone glucosyltransferase	-1.08417	6.68994e-05
704	HORVU.MOREX.r2.6HG0468070		-1.08416	1.79205e-08
705	HORVU.MOREX.r2.5HG0426520		-1.08163	2.48126e-07
706	HORVU.MOREX.r2.3HG0194400	Uncharacterized protein At1g04910	-1.08021	2.12702e-05
707	HORVU.MOREX.r2.1HG0029020	Ribulose bisphosphate carboxylase small chain, chloroplastic	-1.07976	5.48762e-08
708	HORVU.MOREX.r2.2HG0088830	Probable protein phosphatase 2C 32	-1.07922	1.33212e-08
709	HORVU.MOREX.r2.5HG0424420	High mobility group A protein	-1.07882	0.000238571
710	HORVU.MOREX.r2.2HG0134510	Farnesylated protein 3	-1.07836	1.18308e-05
711	HORVU.MOREX.r2.3HG0220570	Vacuolar-processing enzyme	-1.07683	2.79049e-12
712	HORVU.MOREX.r2.6HG0502520	4-coumaroyl-CoA synthase 2	-1.07593	0.00820911
713	HORVU.MOREX.r2.6HG0476220	LysM-containing receptor-like kinase 5	-1.07322	0.000525816
714	HORVU.MOREX.r2.5HG0402790	Carboxylesterase HIDM	-1.07208	0.000255655
715	HORVU.MOREX.r2.3HG0254280	Pentatricopeptide repeat-containing protein At3g46610	-1.07084	1.48902e-08
716	HORVU.MOREX.r2.2HG0110770	Thylakoid lumen PPIase of 38 kDa	-1.07078	1.22808e-06
717	HORVU.MOREX.r2.6HG0510650	Metalloendoproteinase 3-MMP	-1.07075	8.74448e-05
718	HORVU.MOREX.r2.3HG0269130		-1.07073	6.94158e-12
719	HORVU.MOREX.r2.3HG0183950		-1.06896	0.00027652
720	HORVU.MOREX.r2.2HG0114490	Putative cysteine-rich receptor-like protein kinase 20	-1.06734	0.00632823
721	HORVU.MOREX.r2.6HG0499540		-1.06641	0.00344077
722	HORVU.MOREX.r2.5HG0429750	Calcium-dependent protein kinase 10	-1.06492	0.000274464
723	HORVU.MOREX.r2.4HG0347050		-1.06425	2.63992e-07
724	HORVU.MOREX.r2.5HG0407340	Translocon at the inner envelope membrane of chloroplasts 62	-1.06408	1.70579e-09
725	HORVU.MOREX.r2.2HG0154090	B3 domain-containing protein Os02g0683500	-1.06361	0.00449802
726	HORVU.MOREX.r2.5HG0385870	Protein DWARF 53	-1.06231	4.961e-14
727	HORVU.MOREX.r2.5HG0355280	Protein Gb5f	-1.06174	2.94277e-09
728	HORVU.MOREX.r2.6HG0509680	F-ATPase delta chain	-1.06095	1.05148e-08
729	HORVU.MOREX.r2.7HG0605630	Calmodulin-like protein 29	-1.06057	3.3105e-08
730	HORVU.MOREX.r2.5HG0438210	Photosystem I 10.8 kDa polypeptide	-1.06026	3.12065e-11
731	HORVU.MOREX.r2.5HG0363570	HYPOTHETICAL PROTEIN 1	-1.05794	1.98122e-10
732	HORVU.MOREX.r2.5HG0433650	Nepenthesin-I	-1.05747	0.00079592
733	HORVU.MOREX.r2.7HG0574980	P-glycoprotein 1	-1.0561	1.90238e-05
734	HORVU.MOREX.r2.3HG0238860	Probable glutamate carboxypeptidase II	-1.05588	0.00315405
735	HORVU.MOREX.r2.5HG0426190	Cytochrome b6-f complex subunit VII	-1.05367	1.05353e-05
736	HORVU.MOREX.r2.2HG0176050	Amine oxidase 2	-1.05353	4.71191e-05
737	HORVU.MOREX.r2.2HG0173970	Probable allantoinase	-1.05306	1.02001e-12
738	HORVU.MOREX.r2.3HG0227720	Carbonate dehydratase	-1.04661	2.78125e-10
739	HORVU.MOREX.r2.2HG0176340	G-type lectin S-receptor-like serine/threonine-protein kinase At2g19130	-1.04603	5.99053e-06
740	HORVU.MOREX.r2.3HG0262220	Photosystem II reaction center PsbP family protein	-1.0455	1.3707e-05
741	HORVU.MOREX.r2.5HG0422780	Indoleacetic acid-induced protein 31	-1.04478	0.00774318
742	HORVU.MOREX.r2.2HG0087180	Protein SOYBEAN GENE REGULATED BY COLD 2	-1.04417	0.00374746
743	HORVU.MOREX.r2.1HG0071510	Light-harvesting complex I 11 kDa protein	-1.04347	6.59401e-15
744	HORVU.MOREX.r2.1HG0042580	Thylakoid membrane phosphoprotein 14 kDa	-1.04341	0.000485428
745	HORVU.MOREX.r2.7HG0602060	Citrate cleavage enzyme B-1	-1.0418	6.62903e-08
746	HORVU.MOREX.r2.5HG0447640	Sulfurtransferase 8	-1.04055	0.00177242
747	HORVU.MOREX.r2.7HG0616160	Citrate-binding protein	-1.04001	0.00945807
748	HORVU.MOREX.r2.7HG0602320		-1.0391	0.00105568
749	HORVU.MOREX.r2.3HG0188920	AP2/ERF and B3 domain-containing protein Os01g0141000	-1.03847	7.66071e-05
750	HORVU.MOREX.r2.3HG0211410	NAC domain-containing protein 74	-1.03578	5.17384e-07
751	HORVU.MOREX.r2.7HG0603650	Protein HEAVY METAL ATPASE 2	-1.03397	0.00610627
752	HORVU.MOREX.r2.5HG0388290	Ribulose bisphosphate carboxylase small chain, chloroplastic	-1.03356	1.94518e-13
753	HORVU.MOREX.r2.2HG0179310		-1.0319	3.4186e-05
754	HORVU.MOREX.r2.1HG0019150		-1.03186	2.68083e-21
755	HORVU.MOREX.r2.3HG0252430	GRAS family protein 2	-1.0313	2.00816e-11
756	HORVU.MOREX.r2.1HG0055260	Phosphoglycerate kinase, chloroplastic	-1.03036	2.13674e-08
757	HORVU.MOREX.r2.2HG0155850		-1.03027	2.3216e-07
758	HORVU.MOREX.r2.2HG0137850	Thiol-specific antioxidant protein	-1.02992	7.99758e-06
759	HORVU.MOREX.r2.4HG0315170	Thylakoid lumenal protein PSB27-H1	-1.02986	1.512e-06
760	HORVU.MOREX.r2.6HG0515620	UDP-glycosyltransferase 85A24	-1.02922	7.81217e-05
761	HORVU.MOREX.r2.7HG0535390	Histone H1	-1.02806	3.968e-05
762	HORVU.MOREX.r2.6HG0507820	Zinc finger protein CONSTANS-LIKE 16	-1.02587	0.00107143
763	HORVU.MOREX.r2.4HG0325810	Transcriptional activator HAP5C	-1.02514	1.03272e-13
764	HORVU.MOREX.r2.6HG0505720	Rho GDP-dissociation inhibitor 1	-1.02496	0.0065212
765	HORVU.MOREX.r2.1HG0045830	Putative dual specificity protein phosphatase DSP8	-1.02468	3.17855e-12
766	HORVU.MOREX.r2.3HG0188670	Non-specific lipid-transfer protein 4.3	-1.02417	0.000415419
767	HORVU.MOREX.r2.2HG0094010	Protein CDG1-like 1	-1.02082	0.00954489
768	HORVU.MOREX.r2.3HG0198240	Senescence-associated protein SAG102	-1.02004	9.65662e-05
769	HORVU.MOREX.r2.1HG0001480	Probable fatty acyl-CoA reductase 4	-1.01859	9.00222e-05
770	HORVU.MOREX.r2.6HG0500950	RING-H2 zinc finger protein RHA2b	-1.01664	0.00105876
771	HORVU.MOREX.r2.6HG0474480		-1.0148	0.00097278
772	HORVU.MOREX.r2.3HG0199050	Indoleacetic acid-induced protein 15	-1.01478	3.22357e-06
773	HORVU.MOREX.r2.7HG0570730	Chaperone protein DnaJ	-1.01386	3.07395e-05
774	HORVU.MOREX.r2.4HG0324610		-1.01198	0.0010148
775	HORVU.MOREX.r2.5HG0427230	Proline-rich extensin-like receptor kinase 4	-1.01113	1.63177e-12
776	HORVU.MOREX.r2.2HG0110080	Calcium-dependent protein kinase 20	-1.01112	1.802e-05
777	HORVU.MOREX.r2.3HG0252110		-1.011	0.00157063
778	HORVU.MOREX.r2.3HG0212080	RING-H2 zinc finger protein RHA2a	-1.01015	0.00705582
779	HORVU.MOREX.r2.3HG0251940	Protein VAAMANA	-1.00978	0.00514742
780	HORVU.MOREX.r2.5HG0428610		-1.00929	2.25174e-06
781	HORVU.MOREX.r2.2HG0114180	Cysteine-rich receptor-like protein kinase 6	-1.0092	0.00114738
782	HORVU.MOREX.r2.4HG0287640	AtCXE18	-1.00862	6.90504e-05
783	HORVU.MOREX.r2.6HG0522770	Uncharacterized protein MJ1426	-1.00786	3.62915e-16
784	HORVU.MOREX.r2.5HG0434390		-1.00776	4.90008e-05
785	HORVU.MOREX.r2.1HG0042840	RING-type E3 ubiquitin transferase ATL8	-1.00615	9.63311e-11
786	HORVU.MOREX.r2.6HG0489830		-1.00339	1.49608e-06
787	HORVU.MOREX.r2.2HG0109010	Tubulin alpha-1 chain	-1.00288	6.19116e-14
788	HORVU.MOREX.r2.5HG0446780	Protein LONELY GUY-like 5	-1.00238	2.34036e-08
789	HORVU.MOREX.r2.6HG0517510	ROP1 enhancer 2	-1.00153	0.00585762
790	HORVU.MOREX.r2.6HG0513260	Mitogen-activated protein kinase kinase kinase 1	-1.00145	2.83287e-06
791	HORVU.MOREX.r2.7HG0619720	Serine/threonine-protein kinase	-1.00033	0.00928746
792	HORVU.MOREX.r2.5HG0434170	Sphingosine-1-phosphate phosphatase	-1.00003	3.96056e-07

## Sheet: Table S1c
Table S1c. List of up-regulated genes in the hvd14.d root vs Sebastian root comparison (log2FC ≥ 1, adjusted P value ≤ 0.01)
#	HORVU ID	description	d14.d vs WT (root)
			log2FC	adj.pval
1	HORVU.MOREX.r2.7HG0534060		7.24992	3.68499e-08
2	HORVU.MOREX.r2.3HG0263500		6.76526	3.34274e-08
3	HORVU.MOREX.r2.6HG0520930		5.94844	0.000406193
4	HORVU.MOREX.r2.2HG0119180		5.85631	0.00476081
5	HORVU.MOREX.r2.2HG0160880	Lupus brain antigen 1 homolog	5.76558	0.00117366
6	HORVU.MOREX.r2.5HG0362080		5.68894	0.000727785
7	HORVU.MOREX.r2.3HG0214800	Ribosomal protein S3, mitochondrial	5.65431	0.0048222
8	HORVU.MOREX.r2.2HG0167500	Probable histone H2A.3	5.54629	0.0071694
9	HORVU.MOREX.r2.3HG0227080		5.50517	4.37249e-05
10	HORVU.MOREX.r2.1HG0017120	Replication protein A 1C	5.49108	0.000956451
11	HORVU.MOREX.r2.2HG0153960	tRNA-splicing endonuclease positive effector	5.46489	0.00217659
12	HORVU.MOREX.r2.2HG0138520	Probable histidine kinase 1	5.12661	1.22797e-39
13	HORVU.MOREX.r2.2HG0141160	23.2 kDa heat shock protein	5.09841	0.00895144
14	HORVU.MOREX.r2.2HG0165620	Anthocyanidin reductase ((2S)-flavan-3-ol-forming)	5.08007	5.97941e-16
15	HORVU.MOREX.r2.7HG0600400		4.9393	0.00939725
16	HORVU.MOREX.r2.7HG0598970	Triacylglycerol lipase 2	4.93393	0.00541148
17	HORVU.MOREX.r2.2HG0177540	F-box/LRR-repeat protein At4g14103	4.91373	0.000329089
18	HORVU.MOREX.r2.6HG0454340	Ligand-gated ion channel 3.1	4.89091	0.00202639
19	HORVU.MOREX.r2.5HG0358840	Protein JUMONJI 705	4.82815	0.00357849
20	HORVU.MOREX.r2.6HG0512490	Phenylalanyl-tRNA synthetase alpha subunit	4.77354	2.17316e-09
21	HORVU.MOREX.r2.2HG0087370	Ubiquitin-specific-processing protease otubain-like	4.7024	3.75271e-05
22	HORVU.MOREX.r2.4HG0278680	Hsp70-Hsp90 organizing protein	4.61086	1.41289e-09
23	HORVU.MOREX.r2.2HG0175980	Mitochondrial RNA splicing factor	4.5726	1.23568e-07
24	HORVU.MOREX.r2.6HG0509640		4.54095	1.53228e-06
25	HORVU.MOREX.r2.2HG0088250	Ribosome biogenesis protein RPF2 homolog	4.50918	2.351e-06
26	HORVU.MOREX.r2.1HG0075730	Protein RADIALIS-like 3	4.42389	0.00296388
27	HORVU.MOREX.r2.3HG0236160	Putative Peroxidase 48	4.32024	0.00115141
28	HORVU.MOREX.r2.1HG0020160	RS-containing zinc finger protein 33	4.20146	6.87299e-62
29	HORVU.MOREX.r2.3HG0211420		4.15163	0.000994158
30	HORVU.MOREX.r2.7HG0573960		4.04822	4.90775e-27
31	HORVU.MOREX.r2.6HG0479520		4.03902	0.000740509
32	HORVU.MOREX.r2.7HG0531230		3.93409	2.17103e-08
33	HORVU.MOREX.r2.5HG0366990		3.93206	0.00587762
34	HORVU.MOREX.r2.7HG0602070		3.86059	0.00937637
35	HORVU.MOREX.r2.3HG0260140		3.83416	1.61406e-09
36	HORVU.MOREX.r2.5HG0408590	Translocon at the inner envelope membrane of chloroplasts 32	3.80095	4.54697e-21
37	HORVU.MOREX.r2.5HG0393790	Alcohol dehydrogenase 2	3.75429	2.39574e-12
38	HORVU.MOREX.r2.2HG0103150		3.68128	7.85818e-18
39	HORVU.MOREX.r2.7HG0547970	Ligand-gated ion channel 2.8	3.66953	1.13893e-06
40	HORVU.MOREX.r2.7HG0542050	GDSL esterase/lipase At5g45920	3.6603	0.00541435
41	HORVU.MOREX.r2.2HG0110230		3.57805	0.00201623
42	HORVU.MOREX.r2.4HG0331380		3.54083	2.75533e-13
43	HORVU.MOREX.r2.4HG0289380	Curved DNA-binding protein	3.46696	1.73755e-05
44	HORVU.MOREX.r2.4HG0284980	B3 domain-containing protein Os03g0620400	3.44068	0.000482908
45	HORVU.MOREX.r2.2HG0176820	Methyltransferase for sphingolipid 1	3.42206	0.0015776
46	HORVU.MOREX.r2.5HG0426240		3.41371	5.84638e-10
47	HORVU.MOREX.r2.5HG0431960	Endo-1,4-beta-xylanase	3.40757	0.000592275
48	HORVU.MOREX.r2.2HG0124400	Xylogen-like protein 9	3.3609	0.000739339
49	HORVU.MOREX.r2.3HG0239610		3.35784	4.25576e-31
50	HORVU.MOREX.r2.4HG0322030		3.33881	0.00150528
51	HORVU.MOREX.r2.3HG0227750	Carbonate dehydratase	3.33567	1.16321e-08
52	HORVU.MOREX.r2.5HG0402520		3.31545	6.37088e-10
53	HORVU.MOREX.r2.1HG0033160	Nuclear Dbf2-related kinase 2	3.29114	9.1636e-09
54	HORVU.MOREX.r2.2HG0095510	Nucleolar protein 5A	3.26	9.13318e-11
55	HORVU.MOREX.r2.3HG0185480		3.25954	0.00172991
56	HORVU.MOREX.r2.3HG0184840		3.25545	9.07826e-48
57	HORVU.MOREX.r2.3HG0191210	Angio-associated migratory cell protein	3.25112	2.30015e-06
58	HORVU.MOREX.r2.7HG0622280		3.22013	5.61069e-10
59	HORVU.MOREX.r2.5HG0406920		3.21608	1.36784e-06
60	HORVU.MOREX.r2.2HG0104750	Nuclear transport factor 2	3.21567	2.77623e-08
61	HORVU.MOREX.r2.5HG0383240	Ribosomal protein S13, mitochondrial	3.18548	0.000848721
62	HORVU.MOREX.r2.6HG0503810	Protein RADIALIS-LIKE SANT/MYB 4	3.17865	0.000656896
63	HORVU.MOREX.r2.1HG0072810	Protein BTB-POZ AND MATH DOMAIN 3	3.16744	3.1643e-05
64	HORVU.MOREX.r2.2HG0154060		3.16738	3.54415e-16
65	HORVU.MOREX.r2.4HG0323160	Urishiol oxidase 10	3.16589	4.83874e-09
66	HORVU.MOREX.r2.3HG0197310	17.5 kDa class II heat shock protein	3.13529	1.75157e-21
67	HORVU.MOREX.r2.2HG0135190		3.09901	4.96192e-16
68	HORVU.MOREX.r2.7HG0579350	Secretory carrier-associated membrane protein 4	3.0726	0.00318329
69	HORVU.MOREX.r2.3HG0237130	Probable LRR receptor-like serine/threonine-protein kinase At4g29180	3.06561	0.000209293
70	HORVU.MOREX.r2.2HG0138660		3.05498	8.69992e-10
71	HORVU.MOREX.r2.4HG0339950	WAT1-related protein At4g08300	3.0518	0.00127663
72	HORVU.MOREX.r2.7HG0550930		3.0195	0.000670319
73	HORVU.MOREX.r2.5HG0385810	Probable 2-oxoglutarate/Fe(II)-dependent dioxygenase	3.00642	1.59418e-15
74	HORVU.MOREX.r2.7HG0539220	Early nodulin-93	3.00096	2.67383e-09
75	HORVU.MOREX.r2.2HG0171350	bHLH transcription factor bHLH154 >A2XY47.1 RecName:	2.99934	4.99064e-05
76	HORVU.MOREX.r2.6HG0490100		2.9711	3.6045e-07
77	HORVU.MOREX.r2.2HG0143330	Myb-related protein 39	2.9696	0.00494164
78	HORVU.MOREX.r2.7HG0551510	26.2 kDa heat shock protein, mitochondrial	2.95735	2.96051e-24
79	HORVU.MOREX.r2.5HG0386730		2.95506	4.98352e-12
80	HORVU.MOREX.r2.4HG0285230		2.95122	8.87537e-07
81	HORVU.MOREX.r2.5HG0435620		2.93465	4.52427e-08
82	HORVU.MOREX.r2.6HG0507710	Plantacyanin	2.9132	2.24695e-22
83	HORVU.MOREX.r2.5HG0419770		2.9101	9.58165e-06
84	HORVU.MOREX.r2.3HG0259770		2.89997	0.00159948
85	HORVU.MOREX.r2.2HG0163360		2.89778	0.00027967
86	HORVU.MOREX.r2.7HG0599100	Extracellular lipase At5g03610	2.8825	0.00290164
87	HORVU.MOREX.r2.2HG0111940	Protein FLUOROURIDINE RESISTANT 1	2.88078	6.2483e-06
88	HORVU.MOREX.r2.5HG0399100	Senescence-associated protein SAG102	2.88014	1.52292e-48
89	HORVU.MOREX.r2.2HG0149130		2.87041	8.09177e-26
90	HORVU.MOREX.r2.5HG0404760		2.85386	7.82839e-11
91	HORVU.MOREX.r2.7HG0598990	Triacylglycerol lipase 2	2.8442	5.36672e-10
92	HORVU.MOREX.r2.7HG0602310		2.83571	7.77255e-13
93	HORVU.MOREX.r2.5HG0419780	Cytochrome P450 86B1	2.82303	0.0001215
94	HORVU.MOREX.r2.7HG0585720	Indoleacetic acid-induced protein 25	2.81361	2.70156e-06
95	HORVU.MOREX.r2.6HG0483440		2.80928	7.62231e-23
96	HORVU.MOREX.r2.3HG0239150	OsHpt1	2.8082	3.5248e-18
97	HORVU.MOREX.r2.3HG0197300	17.5 kDa class II heat shock protein	2.80773	5.33602e-07
98	HORVU.MOREX.r2.6HG0516340	Ubiquitin carboxyl-terminal hydrolase 2	2.79611	1.6036e-13
99	HORVU.MOREX.r2.7HG0594790		2.79285	1.60046e-07
100	HORVU.MOREX.r2.4HG0346070	RGA4-blb	2.79187	0.000601615
101	HORVU.MOREX.r2.4HG0331130		2.78719	1.43931e-05
102	HORVU.MOREX.r2.6HG0496310		2.77814	5.39551e-15
103	HORVU.MOREX.r2.3HG0236170	LEC2 and FUSCA3-like protein 1	2.77582	0.00011973
104	HORVU.MOREX.r2.7HG0539420		2.77397	3.51211e-13
105	HORVU.MOREX.r2.7HG0557240	Protein trichome birefringence-like 21	2.76043	0.00887536
106	HORVU.MOREX.r2.4HG0346880	Formyltetrahydrofolate deformylase 1, mitochondrial	2.75739	1.96941e-12
107	HORVU.MOREX.r2.3HG0197140	Recombination signal sequence recognition protein 1-A	2.75029	0.000675909
108	HORVU.MOREX.r2.5HG0353290	Plant cysteine oxidase 2	2.74873	3.85021e-19
109	HORVU.MOREX.r2.4HG0280670	Ruv DNA-helicase-like protein	2.73422	3.41369e-07
110	HORVU.MOREX.r2.5HG0354050		2.73103	0.00806108
111	HORVU.MOREX.r2.5HG0402980	Protein WEAK CHLOROPLAST MOVEMENT UNDER BLUE LIGHT-like 2	2.72425	1.74024e-07
112	HORVU.MOREX.r2.7HG0562640		2.72261	1.26591e-05
113	HORVU.MOREX.r2.5HG0405270	Heavy metal-associated isoprenylated plant protein 41	2.71749	0.00302116
114	HORVU.MOREX.r2.1HG0075790	SCC1 homolog 1	2.70485	7.61159e-08
115	HORVU.MOREX.r2.6HG0459370		2.70117	0.00382274
116	HORVU.MOREX.r2.3HG0203990	RING-type E3 ubiquitin transferase ATL6	2.69935	1.96899e-22
117	HORVU.MOREX.r2.7HG0539870	Extracellular lipase APG	2.69522	8.57331e-06
118	HORVU.MOREX.r2.3HG0258930	Probable histone acetyltransferase HAC-like 1	2.695	9.38548e-09
119	HORVU.MOREX.r2.1HG0023350	OsHpt4	2.69158	7.08887e-13
120	HORVU.MOREX.r2.7HG0545130	AT-hook motif nuclear-localized protein 3	2.67538	8.98186e-18
121	HORVU.MOREX.r2.5HG0416900	Protein SMALL AUXIN UP RNA 36	2.66721	1.50825e-05
122	HORVU.MOREX.r2.2HG0147370		2.6672	6.44984e-54
123	HORVU.MOREX.r2.7HG0539190	Early nodulin-93	2.66111	1.18654e-11
124	HORVU.MOREX.r2.5HG0406580		2.66096	0.0025613
125	HORVU.MOREX.r2.2HG0170940		2.65967	2.99904e-39
126	HORVU.MOREX.r2.6HG0502830	Cell division cycle 20.1, cofactor of APC complex	2.6482	5.64076e-52
127	HORVU.MOREX.r2.7HG0531900		2.63766	1.36434e-11
128	HORVU.MOREX.r2.7HG0552640	p619	2.61777	9.66079e-08
129	HORVU.MOREX.r2.4HG0318770	Putative zinc finger CCCH domain-containing protein 21	2.61256	0.0046423
130	HORVU.MOREX.r2.1HG0036370	Putative ripening-related protein 6	2.60641	0.000378527
131	HORVU.MOREX.r2.2HG0169160	Indoleacetic acid-induced protein 33	2.605	0.000242473
132	HORVU.MOREX.r2.4HG0282500		2.59695	1.00389e-18
133	HORVU.MOREX.r2.5HG0353300	Hypoxia-responsive unknown protein 29	2.59179	4.35125e-11
134	HORVU.MOREX.r2.2HG0155340	Serine/threonine-protein phosphatase 7 long form homolog	2.59029	2.72967e-05
135	HORVU.MOREX.r2.3HG0263240	Protein EMBRYO DEFECTIVE 1687	2.58355	1.078e-16
136	HORVU.MOREX.r2.7HG0544620		2.58257	4.49373e-05
137	HORVU.MOREX.r2.3HG0244840		2.58248	1.27127e-11
138	HORVU.MOREX.r2.2HG0176010		2.57865	4.21503e-05
139	HORVU.MOREX.r2.3HG0250050	RING-type E3 ubiquitin transferase ATL73	2.57372	6.66746e-20
140	HORVU.MOREX.r2.3HG0263310	Ubiquitin-specific-processing protease otubain-like	2.56601	2.7721e-08
141	HORVU.MOREX.r2.3HG0185000		2.56332	8.63133e-22
142	HORVU.MOREX.r2.4HG0333370		2.56257	1.32844e-06
143	HORVU.MOREX.r2.6HG0455900		2.56111	4.51385e-06
144	HORVU.MOREX.r2.7HG0560410		2.55526	6.14933e-82
145	HORVU.MOREX.r2.3HG0232490	Wall-associated receptor kinase 2	2.55338	6.94839e-10
146	HORVU.MOREX.r2.4HG0330600	Protein FAR1-RELATED SEQUENCE 5	2.55311	0.000355901
147	HORVU.MOREX.r2.4HG0345350	ASYMMETRIC LEAVES 2-like protein 38	2.55047	2.92097e-22
148	HORVU.MOREX.r2.7HG0599250		2.54864	0.000460002
149	HORVU.MOREX.r2.5HG0398760		2.54684	1.83114e-14
150	HORVU.MOREX.r2.4HG0286910	Subtilase subfamily 3 member 9	2.54243	0.00860407
151	HORVU.MOREX.r2.4HG0336990		2.54054	2.06178e-11
152	HORVU.MOREX.r2.2HG0143370	OsFH2	2.5401	2.4088e-15
153	HORVU.MOREX.r2.6HG0458050	Plasma membrane-bound peroxidase 1	2.53798	6.02701e-06
154	HORVU.MOREX.r2.3HG0271630		2.53401	9.44419e-44
155	HORVU.MOREX.r2.6HG0455910	Histone H4 >P6288	2.53138	6.52401e-38
156	HORVU.MOREX.r2.5HG0413180	Ethylene-responsive transcription factor ERF071	2.53013	3.94212e-07
157	HORVU.MOREX.r2.1HG0071280		2.52851	2.81606e-30
158	HORVU.MOREX.r2.5HG0399480		2.52389	2.80659e-12
159	HORVU.MOREX.r2.4HG0281050	Protein HOP2	2.51732	9.52405e-23
160	HORVU.MOREX.r2.4HG0286800	Protein BRITTLE CULM1-like 2	2.51625	1.49756e-09
161	HORVU.MOREX.r2.3HG0239400	Protein MAX4 homolog	2.49859	0.000369601
162	HORVU.MOREX.r2.6HG0517130	STE20-like kinase fray2	2.49431	0.00188469
163	HORVU.MOREX.r2.5HG0369920	60S ribosomal protein L6, mitochondrial (mitochondrion) [Marchantia polymorpha]	2.48487	3.76119e-15
164	HORVU.MOREX.r2.5HG0410550		2.48101	1.96997e-16
165	HORVU.MOREX.r2.6HG0477620		2.47422	7.29363e-23
166	HORVU.MOREX.r2.2HG0108140	Inositol transporter 1	2.47194	2.97781e-16
167	HORVU.MOREX.r2.7HG0539230	Early nodulin-93	2.4704	1.08651e-07
168	HORVU.MOREX.r2.7HG0553000	RWP-RK domain-containing protein 2	2.46723	4.91207e-05
169	HORVU.MOREX.r2.1HG0016870	F-box protein At5g49610	2.46604	0.00150016
170	HORVU.MOREX.r2.2HG0115540		2.46337	1.92949e-15
171	HORVU.MOREX.r2.4HG0304060	Probable plastidic glucose transporter 3	2.4604	3.14739e-23
172	HORVU.MOREX.r2.5HG0428850	Probable methyltransferase PMT14	2.45643	4.99963e-05
173	HORVU.MOREX.r2.5HG0362850	B3 domain-containing protein LOC_Os12g40080	2.45534	0.000137825
174	HORVU.MOREX.r2.5HG0434570		2.44008	2.1e-09
175	HORVU.MOREX.r2.2HG0079260	OsCyc1	2.43509	9.37695e-05
176	HORVU.MOREX.r2.2HG0147790	Peroxidase 43	2.43096	2.56406e-30
177	HORVU.MOREX.r2.3HG0233500	UDP-sugar pyrophosphorylase	2.42963	2.92173e-06
178	HORVU.MOREX.r2.5HG0438180	Putative B3 domain-containing protein Os04g0346900	2.42644	2.34697e-05
179	HORVU.MOREX.r2.1HG0037490	Pollen-expressed LIM protein 2B	2.42607	1.83741e-07
180	HORVU.MOREX.r2.7HG0544500	Probable LRR receptor-like serine/threonine-protein kinase At1g06840	2.42466	0.0018568
181	HORVU.MOREX.r2.7HG0607410		2.42382	7.61264e-05
182	HORVU.MOREX.r2.5HG0422020	OsaEXPb1.17	2.42033	1.84995e-11
183	HORVU.MOREX.r2.2HG0126690	Protein EMBRYO DEFECTIVE 1220	2.41866	1.17644e-10
184	HORVU.MOREX.r2.3HG0234260	P-glycoprotein 4	2.41407	4.95108e-16
185	HORVU.MOREX.r2.4HG0325010	Plantacyanin	2.41334	0.00562732
186	HORVU.MOREX.r2.2HG0146690		2.41139	4.42833e-05
187	HORVU.MOREX.r2.5HG0413580	OsGLU12	2.41103	9.92875e-10
188	HORVU.MOREX.r2.2HG0160790	Cell division cycle 20.1, cofactor of APC complex	2.40726	4.4734e-62
189	HORVU.MOREX.r2.5HG0433830		2.40429	2.46736e-86
190	HORVU.MOREX.r2.7HG0584140		2.39856	0.000938954
191	HORVU.MOREX.r2.7HG0613260	Putative clathrin assembly protein At5g57200	2.39617	3.03684e-07
192	HORVU.MOREX.r2.1HG0025160	Bidirectional sugar transporter SWEET3b	2.39389	0.00335006
193	HORVU.MOREX.r2.3HG0258260	Serine/threonine/tyrosine-protein kinase 10	2.38945	3.7877e-06
194	HORVU.MOREX.r2.4HG0317980		2.38801	5.29101e-06
195	HORVU.MOREX.r2.2HG0094020	Triacylglycerol lipase	2.38617	1.40056e-07
196	HORVU.MOREX.r2.6HG0506620	Probable glycosyltransferase 7	2.38201	0.000751166
197	HORVU.MOREX.r2.7HG0606060	Desiccation-related protein PCC13-62	2.37901	4.79982e-10
198	HORVU.MOREX.r2.7HG0539210		2.37723	4.57616e-41
199	HORVU.MOREX.r2.6HG0455740	Ubiquitin-specific-processing protease otubain-like	2.37545	3.30578e-06
200	HORVU.MOREX.r2.6HG0521410	Cinnamoyl-CoA reductase 1	2.36515	0.000437771
201	HORVU.MOREX.r2.3HG0239270		2.36048	0.000562844
202	HORVU.MOREX.r2.5HG0369230	Glutaredoxin-C15	2.35744	0.00197274
203	HORVU.MOREX.r2.1HG0054680	MutS protein homolog 5	2.35686	8.57604e-05
204	HORVU.MOREX.r2.5HG0407600	Cell division cycle 20.1, cofactor of APC complex	2.35633	9.56318e-36
205	HORVU.MOREX.r2.3HG0213810	H-protein promoter-binding factor 2a	2.353	9.79158e-07
206	HORVU.MOREX.r2.5HG0423770		2.34636	1.56335e-19
207	HORVU.MOREX.r2.7HG0601350		2.33744	1.15065e-44
208	HORVU.MOREX.r2.3HG0225590		2.33573	0.00317056
209	HORVU.MOREX.r2.6HG0452170		2.33415	7.92887e-05
210	HORVU.MOREX.r2.6HG0483190		2.32672	9.23803e-80
211	HORVU.MOREX.r2.7HG0564490		2.32584	1.59855e-06
212	HORVU.MOREX.r2.5HG0410080		2.32346	0.000823881
213	HORVU.MOREX.r2.2HG0174940		2.32318	0.000162726
214	HORVU.MOREX.r2.6HG0482540		2.32307	2.48569e-26
215	HORVU.MOREX.r2.2HG0154450	GDSL esterase/lipase At5g41890	2.32061	0.00523736
216	HORVU.MOREX.r2.2HG0170520		2.31374	5.11319e-05
217	HORVU.MOREX.r2.4HG0329280		2.30615	1.25633e-25
218	HORVU.MOREX.r2.6HG0473050	Protein GLUCAN SYNTHASE-LIKE 4	2.30518	9.715e-38
219	HORVU.MOREX.r2.3HG0212710		2.30146	1.24721e-35
220	HORVU.MOREX.r2.3HG0242510	Uncharacterized protein At4g15545	2.29678	0.00355547
221	HORVU.MOREX.r2.7HG0609200	Protein DEFECTIVE IN LONG-TERM	2.29649	2.7012e-10
222	HORVU.MOREX.r2.7HG0607420		2.29562	1.96734e-09
223	HORVU.MOREX.r2.7HG0588320	RING-type E3 ubiquitin transferase ATL32	2.29476	1.05141e-05
224	HORVU.MOREX.r2.7HG0607280		2.29448	2.25981e-05
225	HORVU.MOREX.r2.3HG0256920	Stearoyl-[acyl-carrier-protein] 9-	2.29367	1.84903e-08
226	HORVU.MOREX.r2.7HG0599710		2.29217	1.01817e-08
227	HORVU.MOREX.r2.2HG0132460		2.27139	2.15019e-11
228	HORVU.MOREX.r2.3HG0248790		2.26612	6.71182e-09
229	HORVU.MOREX.r2.7HG0605780		2.26512	5.26988e-17
230	HORVU.MOREX.r2.7HG0539200	Early nodulin-93	2.26115	3.02462e-08
231	HORVU.MOREX.r2.6HG0477360		2.26091	0.00113935
232	HORVU.MOREX.r2.3HG0244270		2.25529	5.95167e-06
233	HORVU.MOREX.r2.6HG0468400		2.2539	3.67888e-20
234	HORVU.MOREX.r2.2HG0146320		2.25376	1.04526e-09
235	HORVU.MOREX.r2.2HG0138600		2.25182	8.47608e-07
236	HORVU.MOREX.r2.5HG0378590	Mitogen-activated protein kinase kinase 3	2.2497	0.000399638
237	HORVU.MOREX.r2.2HG0090610		2.24904	0.00026207
238	HORVU.MOREX.r2.5HG0432410	Wall-associated receptor kinase 5	2.24113	3.5783e-07
239	HORVU.MOREX.r2.2HG0176320	ATP-dependent RNA helicase DEAH12, chloroplastic	2.23838	5.36899e-08
240	HORVU.MOREX.r2.3HG0191020		2.23707	3.28149e-12
241	HORVU.MOREX.r2.7HG0539180		2.23553	5.80601e-25
242	HORVU.MOREX.r2.5HG0394020		2.2298	1.87937e-06
243	HORVU.MOREX.r2.3HG0240530		2.22942	0.000334085
244	HORVU.MOREX.r2.5HG0422410	Recombinase A homolog 1	2.22581	2.22511e-23
245	HORVU.MOREX.r2.7HG0599440	Protein GLUTAMINE DUMPER 4	2.22234	2.37123e-44
246	HORVU.MOREX.r2.2HG0103410	Protein SPX DOMAIN GENE 6	2.2223	2.65713e-09
247	HORVU.MOREX.r2.5HG0411290	Peroxin-1	2.22063	0.00025006
248	HORVU.MOREX.r2.2HG0176870	Tuberculostearic acid methyltransferase UfaA1	2.21896	0.000200645
249	HORVU.MOREX.r2.1HG0043500	RING-H2 finger protein ATL26	2.20962	3.43637e-27
250	HORVU.MOREX.r2.3HG0271280		2.20956	0.00352135
251	HORVU.MOREX.r2.3HG0201080	AtCXE15	2.20795	0.00655776
252	HORVU.MOREX.r2.6HG0502220		2.20453	3.51499e-22
253	HORVU.MOREX.r2.5HG0410200	Mitochondrial import inner membrane translocase subunit TIM8	2.19918	2.62212e-07
254	HORVU.MOREX.r2.4HG0324850		2.19762	0.000149099
255	HORVU.MOREX.r2.2HG0162710	Probable protein phosphatase 2C 43	2.18913	0.00642701
256	HORVU.MOREX.r2.7HG0619050		2.18669	0.00149654
257	HORVU.MOREX.r2.2HG0156780	Pectin methylesterase 68	2.18311	7.2261e-10
258	HORVU.MOREX.r2.5HG0378860		2.17735	1.88782e-11
259	HORVU.MOREX.r2.5HG0422210	Protein SINGLE MYB HISTONE6	2.17634	0.00996091
260	HORVU.MOREX.r2.3HG0197160	Recombination signal sequence recognition protein 1-A	2.17152	0.000229502
261	HORVU.MOREX.r2.3HG0234740	Salicylate O-methyltransferase	2.17009	3.78111e-39
262	HORVU.MOREX.r2.5HG0361670		2.16854	3.95279e-08
263	HORVU.MOREX.r2.1HG0010980		2.16788	4.55818e-24
264	HORVU.MOREX.r2.5HG0413410		2.16238	1.7985e-07
265	HORVU.MOREX.r2.2HG0093680		2.15907	0.00990437
266	HORVU.MOREX.r2.6HG0526580	RING-type E3 ubiquitin transferase ATL44 &	2.15883	3.5468e-06
267	HORVU.MOREX.r2.7HG0560630	DnaJ protein homolog 1	2.14639	8.24089e-19
268	HORVU.MOREX.r2.2HG0150390		2.14196	1.04365e-20
269	HORVU.MOREX.r2.7HG0579130		2.13911	3.06125e-20
270	HORVU.MOREX.r2.4HG0283120		2.13713	6.17251e-15
271	HORVU.MOREX.r2.6HG0500620	Transcription activator GRF12	2.13354	6.96609e-06
272	HORVU.MOREX.r2.7HG0530540	B3 domain-containing protein Os06g0112300	2.13236	0.00250982
273	HORVU.MOREX.r2.1HG0020760		2.13217	1.32241e-46
274	HORVU.MOREX.r2.6HG0499570		2.12822	5.10345e-12
275	HORVU.MOREX.r2.3HG0226710	Ovate family protein 7	2.12375	1.24525e-15
276	HORVU.MOREX.r2.1HG0074040	NifU-like protein ISU1	2.12291	3.12674e-05
277	HORVU.MOREX.r2.1HG0068060	(R)-specific enoyl-CoA hydratase	2.12082	2.93634e-14
278	HORVU.MOREX.r2.1HG0003380	Subtilisin-chymotrypsin inhibitor-2A	2.11937	0.00018943
279	HORVU.MOREX.r2.2HG0129830	Peroxidase 1	2.11755	2.14162e-23
280	HORVU.MOREX.r2.3HG0245580		2.11663	0.00351612
281	HORVU.MOREX.r2.2HG0153880		2.11433	0.00335623
282	HORVU.MOREX.r2.1HG0052410	Protein LONG VEGETATIVE PHASE 1	2.11314	1.08039e-06
283	HORVU.MOREX.r2.4HG0303520	UV-damaged DNA-binding protein 1	2.11305	5.13414e-11
284	HORVU.MOREX.r2.2HG0103700	Protein FAR1-RELATED SEQUENCE 5	2.11041	1.94819e-09
285	HORVU.MOREX.r2.3HG0274840	RNA-binding protein CP31B, chloroplastic	2.1103	1.26935e-37
286	HORVU.MOREX.r2.3HG0202560		2.11	1.50195e-24
287	HORVU.MOREX.r2.1HG0071890		2.10795	1.05931e-42
288	HORVU.MOREX.r2.2HG0145760		2.10791	9.37741e-07
289	HORVU.MOREX.r2.4HG0297610	Protein ZIF-LIKE 1	2.10454	3.85321e-11
290	HORVU.MOREX.r2.6HG0452270	wcH2A-9	2.1042	5.30511e-25
291	HORVU.MOREX.r2.4HG0309600	Myosin-binding protein 7	2.10309	0.000284021
292	HORVU.MOREX.r2.5HG0409950		2.09927	9.2054e-31
293	HORVU.MOREX.r2.7HG0552450	Pleiotropic drug resistance protein 3	2.09303	0.00056363
294	HORVU.MOREX.r2.3HG0208700	Exonuclease domain-containing protein 1	2.08906	2.64462e-31
295	HORVU.MOREX.r2.3HG0258370		2.08902	5.30078e-79
296	HORVU.MOREX.r2.3HG0257620		2.08781	1.91527e-33
297	HORVU.MOREX.r2.7HG0602290	OsRRB6	2.08336	3.44327e-25
298	HORVU.MOREX.r2.7HG0564090	tRNA (cytidine/uridine-2'-O-)-methyltransferase	2.08197	3.21994e-08
299	HORVU.MOREX.r2.5HG0424560	OsSPO11A; AltName:	2.07797	5.17015e-08
300	HORVU.MOREX.r2.4HG0341920		2.07744	4.11485e-11
301	HORVU.MOREX.r2.1HG0077830		2.07558	2.66533e-13
302	HORVU.MOREX.r2.6HG0504890		2.0743	2.68007e-41
303	HORVU.MOREX.r2.1HG0045170		2.07051	2.89304e-09
304	HORVU.MOREX.r2.7HG0556780		2.06972	0.000519756
305	HORVU.MOREX.r2.3HG0213320	Pentatricopeptide repeat-containing protein At2g37320	2.06913	4.07691e-06
306	HORVU.MOREX.r2.4HG0336260		2.06791	0.000141632
307	HORVU.MOREX.r2.1HG0062230	Pectin methylesterase 53	2.06357	9.5328e-15
308	HORVU.MOREX.r2.1HG0074580		2.0628	0.000106657
309	HORVU.MOREX.r2.2HG0091720	Gibberellin 13 oxidase 1	2.06075	5.11358e-10
310	HORVU.MOREX.r2.3HG0229430	Protein CYTOKININ RESPONSE FACTOR 1	2.06038	1.89901e-16
311	HORVU.MOREX.r2.4HG0283640	Transcription coactivator GIF1	2.06005	1.73843e-08
312	HORVU.MOREX.r2.5HG0416250	Putrescine hydroxycinnamoyltransferase 3	2.05986	1.92872e-05
313	HORVU.MOREX.r2.7HG0596530		2.05982	1.40267e-10
314	HORVU.MOREX.r2.3HG0252580		2.05689	6.31203e-08
315	HORVU.MOREX.r2.2HG0143960		2.05685	0.00496927
316	HORVU.MOREX.r2.3HG0249980	Protein SECONDARY WALL-ASSOCIATED NAC DOMAIN PROTEIN 2	2.05347	3.05927e-05
317	HORVU.MOREX.r2.3HG0197320	17.5 kDa class II heat shock protein	2.05097	0.000184698
318	HORVU.MOREX.r2.1HG0040400		2.04968	2.40408e-25
319	HORVU.MOREX.r2.7HG0541730	Protein HOPZ-ACTIVATED RESISTANCE 1	2.04759	6.11904e-27
320	HORVU.MOREX.r2.4HG0315030		2.0471	8.13847e-10
321	HORVU.MOREX.r2.2HG0164460	Probable histidine kinase 1	2.04324	1.12343e-07
322	HORVU.MOREX.r2.3HG0266610	G-type lectin S-receptor-like serine/threonine-protein kinase B120	2.04175	3.03337e-06
323	HORVU.MOREX.r2.2HG0159090		2.0389	2.07564e-05
324	HORVU.MOREX.r2.5HG0394790		2.03576	1.05719e-59
325	HORVU.MOREX.r2.7HG0599400	Phytosulfokine-beta	2.03543	0.00904286
326	HORVU.MOREX.r2.5HG0362770	B3 domain-containing protein LOC_Os12g40080	2.03396	3.73708e-05
327	HORVU.MOREX.r2.2HG0111070		2.03136	1.97051e-05
328	HORVU.MOREX.r2.2HG0142260		2.03046	6.65942e-07
329	HORVU.MOREX.r2.3HG0238270	50S ribosomal protein L20	2.02948	2.04722e-20
330	HORVU.MOREX.r2.2HG0131920		2.02935	3.33942e-06
331	HORVU.MOREX.r2.6HG0466800	Protein JUMONJI 705	2.02688	1.22301e-20
332	HORVU.MOREX.r2.7HG0571700	Dermatomyositis associated with cancer putative autoantigen 1 homolog	2.02564	7.0268e-19
333	HORVU.MOREX.r2.3HG0212040		2.02508	0.000485035
334	HORVU.MOREX.r2.6HG0526030		2.02485	7.16431e-07
335	HORVU.MOREX.r2.6HG0520480	Acyltransferase-like protein At1g54570, chloroplastic	2.02465	2.93024e-10
336	HORVU.MOREX.r2.2HG0083010		2.02387	4.9835e-06
337	HORVU.MOREX.r2.5HG0443510	Aspartic proteinase-like protein 2	2.02079	0.00200326
338	HORVU.MOREX.r2.2HG0079460		2.01763	5.76388e-05
339	HORVU.MOREX.r2.3HG0209090	Exonuclease domain-containing protein 1	2.01499	1.57844e-29
340	HORVU.MOREX.r2.3HG0260490	UDP-galactose transporter 1	2.01403	4.62691e-36
341	HORVU.MOREX.r2.3HG0200340	Probable prolyl 4-hydroxylase 7	2.01285	2.01907e-22
342	HORVU.MOREX.r2.7HG0595360	Regulatory components of ABA receptor 14	2.01177	6.74129e-37
343	HORVU.MOREX.r2.2HG0110450	Protein RICE MEIOTIC CROSSOVER 1	2.01139	5.65705e-05
344	HORVU.MOREX.r2.5HG0368160	Protein LSD ONE LIKE 3	2.00628	6.94053e-55
345	HORVU.MOREX.r2.1HG0075570	Histone H2B.3	2.0016	0.00013144
346	HORVU.MOREX.r2.3HG0267120	GST class-tau member 8	1.9996	6.47184e-12
347	HORVU.MOREX.r2.5HG0427380	Protein JASON	1.99684	9.76666e-10
348	HORVU.MOREX.r2.1HG0047400		1.99223	3.07485e-22
349	HORVU.MOREX.r2.7HG0538550		1.98555	2.68936e-16
350	HORVU.MOREX.r2.2HG0163270		1.98525	2.93695e-30
351	HORVU.MOREX.r2.3HG0222270		1.97875	1.70136e-20
352	HORVU.MOREX.r2.7HG0593390		1.97774	7.23382e-09
353	HORVU.MOREX.r2.1HG0042170	Cytochrome P450 707A4	1.97718	0.00291877
354	HORVU.MOREX.r2.4HG0321690		1.97407	3.5921e-06
355	HORVU.MOREX.r2.5HG0438230	WAT1-related protein At5g64700	1.96829	0.00054356
356	HORVU.MOREX.r2.3HG0240120	60S ribosomal protein L18a	1.96729	1.06561e-49
357	HORVU.MOREX.r2.7HG0582280		1.96467	3.87564e-26
358	HORVU.MOREX.r2.7HG0623360		1.96442	5.7077e-06
359	HORVU.MOREX.r2.1HG0043630	RING finger protein 201	1.96355	3.18321e-12
360	HORVU.MOREX.r2.7HG0559630	Aluminum-activated malate transporter 9	1.96119	1.26866e-33
361	HORVU.MOREX.r2.5HG0397930		1.9597	0.00369594
362	HORVU.MOREX.r2.6HG0492210	40S ribosomal protein S11	1.95706	1.79401e-62
363	HORVU.MOREX.r2.2HG0176920	Tuberculostearic acid methyltransferase UfaA1	1.95196	0.000285792
364	HORVU.MOREX.r2.2HG0157610	Protein SILENCING DEFECTIVE 5	1.95088	1.3468e-18
365	HORVU.MOREX.r2.5HG0400580	TFIIB-related factor	1.94849	4.29859e-09
366	HORVU.MOREX.r2.2HG0096130	Protein RICE ANTHER DOWN-REGULATED BY CHILLING 1	1.9465	2.04603e-17
367	HORVU.MOREX.r2.2HG0146780	Plant U-box protein 45	1.94572	0.000197006
368	HORVU.MOREX.r2.5HG0445480	Uncharacterized protein At5g65660	1.94119	5.31439e-20
369	HORVU.MOREX.r2.7HG0610160	Probable xyloglucan endotransglucosylase/hydrolase protein 16	1.93961	7.56535e-16
370	HORVU.MOREX.r2.4HG0277800	Protein SMALL AUXIN UP RNA 71	1.93753	1.38292e-14
371	HORVU.MOREX.r2.6HG0471140	Glucose-6-phosphate 1-dehydrogenase, chloroplastic	1.93747	0.00374559
372	HORVU.MOREX.r2.5HG0404380	Blue copper protein	1.93678	1.4396e-20
373	HORVU.MOREX.r2.1HG0075390		1.9307	3.92739e-17
374	HORVU.MOREX.r2.1HG0066480	Beta-1,3-endoglucanase 8	1.92936	0.00119827
375	HORVU.MOREX.r2.7HG0601290		1.92146	2.97649e-22
376	HORVU.MOREX.r2.3HG0243590	Mannose-binding lectin superfamily protein	1.92126	1.57236e-27
377	HORVU.MOREX.r2.1HG0013210	Ankyrin repeat-containing protein AKR1	1.91517	7.86728e-22
378	HORVU.MOREX.r2.4HG0285740		1.91033	0.00146002
379	HORVU.MOREX.r2.1HG0009120		1.90898	6.10975e-15
380	HORVU.MOREX.r2.6HG0503620	Protein EMBRYO DEFECTIVE 2775	1.90711	1.20866e-05
381	HORVU.MOREX.r2.2HG0150970	Gibberellin 2-oxidase 8	1.90568	7.48022e-15
382	HORVU.MOREX.r2.7HG0574550		1.90212	5.69858e-06
383	HORVU.MOREX.r2.5HG0422400	ESCRT-III complex subunit VPS2 homolog 2	1.89845	6.48848e-30
384	HORVU.MOREX.r2.6HG0488370		1.89448	0.00082811
385	HORVU.MOREX.r2.2HG0086830	Cytochrome P450-LIA1	1.88989	8.69602e-11
386	HORVU.MOREX.r2.1HG0012120		1.88987	5.4723e-17
387	HORVU.MOREX.r2.2HG0130090		1.8893	1.16469e-13
388	HORVU.MOREX.r2.7HG0622620		1.88861	1.16507e-07
389	HORVU.MOREX.r2.2HG0157140	Protein MAX3 homolog	1.88793	8.17449e-11
390	HORVU.MOREX.r2.3HG0258050	Nitrate transporter 1.7	1.88701	0.000278793
391	HORVU.MOREX.r2.6HG0492370		1.88697	9.0608e-14
392	HORVU.MOREX.r2.2HG0088270	bHLH transcription factor bHLH0	1.88685	2.99999e-12
393	HORVU.MOREX.r2.2HG0151810	Probable LRR receptor-like serine/threonine-protein kinase At4g08850	1.88667	1.7536e-07
394	HORVU.MOREX.r2.7HG0561740		1.88499	4.88012e-05
395	HORVU.MOREX.r2.3HG0236860	wcH2A-9	1.88483	5.48957e-06
396	HORVU.MOREX.r2.4HG0327340	Cyclin-J18-like	1.88244	1.22208e-10
397	HORVU.MOREX.r2.2HG0143990		1.88192	3.13476e-05
398	HORVU.MOREX.r2.5HG0412840	Protein C-repeat-binding factor 3	1.87612	0.000806893
399	HORVU.MOREX.r2.2HG0159970		1.87512	2.23906e-14
400	HORVU.MOREX.r2.6HG0473940		1.87204	2.83231e-28
401	HORVU.MOREX.r2.5HG0349570	Protein FANTASTIC FOUR 3	1.87189	2.2308e-05
402	HORVU.MOREX.r2.2HG0091060	bZIP transcription factor 12	1.87186	3.93805e-07
403	HORVU.MOREX.r2.5HG0411180		1.87125	5.17191e-27
404	HORVU.MOREX.r2.6HG0525810	Resistance to Peronospora parasitica protein 8	1.86996	5.43521e-17
405	HORVU.MOREX.r2.5HG0397180	Cytochrome P450 35A2	1.86869	1.6534e-27
406	HORVU.MOREX.r2.7HG0603230	L-lactate dehydrogenase A	1.86773	4.52119e-09
407	HORVU.MOREX.r2.5HG0415580		1.86756	6.80151e-05
408	HORVU.MOREX.r2.4HG0284820	RING-type E3 ubiquitin transferase ARI1	1.86649	0.002512
409	HORVU.MOREX.r2.4HG0327410	Transcriptional regulator of starch metabolism IDD14	1.86522	3.6107e-27
410	HORVU.MOREX.r2.7HG0606390	Histone H3.2	1.86268	3.09033e-17
411	HORVU.MOREX.r2.6HG0513030	NatD catalytic subunit	1.85856	1.4327e-05
412	HORVU.MOREX.r2.1HG0078680	ENHANCER OF AG-4 protein 1	1.85771	8.52186e-44
413	HORVU.MOREX.r2.3HG0249310	Protein NRT1/ PTR FAMILY 5.10	1.8562	9.91881e-05
414	HORVU.MOREX.r2.2HG0154640	Transcription activator GRF12	1.85453	5.73396e-05
415	HORVU.MOREX.r2.6HG0496300	MPBQ/MSBQ methyltr	1.854	1.79417e-12
416	HORVU.MOREX.r2.3HG0258770	Target of ROP protein RIC2	1.85098	6.27356e-15
417	HORVU.MOREX.r2.2HG0180570		1.85097	1.39498e-08
418	HORVU.MOREX.r2.6HG0464070	Transport inhibitor response 1-like protein Os11g0515500	1.84891	1.01559e-05
419	HORVU.MOREX.r2.5HG0401550		1.84882	7.99152e-16
420	HORVU.MOREX.r2.1HG0065630		1.84663	4.63819e-06
421	HORVU.MOREX.r2.6HG0509690		1.84299	5.90565e-10
422	HORVU.MOREX.r2.2HG0161960		1.84084	1.66271e-21
423	HORVU.MOREX.r2.5HG0434290	Beta-1,3-endoglucanase 1	1.83989	8.33257e-05
424	HORVU.MOREX.r2.2HG0093270		1.83953	3.83791e-07
425	HORVU.MOREX.r2.1HG0062820		1.83897	2.15477e-11
426	HORVU.MOREX.r2.3HG0233980	Exonuclease domain-containing protein 1	1.83755	4.65687e-34
427	HORVU.MOREX.r2.7HG0559160	Probable LRR receptor-like serine/threonine-protein kinase At5g10290	1.83521	0.00611671
428	HORVU.MOREX.r2.6HG0450410	Serine/threonine-protein kinase	1.83478	0.00279826
429	HORVU.MOREX.r2.1HG0066850	Protein SHV3-LIKE 5	1.83358	0.000517764
430	HORVU.MOREX.r2.3HG0184540		1.82921	0.00496206
431	HORVU.MOREX.r2.3HG0238630		1.82573	5.63582e-08
432	HORVU.MOREX.r2.1HG0066090		1.82469	1.06985e-22
433	HORVU.MOREX.r2.2HG0152520		1.82396	2.71884e-06
434	HORVU.MOREX.r2.5HG0361050	Protein TAR1	1.82095	9.15688e-06
435	HORVU.MOREX.r2.1HG0056340	XPA-binding protein 1 homolog	1.81579	6.05093e-09
436	HORVU.MOREX.r2.3HG0251570	UPF0503 protein At3g09070, chloroplastic	1.81539	3.909e-13
437	HORVU.MOREX.r2.5HG0407470	Protein DIHYDROFLAVONOL 4-REDUCTASE-LIKE 1	1.81345	0.00734222
438	HORVU.MOREX.r2.7HG0537890		1.81251	1.24652e-05
439	HORVU.MOREX.r2.7HG0550120		1.8117	8.13511e-12
440	HORVU.MOREX.r2.7HG0619410		1.81136	0.00113898
441	HORVU.MOREX.r2.1HG0033080	Ubiqui	1.8063	0.00757168
442	HORVU.MOREX.r2.6HG0511480		1.80578	1.25235e-48
443	HORVU.MOREX.r2.2HG0164180	Histone H4 >P6288	1.8026	9.89703e-18
444	HORVU.MOREX.r2.3HG0228610		1.80246	2.02345e-05
445	HORVU.MOREX.r2.4HG0344140		1.79817	8.35445e-12
446	HORVU.MOREX.r2.1HG0053560		1.79759	8.40211e-08
447	HORVU.MOREX.r2.2HG0087700	L-lactate dehydrogenase B	1.79746	1.64557e-07
448	HORVU.MOREX.r2.6HG0519140		1.79664	3.22051e-10
449	HORVU.MOREX.r2.2HG0101400	B3 domain-containing protein Os06g0194400	1.79324	9.71775e-10
450	HORVU.MOREX.r2.3HG0246780	Beta-glucosidase 5	1.79037	5.04032e-11
451	HORVU.MOREX.r2.3HG0183870	Phosphatidylserine synthase 1	1.78969	5.43832e-28
452	HORVU.MOREX.r2.2HG0153670	Ovate family protein 1	1.78917	4.87025e-09
453	HORVU.MOREX.r2.7HG0612420	Haloacid dehalogenase-like hydrolase domain-containing protein 3	1.78858	9.14264e-38
454	HORVU.MOREX.r2.4HG0278550		1.78844	0.000209578
455	HORVU.MOREX.r2.1HG0059350	NADPH oxidase RBOHF	1.78835	1.88335e-10
456	HORVU.MOREX.r2.5HG0400850		1.78501	1.50642e-12
457	HORVU.MOREX.r2.4HG0336100		1.78289	0.000288231
458	HORVU.MOREX.r2.1HG0014280	Indoleacetic acid-induced protein 8	1.78199	0.001031
459	HORVU.MOREX.r2.7HG0581710	Proline-rich extensin-like receptor kinase 8	1.78183	1.45936e-15
460	HORVU.MOREX.r2.7HG0539440	CRAL-TRIO domain-containing protein 5	1.78116	2.24851e-05
461	HORVU.MOREX.r2.1HG0067560		1.78112	3.62976e-14
462	HORVU.MOREX.r2.3HG0243340	tRNA pseudouridine(13) synthase	1.78054	0.00256956
463	HORVU.MOREX.r2.3HG0210590	50S ribosomal protein L18	1.77947	6.22032e-32
464	HORVU.MOREX.r2.6HG0502990	Protein Brevis radix-like 2	1.77899	1.15799e-12
465	HORVU.MOREX.r2.2HG0143270	Arsenite-transporting ATPase	1.77855	5.59054e-35
466	HORVU.MOREX.r2.2HG0143030	Galactose mutarotase	1.77831	1.18426e-17
467	HORVU.MOREX.r2.2HG0160350	RNA editing-interacting protein 5	1.77742	1.81833e-13
468	HORVU.MOREX.r2.4HG0345760		1.77701	4.73295e-05
469	HORVU.MOREX.r2.6HG0495540		1.77553	8.40556e-06
470	HORVU.MOREX.r2.6HG0521400	Bidirectional sugar transporter SWEET13	1.77513	1.50681e-36
471	HORVU.MOREX.r2.7HG0619330	1-aminocyclopropane-1-carboxylate oxidase 1	1.7748	4.74243e-28
472	HORVU.MOREX.r2.2HG0085850	Probable LRR receptor-like serine/threonine-protein kinase At3g47570	1.77466	2.88705e-06
473	HORVU.MOREX.r2.7HG0609890		1.773	5.7931e-06
474	HORVU.MOREX.r2.1HG0060260	Histone H4 >P6288	1.77071	1.16768e-18
475	HORVU.MOREX.r2.5HG0368070		1.77026	5.71776e-05
476	HORVU.MOREX.r2.5HG0425420	Protein CONSTITUTIVE TRIPLE RESPONSE1	1.77014	1.19458e-13
477	HORVU.MOREX.r2.3HG0249080	Protein NRT1/ PTR FAMILY 5.10	1.76724	1.34409e-07
478	HORVU.MOREX.r2.7HG0567230	60S ribosomal protein L32-1	1.76473	3.31273e-09
479	HORVU.MOREX.r2.1HG0016590	RGA3-blb	1.76407	0.00144536
480	HORVU.MOREX.r2.4HG0330260	Protein SPX DOMAIN GENE 4	1.76351	0.000327497
481	HORVU.MOREX.r2.5HG0368600	StRBOHB	1.76345	1.33874e-16
482	HORVU.MOREX.r2.1HG0044870	TCP-K36	1.76157	0.000106939
483	HORVU.MOREX.r2.3HG0244850	Uclacyanin 1	1.76127	2.438e-22
484	HORVU.MOREX.r2.2HG0159060		1.76121	7.73324e-12
485	HORVU.MOREX.r2.2HG0123510	AUGMIN subunit 3	1.75998	1.07337e-06
486	HORVU.MOREX.r2.2HG0151440	Serine carboxypeptidase-like 35	1.75891	7.46062e-21
487	HORVU.MOREX.r2.7HG0584330	Pollen semi-sterility protein 1	1.75801	5.12597e-09
488	HORVU.MOREX.r2.7HG0583690	L-type lectin-domain containing receptor kinase IX.1	1.75377	6.76036e-07
489	HORVU.MOREX.r2.5HG0411370		1.75296	2.42558e-10
490	HORVU.MOREX.r2.6HG0524000	Probable histone H2AXa	1.75088	4.46051e-19
491	HORVU.MOREX.r2.4HG0284480		1.75077	3.09698e-13
492	HORVU.MOREX.r2.6HG0459640		1.74853	1.45899e-14
493	HORVU.MOREX.r2.2HG0175300	Protein PRODUCTION OF METHIONINE-DERIVED GLUCOSINOLATE 1	1.7461	1.17251e-11
494	HORVU.MOREX.r2.3HG0252320		1.74567	1.93258e-06
495	HORVU.MOREX.r2.2HG0091430		1.74563	6.07171e-38
496	HORVU.MOREX.r2.6HG0497540		1.74355	0.000504684
497	HORVU.MOREX.r2.6HG0449580	WAT1-related protein At4g01440	1.74351	3.01867e-05
498	HORVU.MOREX.r2.5HG0412190		1.74251	0.00576407
499	HORVU.MOREX.r2.1HG0026230	tRNA pseudouridine synthase A; AltNa	1.74164	3.5235e-21
500	HORVU.MOREX.r2.1HG0004830	Histone H2A.2.2	1.73927	4.46872e-16
501	HORVU.MOREX.r2.6HG0469140		1.73893	1.55342e-05
502	HORVU.MOREX.r2.1HG0017920	Pathogenesis-related protein 5	1.73767	7.54697e-26
503	HORVU.MOREX.r2.5HG0445600		1.7362	3.6938e-06
504	HORVU.MOREX.r2.5HG0433490	Probable prolyl 4-hydroxylase 7	1.73225	7.83051e-06
505	HORVU.MOREX.r2.2HG0137610	Profilin-1	1.73106	9.25399e-17
506	HORVU.MOREX.r2.1HG0074300	Putative apospory-associated protein C	1.73028	4.83454e-12
507	HORVU.MOREX.r2.1HG0069600		1.72724	1.81477e-05
508	HORVU.MOREX.r2.5HG0357760		1.72676	3.41971e-28
509	HORVU.MOREX.r2.3HG0234810		1.72584	1.71367e-14
510	HORVU.MOREX.r2.5HG0394490	Chaperone protein DnaJ	1.72584	0.000483344
511	HORVU.MOREX.r2.1HG0062400	DNA polymerase delta subunit p12	1.72558	1.91261e-06
512	HORVU.MOREX.r2.3HG0238640		1.72108	5.70931e-76
513	HORVU.MOREX.r2.2HG0161660	PRXR4	1.7206	8.14256e-08
514	HORVU.MOREX.r2.2HG0091290	Protein PHR1-LIKE 10	1.71944	1.43606e-08
515	HORVU.MOREX.r2.3HG0249410		1.71934	1.34744e-05
516	HORVU.MOREX.r2.5HG0359450		1.71909	1.26988e-05
517	HORVU.MOREX.r2.3HG0221850	UBP1-associated proteins 1C	1.71817	4.17597e-22
518	HORVU.MOREX.r2.1HG0002170		1.71747	0.000165789
519	HORVU.MOREX.r2.1HG0009290	Wall-associated receptor kinase 2	1.71692	4.74665e-10
520	HORVU.MOREX.r2.5HG0428160	60S ribosomal protein L36a	1.71536	2.05718e-65
521	HORVU.MOREX.r2.6HG0501240	Histone H4 >P6288	1.71338	2.38016e-14
522	HORVU.MOREX.r2.2HG0090800	Coiled-coil domain-containing protein 111	1.71322	2.49919e-18
523	HORVU.MOREX.r2.6HG0504480	bHLH transcription factor bHLH083	1.7117	0.000545083
524	HORVU.MOREX.r2.4HG0282950	1-aminocyclopropane-1-carboxylate synthase 1	1.7104	5.72327e-06
525	HORVU.MOREX.r2.6HG0501740		1.70753	9.64505e-17
526	HORVU.MOREX.r2.4HG0325120		1.70737	0.000273225
527	HORVU.MOREX.r2.1HG0075060	Oleosin Bn-III	1.7064	0.000271737
528	HORVU.MOREX.r2.6HG0496930	XendoU-A	1.70589	0.000381459
529	HORVU.MOREX.r2.2HG0082320		1.70432	1.09107e-40
530	HORVU.MOREX.r2.3HG0202420	MPK3/6-targeted VQ-motif-containing protein 1	1.70406	5.93757e-70
531	HORVU.MOREX.r2.3HG0251910		1.70377	2.72623e-07
532	HORVU.MOREX.r2.2HG0147340		1.70335	4.98581e-17
533	HORVU.MOREX.r2.5HG0360990		1.70284	6.8194e-17
534	HORVU.MOREX.r2.5HG0403260		1.69974	0.00197915
535	HORVU.MOREX.r2.2HG0147400		1.69918	0.000703035
536	HORVU.MOREX.r2.2HG0137860	Protein SMAX1-LIKE 3	1.69914	4.67256e-14
537	HORVU.MOREX.r2.2HG0100890	Origin of replication complex subunit 6	1.69854	2.00199e-12
538	HORVU.MOREX.r2.6HG0486780	MEND; In	1.69422	1.50056e-08
539	HORVU.MOREX.r2.1HG0016620	RGA3-blb	1.69394	1.78262e-06
540	HORVU.MOREX.r2.5HG0443740	GPI transamidase component PIG-U	1.6918	5.14989e-06
541	HORVU.MOREX.r2.2HG0166430		1.69137	4.13349e-11
542	HORVU.MOREX.r2.5HG0409580	Teosinte glume architecture 1	1.68962	2.86911e-08
543	HORVU.MOREX.r2.1HG0078230		1.68956	1.19436e-05
544	HORVU.MOREX.r2.4HG0333990	TETRASPANIN-1	1.68851	0.00920098
545	HORVU.MOREX.r2.1HG0059250	50S ribosomal protein L17	1.68849	1.74931e-29
546	HORVU.MOREX.r2.7HG0619400		1.68834	1.4059e-09
547	HORVU.MOREX.r2.1HG0010880	Nucleoporin autopeptidase	1.68754	4.23643e-07
548	HORVU.MOREX.r2.6HG0504210	Protein MIZU-KUSSEI 1	1.68618	8.99202e-23
549	HORVU.MOREX.r2.7HG0613320	wcH2B-8	1.68512	6.76419e-15
550	HORVU.MOREX.r2.2HG0178660		1.68425	1.77029e-07
551	HORVU.MOREX.r2.5HG0403530	Phospholipase A IIA	1.68366	4.07897e-05
552	HORVU.MOREX.r2.4HG0328390	Transcription factor EN 83; Alt	1.68365	5.23145e-22
553	HORVU.MOREX.r2.3HG0193940	ASYMMETRIC LEAVES 2-like protein 38	1.68213	1.19187e-13
554	HORVU.MOREX.r2.5HG0414580	Wall-associated receptor kinase 5	1.68135	0.000799993
555	HORVU.MOREX.r2.5HG0361070		1.67824	2.56021e-13
556	HORVU.MOREX.r2.6HG0455220	Transposase-like protein RICESLEEPER 2	1.67569	0.000328363
557	HORVU.MOREX.r2.3HG0244070		1.67479	1.34545e-05
558	HORVU.MOREX.r2.3HG0248330	TBP-associated factor 9	1.67404	5.49009e-09
559	HORVU.MOREX.r2.7HG0550380		1.67393	8.79954e-12
560	HORVU.MOREX.r2.2HG0145550	Stimulated by retinoic acid gene 13 protein homolog	1.67322	3.27733e-12
561	HORVU.MOREX.r2.4HG0293270	FFC	1.67267	3.02241e-05
562	HORVU.MOREX.r2.6HG0452290	wcH2A-9	1.6722	3.20186e-17
563	HORVU.MOREX.r2.1HG0050570		1.67174	5.00551e-06
564	HORVU.MOREX.r2.5HG0350940	dUTP pyrophosphatase	1.66953	2.95726e-17
565	HORVU.MOREX.r2.3HG0211130	Kinesin-like protein KIN-14T	1.66874	8.57185e-11
566	HORVU.MOREX.r2.5HG0400910	GAST1 protein homolog 12	1.66714	9.79903e-13
567	HORVU.MOREX.r2.1HG0058680	NADPH oxidase RBOHH	1.66676	0.000767951
568	HORVU.MOREX.r2.1HG0039230		1.66675	9.42098e-17
569	HORVU.MOREX.r2.3HG0273300	DEAD-box ATP-dependent RNA helicase 58, chloroplastic	1.66588	9.46676e-17
570	HORVU.MOREX.r2.7HG0595460		1.66533	4.15704e-06
571	HORVU.MOREX.r2.5HG0350870	Protein TITAN 5	1.66473	4.09994e-19
572	HORVU.MOREX.r2.6HG0457580	Histone H4 >P6288	1.66184	8.28923e-10
573	HORVU.MOREX.r2.7HG0602150		1.66081	2.50942e-12
574	HORVU.MOREX.r2.4HG0331860	Histone H2B.2	1.66014	3.10954e-16
575	HORVU.MOREX.r2.2HG0101730		1.65919	1.31155e-16
576	HORVU.MOREX.r2.2HG0140840	GTP-binding protein YPTM1	1.6581	3.20611e-15
577	HORVU.MOREX.r2.3HG0181640		1.65768	5.57741e-12
578	HORVU.MOREX.r2.3HG0189030	Protein root UVB sensitive 5	1.65657	2.13603e-08
579	HORVU.MOREX.r2.5HG0391900	Nucleobase-ascorbate transporter 2	1.65496	7.79058e-39
580	HORVU.MOREX.r2.7HG0546760	Histone H2A	1.65486	1.20986e-29
581	HORVU.MOREX.r2.2HG0163720		1.65429	1.76921e-12
582	HORVU.MOREX.r2.7HG0562810	RING domain ligase 1	1.65374	0.00105788
583	HORVU.MOREX.r2.2HG0177590	RNase L inhibitor-like protein 2	1.65188	1.59468e-12
584	HORVU.MOREX.r2.2HG0150010	Arp2/3 complex 34 kDa subunit	1.6517	3.02154e-07
585	HORVU.MOREX.r2.1HG0044080	Pectin acetylesterase 9	1.65167	6.46858e-05
586	HORVU.MOREX.r2.7HG0551330	Exo-1,3-beta-glucanase A	1.65104	0.00962435
587	HORVU.MOREX.r2.3HG0196050	Protein IQ-DOMAIN 1	1.64897	9.29574e-10
588	HORVU.MOREX.r2.2HG0148420		1.64807	0.000244825
589	HORVU.MOREX.r2.2HG0089180		1.64757	3.4336e-06
590	HORVU.MOREX.r2.6HG0459650		1.64731	1.16745e-10
591	HORVU.MOREX.r2.2HG0119860		1.64659	1.39402e-15
592	HORVU.MOREX.r2.7HG0550040	Kinesin-like protein KIN-7D, chloroplastic	1.64622	3.68953e-10
593	HORVU.MOREX.r2.1HG0068900		1.64461	2.12454e-26
594	HORVU.MOREX.r2.5HG0418440	HMG1/2-like protein	1.64448	5.07813e-24
595	HORVU.MOREX.r2.3HG0227660		1.64414	0.000110565
596	HORVU.MOREX.r2.6HG0471490	wcH2A-9	1.64388	1.16031e-20
597	HORVU.MOREX.r2.2HG0157100	Tonoplast intrinsic protein 5-1	1.64341	5.7262e-05
598	HORVU.MOREX.r2.2HG0090330		1.64322	0.000145694
599	HORVU.MOREX.r2.4HG0289840	Probable methyltransferase PMT26	1.64244	0.000841221
600	HORVU.MOREX.r2.1HG0043530	Chaperonin CCT1	1.64186	2.2611e-06
601	HORVU.MOREX.r2.4HG0333290		1.64124	5.91311e-18
602	HORVU.MOREX.r2.7HG0606400	Histone H4 >P6288	1.64082	3.70659e-15
603	HORVU.MOREX.r2.1HG0007630		1.63794	2.9654e-06
604	HORVU.MOREX.r2.2HG0172180		1.63662	0.0027065
605	HORVU.MOREX.r2.2HG0090040		1.63584	1.06174e-21
606	HORVU.MOREX.r2.7HG0557910	OsTERT	1.62859	0.00132975
607	HORVU.MOREX.r2.7HG0603790	26S proteasome regulatory subunit S2 homolog A	1.62765	0.000835484
608	HORVU.MOREX.r2.4HG0330740		1.62696	1.93375e-08
609	HORVU.MOREX.r2.5HG0396730	Probable xyloglucan endotransglucosylase/hydrolase protein 27	1.6269	6.68887e-13
610	HORVU.MOREX.r2.7HG0541250	NDH-DEPENDENT CYCLIC ELECTRON FLOW 4	1.62566	0.000419205
611	HORVU.MOREX.r2.6HG0452310	wcH2A-9	1.62342	2.10724e-13
612	HORVU.MOREX.r2.4HG0327160	Probable xyloglucan endotransglucosylase/hydrolase protein 28	1.62329	0.00150241
613	HORVU.MOREX.r2.6HG0508130		1.62315	7.38215e-15
614	HORVU.MOREX.r2.6HG0513120	Probable tyrosine-protein phosphatase At1g05000	1.62261	1.76341e-08
615	HORVU.MOREX.r2.1HG0072800	Protein b561A.tha12	1.62208	5.96309e-11
616	HORVU.MOREX.r2.3HG0188180	VirB2-interacting protein 2	1.62178	5.7963e-12
617	HORVU.MOREX.r2.7HG0564910	Heavy metal-associated isoprenylated plant protein 45	1.62115	0.0091803
618	HORVU.MOREX.r2.5HG0427880		1.62107	7.87131e-16
619	HORVU.MOREX.r2.3HG0239310	Nucleoporin 35	1.61916	4.09804e-05
620	HORVU.MOREX.r2.1HG0054180	bHLH transcription factor bHLH123	1.61892	7.29986e-31
621	HORVU.MOREX.r2.3HG0233000	Methionyl-tRNA formyltransferase	1.61822	0.000953079
622	HORVU.MOREX.r2.6HG0501330	HECT-type E3 ubiquitin transferase HERC2	1.61777	0.00166875
623	HORVU.MOREX.r2.7HG0538690	Homolog of X-ray repair cross complementing 1	1.61716	1.5405e-08
624	HORVU.MOREX.r2.3HG0263850		1.61635	1.76532e-18
625	HORVU.MOREX.r2.5HG0360130	F-box-like protein 17	1.61525	7.363e-12
626	HORVU.MOREX.r2.4HG0335340	Protein SULFUR DEFICIENCY-INDUCED 2	1.615	0.00513157
627	HORVU.MOREX.r2.6HG0489820	NAC domain-containing protein 8	1.61432	3.55425e-06
628	HORVU.MOREX.r2.5HG0436030	Protein SHORT VALVE 1	1.61333	4.34656e-31
629	HORVU.MOREX.r2.5HG0383340		1.60914	5.8382e-13
630	HORVU.MOREX.r2.3HG0189020	WD40 repeat-containing protein 2	1.60808	2.40546e-06
631	HORVU.MOREX.r2.3HG0197330	17.5 kDa class II heat shock protein	1.60688	9.96692e-05
632	HORVU.MOREX.r2.6HG0452300	Histone H2B.2	1.60583	1.36709e-14
633	HORVU.MOREX.r2.5HG0435870		1.60562	0.000366512
634	HORVU.MOREX.r2.5HG0357790		1.60539	7.84285e-21
635	HORVU.MOREX.r2.7HG0610370		1.60512	3.32136e-10
636	HORVU.MOREX.r2.2HG0105780	Thaumatin-like protein 1	1.60359	8.67651e-11
637	HORVU.MOREX.r2.1HG0018750	Histone H4 >P6288	1.60344	2.63705e-13
638	HORVU.MOREX.r2.7HG0603950	Phenylpyruvate tautomerase [Trichuris trichiura]	1.60343	6.80102e-14
639	HORVU.MOREX.r2.2HG0155740	Zinc finger DHHC domain-containing protein At3g51390	1.603	3.5064e-08
640	HORVU.MOREX.r2.4HG0286920	Protein FAM136A	1.60183	2.93166e-24
641	HORVU.MOREX.r2.7HG0614080		1.60105	2.01363e-12
642	HORVU.MOREX.r2.2HG0140850	RM	1.59885	6.93292e-09
643	HORVU.MOREX.r2.6HG0504090		1.59876	1.35166e-05
644	HORVU.MOREX.r2.5HG0410240	Acyltransferase-like protein At1g54570, chloroplastic	1.5981	1.02652e-05
645	HORVU.MOREX.r2.4HG0336690	Protein BIG GRAIN 1	1.59784	4.75013e-11
646	HORVU.MOREX.r2.3HG0257210	Protein PLASTOCHRON2	1.59715	3.36752e-07
647	HORVU.MOREX.r2.1HG0045010	PNPC2	1.59525	1.5147e-13
648	HORVU.MOREX.r2.2HG0179280	Probable receptor-like protein kinase At1g49730	1.59521	3.10772e-16
649	HORVU.MOREX.r2.7HG0585080	Protein argonaute 1D	1.59134	0.00951222
650	HORVU.MOREX.r2.1HG0054810	Histone H4 >P6288	1.5912	3.08874e-11
651	HORVU.MOREX.r2.6HG0463940		1.59018	8.71141e-32
652	HORVU.MOREX.r2.3HG0236730	MYB30-interacting E3 ligase 1	1.58802	1.11861e-06
653	HORVU.MOREX.r2.4HG0345370	Protein BTB-POZ AND MATH DOMAIN 4	1.58795	0.000366474
654	HORVU.MOREX.r2.1HG0043820		1.58778	4.49359e-06
655	HORVU.MOREX.r2.7HG0567820	Squamosa promoter-binding-like protein 16	1.5862	7.89354e-09
656	HORVU.MOREX.r2.3HG0245060	GINS complex subunit 3	1.58502	0.000111184
657	HORVU.MOREX.r2.6HG0469320	Ribosomal RNA-processing protein 4	1.58361	2.74394e-07
658	HORVU.MOREX.r2.1HG0049480	ASYMMETRIC LEAVES 2-like protein 5	1.58342	1.41136e-07
659	HORVU.MOREX.r2.1HG0059100	Metal tolerance protein 5	1.58338	6.78201e-11
660	HORVU.MOREX.r2.2HG0158780	Oxygen-dependent coproporphyrinogen-III oxidase, chloroplastic	1.58275	2.83556e-23
661	HORVU.MOREX.r2.5HG0439940		1.58112	1.4664e-30
662	HORVU.MOREX.r2.5HG0361580	RING-type E3 ubiquitin transferase ATL65	1.57959	0.00887675
663	HORVU.MOREX.r2.5HG0380960		1.57923	9.24312e-22
664	HORVU.MOREX.r2.5HG0389380		1.57853	2.90159e-10
665	HORVU.MOREX.r2.4HG0285030		1.57853	2.87539e-09
666	HORVU.MOREX.r2.5HG0361010		1.57647	0.00136597
667	HORVU.MOREX.r2.1HG0012130	Protein RCC2	1.57607	3.2033e-21
668	HORVU.MOREX.r2.5HG0409410		1.57462	0.00293209
669	HORVU.MOREX.r2.5HG0359070	Protein SEY1 homolog 2	1.57333	5.5261e-07
670	HORVU.MOREX.r2.2HG0163460	Xyloglucan galactosyltransferase KATAMARI1 homolog	1.57297	8.71126e-19
671	HORVU.MOREX.r2.6HG0507260	Nhp2-like protein	1.5719	7.48107e-71
672	HORVU.MOREX.r2.2HG0082740		1.57116	5.50983e-18
673	HORVU.MOREX.r2.5HG0384630		1.57069	7.0137e-15
674	HORVU.MOREX.r2.2HG0118440	Protein EXORDIUM-like 5	1.56971	4.27775e-08
675	HORVU.MOREX.r2.6HG0469090	LYR motif-containing protein At3g19508	1.56953	8.13116e-12
676	HORVU.MOREX.r2.6HG0482640	Probable magnesium transporter NIPA2	1.56886	2.53466e-09
677	HORVU.MOREX.r2.2HG0092150	Thiamine kinase 2	1.56763	6.7487e-06
678	HORVU.MOREX.r2.5HG0383420	Protein WRINKLED 1	1.56644	7.29495e-05
679	HORVU.MOREX.r2.3HG0205530		1.56594	0.000833205
680	HORVU.MOREX.r2.5HG0417460	IST1-like protein	1.56337	2.65687e-07
681	HORVU.MOREX.r2.5HG0401910	OsHox11	1.56115	4.77755e-06
682	HORVU.MOREX.r2.2HG0144660	Beta-glucosidase 12	1.56077	2.40961e-10
683	HORVU.MOREX.r2.2HG0089810	D-alanylalanine synthetase	1.56053	1.24409e-12
684	HORVU.MOREX.r2.6HG0464620	Tomato spotted wilt virus movement protein-interacting protein 4/1	1.55958	1.04039e-08
685	HORVU.MOREX.r2.1HG0076060		1.55866	2.8356e-07
686	HORVU.MOREX.r2.5HG0410540		1.55858	4.39738e-07
687	HORVU.MOREX.r2.4HG0296370		1.55838	5.4154e-06
688	HORVU.MOREX.r2.6HG0509800	PRXR8	1.55751	2.70813e-26
689	HORVU.MOREX.r2.6HG0504820		1.55725	9.99117e-35
690	HORVU.MOREX.r2.7HG0599410	Protein GLUTAMINE DUMPER 4	1.55643	7.35006e-16
691	HORVU.MOREX.r2.4HG0295220	Serine/threonine-protein kinase At5g01020	1.5552	8.56906e-47
692	HORVU.MOREX.r2.1HG0047620		1.55411	0.00200995
693	HORVU.MOREX.r2.3HG0251300		1.55386	1.69121e-07
694	HORVU.MOREX.r2.7HG0621920		1.55374	6.37282e-33
695	HORVU.MOREX.r2.4HG0309210		1.55277	4.03233e-20
696	HORVU.MOREX.r2.6HG0525440	rRNA-processing protein UTP23 homolog	1.55245	0.00134287
697	HORVU.MOREX.r2.3HG0250320	Ovate family protein 6	1.55224	6.18572e-05
698	HORVU.MOREX.r2.2HG0135400		1.5521	4.91041e-32
699	HORVU.MOREX.r2.6HG0496800	Probable receptor-like protein kinase At1g33260	1.55138	8.13816e-15
700	HORVU.MOREX.r2.7HG0594350		1.55074	3.50511e-06
701	HORVU.MOREX.r2.6HG0454020		1.55031	4.79553e-18
702	HORVU.MOREX.r2.1HG0070130	60S ribosomal protein L35a-1	1.54946	1.93832e-27
703	HORVU.MOREX.r2.4HG0275860	AvrPphB susceptible protein 1	1.54904	9.94043e-06
704	HORVU.MOREX.r2.3HG0243950		1.5483	1.99292e-15
705	HORVU.MOREX.r2.6HG0458660		1.54825	1.63213e-13
706	HORVU.MOREX.r2.6HG0487490		1.54738	0.000250001
707	HORVU.MOREX.r2.7HG0594190	Rotamase	1.54544	1.36852e-06
708	HORVU.MOREX.r2.1HG0048800	Protein trichome birefringence-like 33	1.54525	6.46492e-42
709	HORVU.MOREX.r2.1HG0070940	Cytochrome c oxidase assembly protein COX19	1.54302	7.89038e-07
710	HORVU.MOREX.r2.1HG0032830		1.54232	6.63101e-07
711	HORVU.MOREX.r2.2HG0082390		1.54088	0.00113935
712	HORVU.MOREX.r2.7HG0588570		1.54006	0.00246278
713	HORVU.MOREX.r2.5HG0427920	Fatty acid 2-hydroxylase 1	1.54006	1.07395e-06
714	HORVU.MOREX.r2.7HG0549730		1.54002	9.28487e-07
715	HORVU.MOREX.r2.3HG0203550	Plasma membrane-bound peroxidase 1	1.53977	1.26342e-11
716	HORVU.MOREX.r2.6HG0511100		1.53949	3.48495e-07
717	HORVU.MOREX.r2.4HG0335960	Uncharacterized protein At5g39865	1.53839	7.72046e-13
718	HORVU.MOREX.r2.7HG0546180	Histone H3.2	1.53626	4.39839e-09
719	HORVU.MOREX.r2.2HG0130930	Protein EMBRYO DEFECTIVE 1687	1.5349	1.05805e-12
720	HORVU.MOREX.r2.6HG0475830		1.53487	1.00608e-10
721	HORVU.MOREX.r2.5HG0386180		1.53365	7.53098e-05
722	HORVU.MOREX.r2.1HG0067170	Uncharacterized mitochondrial carrier YMR166C	1.5325	2.36025e-05
723	HORVU.MOREX.r2.5HG0447640	Sulfurtransferase 8	1.53234	3.44441e-10
724	HORVU.MOREX.r2.6HG0515970	Mitochondrial ferredoxin reductase	1.53176	9.69579e-06
725	HORVU.MOREX.r2.7HG0603260	Auxin-induced protein X15	1.53142	5.36975e-27
726	HORVU.MOREX.r2.2HG0126250	Beta-1,3-endoglucanase 13	1.53131	4.76026e-06
727	HORVU.MOREX.r2.1HG0066000	OsGLU8	1.53122	7.08214e-06
728	HORVU.MOREX.r2.3HG0224150		1.52947	2.36708e-21
729	HORVU.MOREX.r2.1HG0057060	Probable inactive receptor kinase At5g58300	1.52699	4.93848e-07
730	HORVU.MOREX.r2.2HG0167420	Protein SMALL AUXIN UP RNA 36	1.52681	5.3152e-06
731	HORVU.MOREX.r2.6HG0459870		1.52521	0.0005599
732	HORVU.MOREX.r2.2HG0158760		1.52243	3.00944e-05
733	HORVU.MOREX.r2.2HG0149670		1.51985	3.89717e-10
734	HORVU.MOREX.r2.4HG0302410		1.51954	1.03658e-10
735	HORVU.MOREX.r2.5HG0359790	Protein FORKED 1	1.51801	1.50083e-09
736	HORVU.MOREX.r2.5HG0433480		1.51742	1.20682e-05
737	HORVU.MOREX.r2.1HG0013230		1.51731	0.00398501
738	HORVU.MOREX.r2.1HG0056410	Protein PHR1-LIKE 10	1.51726	7.71842e-07
739	HORVU.MOREX.r2.5HG0413730	Subtilase subfamily 3 member 6	1.51649	1.85218e-05
740	HORVU.MOREX.r2.7HG0559550	Uncharacterized membrane protein At3g27390	1.51574	0.00189742
741	HORVU.MOREX.r2.4HG0336750		1.51423	0.00119941
742	HORVU.MOREX.r2.3HG0262940		1.51254	5.49412e-09
743	HORVU.MOREX.r2.5HG0426520		1.51151	9.68028e-38
744	HORVU.MOREX.r2.3HG0274630		1.51024	5.62725e-14
745	HORVU.MOREX.r2.1HG0058610	Protein NETWORKED 2A	1.50911	0.00348406
746	HORVU.MOREX.r2.7HG0558160	Alpha-ketoglutarate-dependent dioxygenase alkB homolog 2	1.5088	0.00032053
747	HORVU.MOREX.r2.4HG0276270	Zinc finger CCHC domain-containing protein 11	1.50674	9.54584e-08
748	HORVU.MOREX.r2.4HG0331890		1.50611	3.45733e-24
749	HORVU.MOREX.r2.5HG0442100	ATP-dependent zinc metalloprotease FTSH 5, mitochondrial	1.50422	5.80354e-06
750	HORVU.MOREX.r2.1HG0047910		1.50391	9.73749e-27
751	HORVU.MOREX.r2.5HG0419280		1.50326	3.11506e-34
752	HORVU.MOREX.r2.3HG0235600	Protein IQ-DOMAIN 1	1.50257	7.57631e-06
753	HORVU.MOREX.r2.2HG0169500	Single-stranded-nucleate endonuclease ENDO4	1.50222	9.5961e-14
754	HORVU.MOREX.r2.1HG0006720	Myb-related protein MYBAS2	1.50204	9.51992e-25
755	HORVU.MOREX.r2.7HG0548380	Histone H3.2	1.5018	5.05574e-10
756	HORVU.MOREX.r2.3HG0250830	60S ribosomal protein L10a-1	1.50152	2.55924e-40
757	HORVU.MOREX.r2.3HG0194910		1.50085	0.00395024
758	HORVU.MOREX.r2.3HG0274390	OsMT2c	1.50078	6.27655e-25
759	HORVU.MOREX.r2.2HG0143780		1.49974	0.00177247
760	HORVU.MOREX.r2.2HG0159530	Putative RNA methyltransferase At5g10620	1.49957	0.00752611
761	HORVU.MOREX.r2.7HG0591190		1.4994	2.92707e-08
762	HORVU.MOREX.r2.7HG0568520	Glycerophosphodiester phosphodiesterase 2	1.49766	5.46124e-10
763	HORVU.MOREX.r2.2HG0113920		1.49541	9.85606e-13
764	HORVU.MOREX.r2.1HG0068770	Reticulon-like protein B8	1.49386	1.34738e-08
765	HORVU.MOREX.r2.7HG0557850	Histone H4 >P6288	1.49341	3.81613e-11
766	HORVU.MOREX.r2.5HG0354890	Protein TRANSPARENT TESTA 12	1.49325	0.00420706
767	HORVU.MOREX.r2.7HG0623650		1.49278	0.00700093
768	HORVU.MOREX.r2.6HG0520830		1.49225	2.23297e-19
769	HORVU.MOREX.r2.3HG0208770		1.49038	1.55269e-08
770	HORVU.MOREX.r2.3HG0268940		1.48973	8.21934e-08
771	HORVU.MOREX.r2.6HG0495630	Uncharacterized protein At1g65710	1.48686	8.56963e-06
772	HORVU.MOREX.r2.5HG0427840		1.48652	2.64298e-07
773	HORVU.MOREX.r2.1HG0047930		1.48605	0.0018403
774	HORVU.MOREX.r2.3HG0275630	Probable LRR receptor-like serine/threonine-protein kinase At1g67720	1.4854	5.89028e-40
775	HORVU.MOREX.r2.3HG0182470		1.48446	1.14425e-11
776	HORVU.MOREX.r2.3HG0211240		1.48363	2.31801e-05
777	HORVU.MOREX.r2.1HG0046470	Histone H2B.2	1.48338	1.85518e-13
778	HORVU.MOREX.r2.6HG0482530	Aldehyde dehydrogenase family 3 member F1	1.48334	0.00138784
779	HORVU.MOREX.r2.3HG0270790		1.48315	0.00896721
780	HORVU.MOREX.r2.4HG0291960		1.48255	8.05848e-19
781	HORVU.MOREX.r2.3HG0195000		1.48245	7.31766e-07
782	HORVU.MOREX.r2.6HG0518000	bHLH transcription factor bHLH082	1.48216	9.40593e-09
783	HORVU.MOREX.r2.2HG0079800	DUF724 domain-containing protein 6	1.48136	1.17088e-05
784	HORVU.MOREX.r2.5HG0446840		1.48034	2.09003e-18
785	HORVU.MOREX.r2.3HG0251050	Nucleobase-ascorbate transporter 12	1.4802	7.7263e-21
786	HORVU.MOREX.r2.2HG0156300		1.47928	0.000168806
787	HORVU.MOREX.r2.4HG0333730	OsaEXPa1.15	1.47863	3.75623e-10
788	HORVU.MOREX.r2.6HG0450940		1.47844	0.00175185
789	HORVU.MOREX.r2.3HG0183000		1.47778	1.4585e-05
790	HORVU.MOREX.r2.2HG0173110	G-type lectin S-receptor-like serine/threonine-protein kinase B120	1.47659	0.000558868
791	HORVU.MOREX.r2.3HG0242270		1.47635	0.00928641
792	HORVU.MOREX.r2.5HG0403220	KIP-related protein 6	1.47615	0.000734613
793	HORVU.MOREX.r2.5HG0369340	Putative glutaredoxin-C14	1.47585	0.00698501
794	HORVU.MOREX.r2.2HG0151230	Histone H3.2	1.47548	9.43463e-15
795	HORVU.MOREX.r2.3HG0227440	Pectinase At1g48100	1.47433	5.07928e-14
796	HORVU.MOREX.r2.7HG0592850	F-box/kelch-repeat protein At1g80440	1.4743	2.56198e-39
797	HORVU.MOREX.r2.3HG0258650	Protein X-RAY INDUCED 1	1.47341	1.39288e-09
798	HORVU.MOREX.r2.7HG0566720	CDC48-interacting UBX-domain protein 2	1.47281	7.84449e-08
799	HORVU.MOREX.r2.4HG0285520		1.47268	9.67039e-08
800	HORVU.MOREX.r2.2HG0123410		1.47174	1.08544e-21
801	HORVU.MOREX.r2.1HG0018230	Villin-1	1.4707	3.76474e-29
802	HORVU.MOREX.r2.1HG0046960		1.46847	2.61393e-20
803	HORVU.MOREX.r2.4HG0290550		1.46844	1.05425e-09
804	HORVU.MOREX.r2.3HG0229280	OBP3-responsive protein 1	1.46832	1.44014e-12
805	HORVU.MOREX.r2.1HG0034070		1.46812	1.09077e-11
806	HORVU.MOREX.r2.4HG0329390	Beta-1,3-endoglucanase 3	1.46811	7.98721e-12
807	HORVU.MOREX.r2.3HG0234570		1.4659	2.7423e-08
808	HORVU.MOREX.r2.7HG0612860		1.46538	0.000167261
809	HORVU.MOREX.r2.2HG0115600	60S ribosomal protein L36a	1.46535	2.21158e-48
810	HORVU.MOREX.r2.2HG0172500		1.46527	9.38706e-11
811	HORVU.MOREX.r2.4HG0348800		1.46377	8.79859e-13
812	HORVU.MOREX.r2.2HG0121400		1.46259	0.00116368
813	HORVU.MOREX.r2.1HG0045220		1.46231	4.12377e-19
814	HORVU.MOREX.r2.3HG0262430	Nuclear transcription factor Y subunit B-5	1.46195	1.43727e-10
815	HORVU.MOREX.r2.4HG0337950	Origin of replication complex subunit 2	1.46029	1.84198e-10
816	HORVU.MOREX.r2.2HG0140130		1.45999	7.2163e-05
817	HORVU.MOREX.r2.3HG0240290	Putative OPA3-like protein CG13603	1.45834	6.30775e-05
818	HORVU.MOREX.r2.2HG0143240	60S ribosomal protein L34 [Pisum sativum]	1.45775	2.31168e-69
819	HORVU.MOREX.r2.6HG0503980		1.45618	0.000186546
820	HORVU.MOREX.r2.5HG0392530		1.45307	0.00705295
821	HORVU.MOREX.r2.7HG0600050		1.45185	8.6658e-10
822	HORVU.MOREX.r2.2HG0099890	Dirigent protein 5	1.45167	4.49406e-10
823	HORVU.MOREX.r2.1HG0046110	Protein FORKED 1	1.45142	2.55756e-08
824	HORVU.MOREX.r2.5HG0397070	High mobility group A protein	1.44972	5.1578e-13
825	HORVU.MOREX.r2.1HG0059160	40S ribosomal protein S15a-1	1.44952	2.38977e-47
826	HORVU.MOREX.r2.4HG0346000	OsJAZ9	1.44877	3.24023e-10
827	HORVU.MOREX.r2.4HG0334250	Subtilase subfamily 3 member 18	1.44874	2.1001e-15
828	HORVU.MOREX.r2.2HG0126620	Uncharacterized oxidoreductase At1g06690, chloroplastic	1.4477	3.35001e-06
829	HORVU.MOREX.r2.1HG0051910		1.44752	2.00976e-15
830	HORVU.MOREX.r2.2HG0090670	Extracellular lipase At1g09390	1.44617	8.23298e-18
831	HORVU.MOREX.r2.5HG0367630	B3 domain-containing protein Os03g0619800	1.44565	4.48055e-30
832	HORVU.MOREX.r2.2HG0098450		1.44541	8.50065e-18
833	HORVU.MOREX.r2.6HG0498080	Ethylene-responsive transcription factor ERF034	1.44525	0.00473348
834	HORVU.MOREX.r2.6HG0514050	Defective chloroplasts and leaves protein	1.44449	6.31662e-14
835	HORVU.MOREX.r2.4HG0342180		1.44331	1.23501e-06
836	HORVU.MOREX.r2.3HG0241690		1.44261	2.28726e-29
837	HORVU.MOREX.r2.5HG0422260	IQ motif-containing protein 2	1.44254	4.0771e-10
838	HORVU.MOREX.r2.7HG0548160	60S ribosomal protein L35a-1	1.44138	3.95528e-33
839	HORVU.MOREX.r2.4HG0314480		1.44071	1.03795e-44
840	HORVU.MOREX.r2.5HG0404010	Histone H2A	1.44002	1.25227e-11
841	HORVU.MOREX.r2.5HG0370060	HTA3	1.43981	5.71017e-13
842	HORVU.MOREX.r2.3HG0184860	Bowman-Birk type trypsin inhibitor	1.43972	5.26871e-12
843	HORVU.MOREX.r2.2HG0167470	Protein SMALL AUXIN UP RNA 32	1.43895	0.000402142
844	HORVU.MOREX.r2.2HG0151040		1.43891	7.47194e-17
845	HORVU.MOREX.r2.5HG0366350	Wall-associated receptor kinase 2	1.4387	5.44686e-11
846	HORVU.MOREX.r2.3HG0202480	60S ribosomal protein L26-1	1.43838	1.55087e-42
847	HORVU.MOREX.r2.7HG0580390	60S ribosomal protein L34 [Pisum sativum]	1.4383	2.55773e-41
848	HORVU.MOREX.r2.7HG0530440	CS13	1.43741	1.24901e-17
849	HORVU.MOREX.r2.4HG0286250	bHLH transcription factor bHLH084	1.43714	2.92401e-05
850	HORVU.MOREX.r2.2HG0146910	Ureide permease 2	1.43586	7.96382e-07
851	HORVU.MOREX.r2.5HG0396270	Succinate dehydrogenase subunit 7, mitochondrial	1.43547	7.50708e-50
852	HORVU.MOREX.r2.6HG0455400		1.43494	0.00306757
853	HORVU.MOREX.r2.2HG0160380		1.43493	0.00587762
854	HORVU.MOREX.r2.7HG0615100	Histone H2AX	1.43444	4.61431e-15
855	HORVU.MOREX.r2.5HG0426420		1.43323	6.92789e-15
856	HORVU.MOREX.r2.1HG0008180	Extracellular lipase LIP-4	1.4331	2.04327e-20
857	HORVU.MOREX.r2.2HG0107720	Phosphoenolpyruvate carboxylase kinase 1	1.43296	5.16696e-09
858	HORVU.MOREX.r2.4HG0331020	Zinc finger DHHC domain-containing protein At1g69420	1.43203	3.59191e-13
859	HORVU.MOREX.r2.2HG0159050		1.4312	1.36676e-11
860	HORVU.MOREX.r2.7HG0564830		1.43119	0.000156277
861	HORVU.MOREX.r2.1HG0001900	OsFH14	1.43111	4.21088e-13
862	HORVU.MOREX.r2.5HG0400430	Kinesin-like protein KIN-7I	1.43093	1.26757e-16
863	HORVU.MOREX.r2.1HG0062670	Non-legume hemoglobin	1.43054	0.00489514
864	HORVU.MOREX.r2.4HG0322010	Histone H2A	1.43035	1.2701e-12
865	HORVU.MOREX.r2.6HG0502280		1.42952	0.000639206
866	HORVU.MOREX.r2.2HG0147380		1.42912	7.61663e-13
867	HORVU.MOREX.r2.1HG0029520	F-box protein At4g35930	1.4287	5.5111e-07
868	HORVU.MOREX.r2.2HG0150190	60S ribosomal protein L14-1	1.42855	3.16567e-48
869	HORVU.MOREX.r2.2HG0135780	OsHAK19	1.42842	0.00126843
870	HORVU.MOREX.r2.1HG0055850	UDP-glycosyltransferase 87A2	1.42632	4.07728e-05
871	HORVU.MOREX.r2.3HG0211460		1.42482	1.15868e-10
872	HORVU.MOREX.r2.6HG0479860		1.42328	2.70688e-09
873	HORVU.MOREX.r2.7HG0611620		1.42242	6.20492e-18
874	HORVU.MOREX.r2.2HG0139520	SGS1-like protein	1.42227	3.62004e-15
875	HORVU.MOREX.r2.2HG0147590		1.42197	3.58527e-09
876	HORVU.MOREX.r2.1HG0069760	Silencing group A protein 1	1.42154	5.21332e-07
877	HORVU.MOREX.r2.5HG0418640		1.42149	0.000758794
878	HORVU.MOREX.r2.2HG0163370		1.42122	9.17966e-08
879	HORVU.MOREX.r2.5HG0423880	Thylakoid lumenal protein PSB27-H2	1.42079	0.000209392
880	HORVU.MOREX.r2.1HG0007330		1.42062	7.1486e-10
881	HORVU.MOREX.r2.7HG0604620	Probable xyloglucan endotransglucosylase/hydrolase protein 23	1.42042	9.33137e-19
882	HORVU.MOREX.r2.3HG0259700		1.41975	0.00116057
883	HORVU.MOREX.r2.1HG0046130		1.41899	2.57462e-20
884	HORVU.MOREX.r2.1HG0009950	Ribosome biogenesis regulatory protein homolog	1.41867	2.09934e-53
885	HORVU.MOREX.r2.7HG0534450	54S ribosomal protein L4, mitochondrial	1.41858	2.10698e-40
886	HORVU.MOREX.r2.3HG0248920	Myb-related protein 330	1.41687	1.11523e-11
887	HORVU.MOREX.r2.5HG0404930	Fasciclin-like arabinogalactan protein 1	1.41685	4.37095e-14
888	HORVU.MOREX.r2.6HG0491170		1.41665	5.93713e-45
889	HORVU.MOREX.r2.4HG0291390		1.41575	4.22572e-07
890	HORVU.MOREX.r2.2HG0099120	Plasma membrane-bound peroxidase 2	1.41469	2.73413e-07
891	HORVU.MOREX.r2.5HG0436200	Plant U-box protein 62	1.41465	1.55614e-16
892	HORVU.MOREX.r2.7HG0535140	Beta-1,3-endoglucanase 11	1.4146	8.23491e-05
893	HORVU.MOREX.r2.5HG0361410	tRNA(His) guanylyltransferase 2	1.41368	9.73132e-06
894	HORVU.MOREX.r2.6HG0471520	Histone H3.2	1.41329	3.61341e-12
895	HORVU.MOREX.r2.3HG0262520	Protein SENESCENCE-RELATED GENE 1	1.41306	3.23197e-40
896	HORVU.MOREX.r2.6HG0469130	Phytocyanin-like protein	1.41221	3.65302e-22
897	HORVU.MOREX.r2.7HG0616030	Glutamine amidotransferase	1.41218	6.53299e-13
898	HORVU.MOREX.r2.2HG0101130		1.40998	4.49406e-10
899	HORVU.MOREX.r2.1HG0056470	Multidrug and toxic compound extrusion protein 42	1.40997	1.54737e-14
900	HORVU.MOREX.r2.5HG0435220	wcH2A-9	1.40873	1.58769e-11
901	HORVU.MOREX.r2.2HG0149400	Protein ABNORMAL LEAF SHAPE 2	1.40806	8.47175e-09
902	HORVU.MOREX.r2.5HG0447730		1.40793	0.00287228
903	HORVU.MOREX.r2.7HG0533610		1.40785	1.08825e-07
904	HORVU.MOREX.r2.5HG0412580	Alpha-L-fucoside fucohydrolase	1.40481	9.45383e-07
905	HORVU.MOREX.r2.3HG0208840	Serine carboxypeptidase-like 33	1.40461	1.9083e-15
906	HORVU.MOREX.r2.1HG0065560	Histone H4 >P6288	1.40417	1.55591e-11
907	HORVU.MOREX.r2.6HG0509570	Aspartic proteinase-like protein 1	1.40411	2.87255e-22
908	HORVU.MOREX.r2.2HG0141870	Glutamate decarboxylase 2	1.40411	1.3961e-09
909	HORVU.MOREX.r2.6HG0512950	Protein X-RAY INDUCED 1	1.40399	0.000226923
910	HORVU.MOREX.r2.2HG0107120	Extracellular lipase At3g26430	1.40362	7.45592e-34
911	HORVU.MOREX.r2.6HG0513380	LysM domain-containing GPI-anchored protein 1	1.40335	6.60843e-05
912	HORVU.MOREX.r2.7HG0535450		1.40313	8.61952e-07
913	HORVU.MOREX.r2.3HG0257500		1.4027	6.72567e-08
914	HORVU.MOREX.r2.2HG0106550		1.40266	1.10094e-06
915	HORVU.MOREX.r2.1HG0016400	Histone H3.2	1.40236	1.94699e-09
916	HORVU.MOREX.r2.7HG0614120	Protein PLETHORA 2	1.40178	1.03865e-08
917	HORVU.MOREX.r2.4HG0326060	Protein ACT DOMAIN REPEATS 8	1.40146	4.06134e-16
918	HORVU.MOREX.r2.3HG0237700	HVA22-like protein f	1.4005	3.65266e-11
919	HORVU.MOREX.r2.7HG0599860	AT-hook motif nuclear-localized protein 26	1.40037	1.36845e-16
920	HORVU.MOREX.r2.2HG0153900	Histone H4 >P6288	1.40009	2.83309e-11
921	HORVU.MOREX.r2.7HG0611640	Plasma membrane-bound peroxidase 2	1.39946	8.38642e-25
922	HORVU.MOREX.r2.7HG0549460		1.39933	9.47373e-08
923	HORVU.MOREX.r2.2HG0155860	Calcium-dependent protein kinase 12	1.3964	9.24942e-27
924	HORVU.MOREX.r2.1HG0056980	Probable acetyltransferase NSI	1.39581	1.84773e-05
925	HORVU.MOREX.r2.2HG0162320	Phosphatidylinositol-glycan biosynthesis class V protein	1.39483	9.21582e-19
926	HORVU.MOREX.r2.4HG0339070	Xyloglucan galactosyltransferase KATAMARI1 homolog	1.39425	4.12907e-09
927	HORVU.MOREX.r2.5HG0413920	60S ribosomal protein L36a	1.39402	3.61067e-58
928	HORVU.MOREX.r2.7HG0562560		1.39354	0.000218279
929	HORVU.MOREX.r2.2HG0111370		1.39275	7.3864e-05
930	HORVU.MOREX.r2.2HG0080030	CCR4-NOT transcription	1.39265	2.04825e-05
931	HORVU.MOREX.r2.1HG0053300		1.39235	4.4075e-10
932	HORVU.MOREX.r2.5HG0377750	Histone deacetylase 14	1.39224	0.00279306
933	HORVU.MOREX.r2.2HG0092090	Ovate family protein 7	1.39143	0.000266218
934	HORVU.MOREX.r2.2HG0165790	Xyloglucan endotransglucosylase/hydrolase protein 9	1.39035	2.08905e-07
935	HORVU.MOREX.r2.5HG0400680	OsCIPK06	1.38981	6.46393e-13
936	HORVU.MOREX.r2.6HG0521920	60S ribosomal protein L37-2	1.38888	1.52643e-22
937	HORVU.MOREX.r2.1HG0070830	Histone H2B.2	1.38555	9.63223e-12
938	HORVU.MOREX.r2.1HG0072930	Uncharacterized protein ycf23 (chloroplast) [Porphyra purpurea]	1.38551	0.00330353
939	HORVU.MOREX.r2.4HG0334780	Heat stress transcription factor 8	1.38533	8.73246e-07
940	HORVU.MOREX.r2.3HG0222760		1.38293	1.43809e-18
941	HORVU.MOREX.r2.7HG0548680		1.3827	0.000832602
942	HORVU.MOREX.r2.3HG0273620		1.38258	1.60134e-05
943	HORVU.MOREX.r2.1HG0066750	Calcineurin B-like protein 4	1.38242	1.66438e-09
944	HORVU.MOREX.r2.7HG0562030		1.3819	0.000841053
945	HORVU.MOREX.r2.1HG0046580		1.38151	2.73511e-06
946	HORVU.MOREX.r2.5HG0354250		1.38009	3.72482e-08
947	HORVU.MOREX.r2.2HG0174070	Protein RALF-like 23	1.37959	9.08485e-08
948	HORVU.MOREX.r2.7HG0557080		1.37923	6.87673e-09
949	HORVU.MOREX.r2.1HG0074590	Histone H4 >P6288	1.3789	1.98207e-26
950	HORVU.MOREX.r2.7HG0543940		1.37866	1.72254e-44
951	HORVU.MOREX.r2.7HG0622770	OsCslF2	1.3774	3.96466e-13
952	HORVU.MOREX.r2.4HG0278530	Transcription activator GRF9	1.37704	0.000182268
953	HORVU.MOREX.r2.7HG0561530		1.37704	1.62122e-05
954	HORVU.MOREX.r2.4HG0294920		1.37692	6.65693e-22
955	HORVU.MOREX.r2.4HG0345750	Protein HOMOLOGOUS PAIRING ABERRATION IN RICE MEIOSIS 1	1.37555	0.000190801
956	HORVU.MOREX.r2.2HG0079880		1.37527	0.00365343
957	HORVU.MOREX.r2.2HG0138140	Histone H3.2	1.37524	9.78962e-14
958	HORVU.MOREX.r2.3HG0228990	Protein trichome birefringence-like 21	1.37512	3.42406e-19
959	HORVU.MOREX.r2.4HG0348310		1.37372	6.2029e-13
960	HORVU.MOREX.r2.7HG0569100	Revertibility protein 7 homolog	1.37368	1.70567e-14
961	HORVU.MOREX.r2.5HG0431020	Histone H2A	1.37363	7.85401e-05
962	HORVU.MOREX.r2.1HG0059270	Histone H2B.11	1.37254	5.2899e-06
963	HORVU.MOREX.r2.1HG0064590	Histone H2B.2	1.37243	5.31302e-13
964	HORVU.MOREX.r2.2HG0111590		1.37229	7.61857e-18
965	HORVU.MOREX.r2.6HG0492580	Protein BABY BOOM 2	1.37171	6.07966e-12
966	HORVU.MOREX.r2.2HG0147280	F-box protein At1g78280	1.37162	6.15562e-12
967	HORVU.MOREX.r2.1HG0076960		1.36959	4.43887e-42
968	HORVU.MOREX.r2.6HG0506510	Amino acid transporter AAP7	1.36835	1.01603e-05
969	HORVU.MOREX.r2.3HG0258140		1.36814	2.04368e-23
970	HORVU.MOREX.r2.4HG0279010		1.36781	1.17701e-18
971	HORVU.MOREX.r2.5HG0402200	Transcriptional regulator of starch metabolism IDD14	1.36579	6.18268e-05
972	HORVU.MOREX.r2.7HG0590040	60S ribosomal protein L37a-2	1.36577	4.44241e-18
973	HORVU.MOREX.r2.4HG0331520		1.36442	6.65489e-08
974	HORVU.MOREX.r2.6HG0526100		1.36354	0.00576412
975	HORVU.MOREX.r2.2HG0102990	Short chain alpha-hydroxy acid oxidase GLO4	1.36299	5.84609e-24
976	HORVU.MOREX.r2.3HG0236770		1.36266	0.0028562
977	HORVU.MOREX.r2.1HG0063260		1.3624	3.44032e-05
978	HORVU.MOREX.r2.6HG0481590	Inorganic pyrophosphatase 2	1.36233	0.000326005
979	HORVU.MOREX.r2.4HG0289800	Plant U-box protein 57	1.36216	2.91902e-05
980	HORVU.MOREX.r2.5HG0428970	Patatin-like protein 3	1.36169	6.49991e-21
981	HORVU.MOREX.r2.5HG0425800		1.36134	0.000653201
982	HORVU.MOREX.r2.3HG0261710		1.36065	4.00883e-13
983	HORVU.MOREX.r2.1HG0071860		1.36026	1.21356e-13
984	HORVU.MOREX.r2.2HG0115420	Protein LHCP TRANSLOCATION DEFECT	1.35993	0.00317308
985	HORVU.MOREX.r2.1HG0005040	Probable LRR receptor-like serine/threonine-protein kinase At5g10290	1.35978	0.00011309
986	HORVU.MOREX.r2.3HG0275480	Protein NETWORKED 2A	1.35803	2.20036e-07
987	HORVU.MOREX.r2.5HG0412530		1.3573	0.000151627
988	HORVU.MOREX.r2.1HG0003170		1.35647	2.7266e-07
989	HORVU.MOREX.r2.1HG0063720	Protein YELLOW-LEAF-SPECIFIC GENE 8	1.35576	3.60897e-05
990	HORVU.MOREX.r2.1HG0022810		1.35521	2.26151e-07
991	HORVU.MOREX.r2.7HG0592530	Protein PINHEAD homolog 1	1.35516	7.42451e-14
992	HORVU.MOREX.r2.2HG0141010	MLO protein homolog 1	1.35516	9.70306e-22
993	HORVU.MOREX.r2.6HG0482580		1.35496	2.30439e-11
994	HORVU.MOREX.r2.5HG0432230	40S ribosomal protein S15	1.3548	8.0776e-47
995	HORVU.MOREX.r2.2HG0096020		1.3547	0.000442074
996	HORVU.MOREX.r2.5HG0415560	Protein MCM10 homolog	1.35435	5.14094e-08
997	HORVU.MOREX.r2.6HG0489850		1.35356	0.00172376
998	HORVU.MOREX.r2.3HG0199830	Histone H4 >P6288	1.35301	2.85892e-10
999	HORVU.MOREX.r2.6HG0469670		1.35279	8.72134e-10
1000	HORVU.MOREX.r2.5HG0402240	Protein HVA22	1.3525	0.000100322
1001	HORVU.MOREX.r2.5HG0444660	Nascent polypeptide-associated complex subunit beta	1.3491	2.5193e-21
1002	HORVU.MOREX.r2.7HG0584630	Protein IQ-DOMAIN 14	1.34867	5.35671e-10
1003	HORVU.MOREX.r2.3HG0241830	F-box protein At1g10110	1.34796	1.23814e-11
1004	HORVU.MOREX.r2.2HG0086850	Cytochrome P450-LIA1	1.34783	2.49759e-05
1005	HORVU.MOREX.r2.2HG0161890		1.34754	4.98594e-05
1006	HORVU.MOREX.r2.3HG0254770	Protein PIGMENT DEFECTIVE 312	1.34729	1.67675e-06
1007	HORVU.MOREX.r2.5HG0439060		1.3467	8.11685e-08
1008	HORVU.MOREX.r2.4HG0309240	Putative H/ACA ribonucleoprotein complex subunit 1-like protein 1	1.34666	3.12737e-14
1009	HORVU.MOREX.r2.7HG0594860		1.34596	4.78484e-33
1010	HORVU.MOREX.r2.3HG0264010		1.34593	1.4244e-11
1011	HORVU.MOREX.r2.5HG0411560	Histone H4 >P6288	1.34575	1.39838e-09
1012	HORVU.MOREX.r2.1HG0074470		1.34531	0.00243992
1013	HORVU.MOREX.r2.2HG0149950		1.34453	1.40056e-07
1014	HORVU.MOREX.r2.6HG0494640		1.34328	8.83212e-18
1015	HORVU.MOREX.r2.4HG0336250		1.34321	2.07393e-27
1016	HORVU.MOREX.r2.5HG0367110	Resistance to Pseudomonas syringae protein 3	1.34288	3.81357e-14
1017	HORVU.MOREX.r2.5HG0397410		1.34265	3.36107e-12
1018	HORVU.MOREX.r2.3HG0274950		1.34263	1.04699e-17
1019	HORVU.MOREX.r2.6HG0479270	Uncharacterized protein At2g34160	1.34158	5.24297e-43
1020	HORVU.MOREX.r2.5HG0437340	Cyclosome subunit 11	1.34144	2.05602e-17
1021	HORVU.MOREX.r2.4HG0339140	bHLH transcription factor bHLH144	1.34105	1.42062e-05
1022	HORVU.MOREX.r2.2HG0148300	Calcium uptake protein 1 homolog, mitochondrial	1.34089	1.23356e-24
1023	HORVU.MOREX.r2.7HG0608870	60S ribosomal protein L36a	1.34068	1.17872e-52
1024	HORVU.MOREX.r2.2HG0181050		1.34018	5.98301e-05
1025	HORVU.MOREX.r2.6HG0503900	Monodehydroascorbate reductase 4, peroxisomal	1.33992	5.62422e-09
1026	HORVU.MOREX.r2.6HG0454200	Protein BBC1 homolog	1.33972	7.49211e-40
1027	HORVU.MOREX.r2.3HG0220990		1.33904	4.31787e-23
1028	HORVU.MOREX.r2.3HG0245740		1.33831	1.44705e-08
1029	HORVU.MOREX.r2.6HG0511650	Poly(A)-binding protein III	1.33813	4.95867e-21
1030	HORVU.MOREX.r2.3HG0267000		1.33681	2.42971e-32
1031	HORVU.MOREX.r2.1HG0021070		1.33677	1.94567e-11
1032	HORVU.MOREX.r2.5HG0353190		1.33665	1.97993e-05
1033	HORVU.MOREX.r2.7HG0553150	Protein ORGANELLE TRANSCRIPT PROCESSING 82	1.33638	0.00416145
1034	HORVU.MOREX.r2.4HG0295390		1.33495	3.4711e-14
1035	HORVU.MOREX.r2.5HG0437420	Zinc finger protein ZAT5	1.33454	0.000716927
1036	HORVU.MOREX.r2.1HG0004130		1.33323	6.85095e-16
1037	HORVU.MOREX.r2.6HG0471400	Probable N-acetyltransferase HLS1-like	1.33283	3.87728e-05
1038	HORVU.MOREX.r2.5HG0447160	Serine/threonine-protein phosphatase PP1	1.33262	1.07725e-08
1039	HORVU.MOREX.r2.3HG0191730	Histone H2B.3	1.33222	5.43893e-09
1040	HORVU.MOREX.r2.6HG0449490	WAT1-related protein At4g01440	1.33216	2.90002e-13
1041	HORVU.MOREX.r2.7HG0596450	Probable LRR receptor-like serine/threonine-protein kinase At2g24230	1.33183	2.16056e-33
1042	HORVU.MOREX.r2.1HG0067060		1.33141	2.69427e-05
1043	HORVU.MOREX.r2.6HG0511700	Protein EXORDIUM	1.33127	2.60248e-19
1044	HORVU.MOREX.r2.3HG0246100	F-box protein At2g26850	1.32897	8.70034e-32
1045	HORVU.MOREX.r2.3HG0237490	OsMADS32	1.32895	1.86294e-07
1046	HORVU.MOREX.r2.3HG0222810	Serine/threonine-protein kinase AFC3	1.32877	1.64949e-07
1047	HORVU.MOREX.r2.4HG0334590	Type I inositol polyphosphate 5-phosphatase 4	1.32834	0.00229585
1048	HORVU.MOREX.r2.7HG0601470	Protein SHORT INTERNODES	1.32803	4.07774e-11
1049	HORVU.MOREX.r2.4HG0298880	Serine/arginine-rich splicing factor 30A	1.32777	5.01092e-08
1050	HORVU.MOREX.r2.2HG0136770		1.32713	1.69169e-15
1051	HORVU.MOREX.r2.1HG0042550	RMADS214	1.32706	0.000674744
1052	HORVU.MOREX.r2.5HG0434240	Probable histone H2A.5	1.32644	1.87091e-07
1053	HORVU.MOREX.r2.4HG0321190		1.32631	2.78009e-18
1054	HORVU.MOREX.r2.3HG0187470	Probable leucine-rich repeat receptor-like protein kinase At1g68400	1.32577	0.00413157
1055	HORVU.MOREX.r2.6HG0455430	Histone H4 >P6288	1.32571	3.52956e-06
1056	HORVU.MOREX.r2.4HG0281200		1.3254	0.00120183
1057	HORVU.MOREX.r2.5HG0416030		1.32458	3.4505e-07
1058	HORVU.MOREX.r2.1HG0016810	Uncharacterized protein At3g28850	1.32408	0.000634267
1059	HORVU.MOREX.r2.7HG0597760	Protein PHR1-LIKE 7	1.32401	0.00311064
1060	HORVU.MOREX.r2.1HG0042590	Peroxidase 5	1.3237	5.81739e-09
1061	HORVU.MOREX.r2.4HG0337930	B3 domain-containing protein Os03g0184500	1.32348	5.81069e-06
1062	HORVU.MOREX.r2.3HG0254860	OTU domain-containing protein At3g57810	1.32321	0.0004276
1063	HORVU.MOREX.r2.3HG0258060	Mitochondrial RNA-binding protein 1b	1.32192	3.17933e-20
1064	HORVU.MOREX.r2.1HG0060850	Histone H3.2	1.32166	2.15907e-09
1065	HORVU.MOREX.r2.7HG0533320		1.32142	2.48484e-07
1066	HORVU.MOREX.r2.2HG0147750		1.32091	8.68573e-22
1067	HORVU.MOREX.r2.6HG0524230		1.32059	8.43674e-08
1068	HORVU.MOREX.r2.6HG0521560	Bidirectional sugar transporter SWEET13	1.32043	5.4388e-13
1069	HORVU.MOREX.r2.6HG0467990	Uncharacterized protein At1g04910	1.31954	1.55562e-16
1070	HORVU.MOREX.r2.5HG0408530		1.31854	1.38264e-13
1071	HORVU.MOREX.r2.4HG0344720	Peroxin-11-1	1.31836	0.00383655
1072	HORVU.MOREX.r2.5HG0403840		1.31817	8.29517e-16
1073	HORVU.MOREX.r2.3HG0233830		1.31778	2.74024e-12
1074	HORVU.MOREX.r2.6HG0511690	PHOSPHATE-INDUCED 1	1.31753	6.93093e-19
1075	HORVU.MOREX.r2.7HG0543020	Histone H3.2	1.31724	1.90964e-11
1076	HORVU.MOREX.r2.4HG0344560		1.31685	0.000824421
1077	HORVU.MOREX.r2.7HG0621480		1.31641	0.00246023
1078	HORVU.MOREX.r2.2HG0117050	Dime	1.31623	0.00323266
1079	HORVU.MOREX.r2.2HG0128150	Pollen-specific protein NTP303	1.31599	7.37266e-11
1080	HORVU.MOREX.r2.2HG0092780	Ethylene-responsive element binding protein	1.31511	0.00588594
1081	HORVU.MOREX.r2.1HG0061950	Mannose-binding lectin superfamily protein	1.31455	3.75742e-21
1082	HORVU.MOREX.r2.4HG0334750	CHALLAH-LIKE2	1.31438	3.89313e-08
1083	HORVU.MOREX.r2.1HG0075530		1.31331	7.9971e-07
1084	HORVU.MOREX.r2.7HG0590200		1.31323	8.68808e-06
1085	HORVU.MOREX.r2.4HG0331450	Protein NAKED PINS IN YUC MUTANTS 2	1.31277	9.63794e-38
1086	HORVU.MOREX.r2.1HG0012880	AnnAt5	1.31271	1.76173e-35
1087	HORVU.MOREX.r2.3HG0202580	OsHox29	1.31245	3.31355e-28
1088	HORVU.MOREX.r2.5HG0413860	Class III chitinase homolog	1.31242	0.000691127
1089	HORVU.MOREX.r2.2HG0178150	Probable LRR receptor-like serine/threonine-protein kinase At1g63430	1.31237	6.80736e-18
1090	HORVU.MOREX.r2.5HG0425180		1.31213	5.82384e-12
1091	HORVU.MOREX.r2.2HG0100290		1.31186	1.96626e-08
1092	HORVU.MOREX.r2.2HG0174010	MLO-like protein 14	1.31152	6.02773e-16
1093	HORVU.MOREX.r2.6HG0482150		1.31145	4.88684e-18
1094	HORVU.MOREX.r2.1HG0044860	Protein FORKED 1	1.31098	0.00591955
1095	HORVU.MOREX.r2.7HG0548990	Chaperone protein DnaJ	1.31091	2.65385e-13
1096	HORVU.MOREX.r2.1HG0069800	Multidrug and toxic compound extrusion protein 12	1.3108	0.00348827
1097	HORVU.MOREX.r2.4HG0331870	1,4-beta-D-xylan xylanohydrolase C	1.31073	8.11201e-07
1098	HORVU.MOREX.r2.7HG0609310		1.31062	0.00168694
1099	HORVU.MOREX.r2.7HG0563910	60S ribosomal protein L31	1.31034	1.54419e-32
1100	HORVU.MOREX.r2.7HG0561040	AT-hook motif nuclear-localized protein 23	1.31013	6.6238e-05
1101	HORVU.MOREX.r2.7HG0561020	Plant U-box protein 41	1.30988	2.45234e-17
1102	HORVU.MOREX.r2.7HG0618740	Floral homeotic protein APETALA 2	1.30984	3.88139e-11
1103	HORVU.MOREX.r2.3HG0229560	F-box/kelch-repeat protein At3g61590	1.30839	1.34352e-47
1104	HORVU.MOREX.r2.3HG0266630	Suppressor of cdc thirteen homolog	1.30764	0.0059777
1105	HORVU.MOREX.r2.4HG0309920	Nucleolar protein 58-1	1.30707	7.09309e-24
1106	HORVU.MOREX.r2.6HG0473120	Senescence-associated protein SAG102	1.30668	1.74542e-39
1107	HORVU.MOREX.r2.2HG0112020		1.30583	5.25377e-07
1108	HORVU.MOREX.r2.2HG0114720		1.30546	3.21505e-05
1109	HORVU.MOREX.r2.7HG0538630	Pre-mRNA-splicing factor 38B	1.30473	7.3899e-17
1110	HORVU.MOREX.r2.7HG0595210	Pollen-specific protein SF21	1.30346	4.38001e-17
1111	HORVU.MOREX.r2.5HG0401530	bHLH transcription factor bHLH030	1.30299	4.72898e-16
1112	HORVU.MOREX.r2.5HG0349900	LRR receptor-like serine/threonine-protein kinase FEI 1	1.30232	2.56871e-06
1113	HORVU.MOREX.r2.1HG0059340	60S ribosomal protein L36-3	1.30212	5.17446e-32
1114	HORVU.MOREX.r2.3HG0240200	Protein LIPID X B	1.30169	8.35427e-05
1115	HORVU.MOREX.r2.4HG0332390		1.30158	3.77159e-07
1116	HORVU.MOREX.r2.5HG0387830		1.30136	4.09255e-19
1117	HORVU.MOREX.r2.4HG0308410		1.30065	0.00256367
1118	HORVU.MOREX.r2.2HG0159910	Protein NODULIN-LIKE 5	1.30004	0.00456179
1119	HORVU.MOREX.r2.1HG0067050		1.2999	4.3331e-08
1120	HORVU.MOREX.r2.3HG0239850	Ovate family protein 5	1.29962	4.44074e-05
1121	HORVU.MOREX.r2.5HG0412640	Transcription factor PCF2	1.29861	0.00772743
1122	HORVU.MOREX.r2.1HG0021120		1.29822	3.03922e-28
1123	HORVU.MOREX.r2.3HG0233650	AP2/ERF and B3 domain-containing protein Os01g0693400	1.29611	2.51994e-20
1124	HORVU.MOREX.r2.1HG0029120	Flowering locus K homology domain	1.29512	0.000166393
1125	HORVU.MOREX.r2.7HG0554030	Putative DNA glycosylase At3g47830	1.2951	1.38579e-05
1126	HORVU.MOREX.r2.7HG0586110	Cytochrome P450 35A2	1.29456	8.55892e-18
1127	HORVU.MOREX.r2.4HG0341650		1.29448	2.79727e-11
1128	HORVU.MOREX.r2.2HG0168450	PRXR2	1.29447	5.8819e-11
1129	HORVU.MOREX.r2.2HG0079170	RGA3-blb	1.29423	0.00203406
1130	HORVU.MOREX.r2.4HG0318590		1.2942	0.00149096
1131	HORVU.MOREX.r2.2HG0098740	Heat stress transcription factor 19	1.29348	4.89026e-05
1132	HORVU.MOREX.r2.5HG0381400	DNA-directed RNA polymerase V subunit 5A	1.29237	3.32942e-09
1133	HORVU.MOREX.r2.5HG0361490		1.2923	2.16486e-12
1134	HORVU.MOREX.r2.2HG0090980		1.29218	2.24258e-11
1135	HORVU.MOREX.r2.1HG0072650		1.29204	0.000614645
1136	HORVU.MOREX.r2.5HG0438360	S-adenosylmethionine transporter 1	1.29093	2.5085e-06
1137	HORVU.MOREX.r2.1HG0065490	60S ribosomal protein L28-1	1.28978	6.7269e-64
1138	HORVU.MOREX.r2.2HG0169870	Small RNA degrading nuclease 1	1.28976	1.07956e-12
1139	HORVU.MOREX.r2.5HG0399990	Protein ASPARTIC PROTEASE IN GUARD CELL 2	1.28971	2.63948e-08
1140	HORVU.MOREX.r2.1HG0077400	RNA polymerase sigma factor sig3	1.2886	5.4624e-06
1141	HORVU.MOREX.r2.1HG0054070	Histone H2B.5	1.28832	1.24456e-08
1142	HORVU.MOREX.r2.5HG0363920	OsaEXPb1.12	1.28832	1.67101e-09
1143	HORVU.MOREX.r2.5HG0366230	Myb-related protein MYBAS2	1.28773	4.30513e-19
1144	HORVU.MOREX.r2.5HG0402860		1.28765	2.06868e-08
1145	HORVU.MOREX.r2.5HG0418810	Histone H4 >P6288	1.28714	7.85588e-17
1146	HORVU.MOREX.r2.2HG0141850	Non-functional NADPH-dependent codeinone reductase 2	1.2861	6.25931e-06
1147	HORVU.MOREX.r2.7HG0605640	IAA-amino acid hydrolase ILR1-like 6	1.28605	2.89825e-11
1148	HORVU.MOREX.r2.2HG0165390	Uncharacterized protein Os04g0629400	1.28546	5.56861e-07
1149	HORVU.MOREX.r2.2HG0106520		1.28517	5.46744e-08
1150	HORVU.MOREX.r2.6HG0480840	Tetraspanin-2	1.28478	4.70064e-09
1151	HORVU.MOREX.r2.5HG0384150	BTB/POZ domain-containing protein At3g08570	1.28435	3.95477e-07
1152	HORVU.MOREX.r2.3HG0198350		1.28379	0.000210516
1153	HORVU.MOREX.r2.5HG0353700	Probable inactive receptor kinase At2g26730	1.28368	1.63604e-06
1154	HORVU.MOREX.r2.3HG0213430	Probable mitochondrial import receptor subunit TOM40-2, N-terminally processe	1.28247	2.13432e-12
1155	HORVU.MOREX.r2.3HG0255370	Ribonuclease 2	1.28203	1.00933e-06
1156	HORVU.MOREX.r2.2HG0135990		1.28195	7.87407e-21
1157	HORVU.MOREX.r2.3HG0235060		1.28183	4.08383e-18
1158	HORVU.MOREX.r2.5HG0389050	Cytochrome c oxidase assembly protein COX19	1.28169	1.24094e-13
1159	HORVU.MOREX.r2.3HG0184390	Tryptophan synthase alpha chain	1.28168	0.00557205
1160	HORVU.MOREX.r2.4HG0277780	Uncharacterized protein At4g15545	1.2812	3.81416e-09
1161	HORVU.MOREX.r2.5HG0414230	O-acetylserine sulfhydrylase	1.2799	0.000597966
1162	HORVU.MOREX.r2.1HG0048650	DNA primase 49 kDa subunit	1.27873	1.49792e-06
1163	HORVU.MOREX.r2.7HG0618190	36.4 kDa proline-rich protein	1.27836	2.04895e-06
1164	HORVU.MOREX.r2.5HG0434780	Nudix hydrolase 16, mitochondrial	1.27814	7.85062e-22
1165	HORVU.MOREX.r2.3HG0252550	Protein SALT OVERLY SENSITIVE 5	1.27813	9.24729e-07
1166	HORVU.MOREX.r2.1HG0062350	GATA transcription factor 12	1.27806	2.43127e-12
1167	HORVU.MOREX.r2.2HG0154960	RING-type E3 ubiquitin transferase BIG BROTHER	1.27797	1.60624e-15
1168	HORVU.MOREX.r2.1HG0052570		1.27783	1.65452e-07
1169	HORVU.MOREX.r2.2HG0134960	Protein ROXY 2	1.27777	0.00710578
1170	HORVU.MOREX.r2.6HG0515730		1.27765	0.00555992
1171	HORVU.MOREX.r2.7HG0598450		1.2768	2.48948e-09
1172	HORVU.MOREX.r2.2HG0146800	Protein phosphatase 1 myosin-binding subunit of 85 kDa	1.2765	1.03187e-10
1173	HORVU.MOREX.r2.2HG0085540	S-D-lactoylglutathione methylglyoxal lyase	1.27647	1.96643e-22
1174	HORVU.MOREX.r2.3HG0226580		1.27548	3.68879e-10
1175	HORVU.MOREX.r2.2HG0144040		1.27489	9.19658e-15
1176	HORVU.MOREX.r2.4HG0334640	Protein NETWORKED 1D	1.27487	1.94662e-14
1177	HORVU.MOREX.r2.1HG0055210	Metacaspase-4 subunit p10	1.27455	5.49759e-08
1178	HORVU.MOREX.r2.4HG0331580	G1/S-specific cyclin-D5-3	1.27446	0.00673039
1179	HORVU.MOREX.r2.7HG0571580		1.27264	3.1333e-05
1180	HORVU.MOREX.r2.5HG0403660	Serine carboxypeptidase-like 40	1.27233	1.83773e-07
1181	HORVU.MOREX.r2.4HG0286160	General stress protein CTC	1.27228	5.07494e-34
1182	HORVU.MOREX.r2.2HG0128900		1.27208	9.98852e-08
1183	HORVU.MOREX.r2.1HG0063020	Dof zinc finger protein DOF2.3	1.27199	1.02867e-12
1184	HORVU.MOREX.r2.6HG0455730	Ubiquitin-specific-processing protease otubain-like	1.27183	0.00215834
1185	HORVU.MOREX.r2.2HG0087940	Protein trichome birefringence-like 1	1.27127	0.00398098
1186	HORVU.MOREX.r2.6HG0524880	F-box/FBD/LRR-repeat protein At3g52680	1.2699	8.64425e-09
1187	HORVU.MOREX.r2.3HG0258180		1.26988	1.07905e-19
1188	HORVU.MOREX.r2.3HG0262360	Wall-associated receptor kinase 4	1.26986	3.84827e-19
1189	HORVU.MOREX.r2.4HG0279040		1.26921	0.000620743
1190	HORVU.MOREX.r2.5HG0403120		1.26916	5.46881e-09
1191	HORVU.MOREX.r2.6HG0452320	wcH2A-9	1.26901	3.41678e-08
1192	HORVU.MOREX.r2.6HG0510530	Nucleobase-ascorbate transporter 6	1.26899	6.16769e-13
1193	HORVU.MOREX.r2.5HG0350120	TPR repeat-containing big gene cloned at Keio	1.2684	4.25644e-19
1194	HORVU.MOREX.r2.7HG0553810		1.26694	4.66552e-05
1195	HORVU.MOREX.r2.1HG0077430	Protein telomeric pathways with STN1 homolog	1.2667	0.000303383
1196	HORVU.MOREX.r2.5HG0355520	60S ribosomal protein L36	1.26571	6.44323e-49
1197	HORVU.MOREX.r2.1HG0034290	40S ribosomal protein S17-4	1.26567	2.48925e-37
1198	HORVU.MOREX.r2.7HG0623430	Probable serine/threonine-protein kinase Cx32, chloroplastic	1.26533	1.1967e-07
1199	HORVU.MOREX.r2.5HG0429150	Zinc finger CCCH domain-containing protein 16	1.26509	5.37997e-07
1200	HORVU.MOREX.r2.4HG0296750		1.26499	2.10068e-13
1201	HORVU.MOREX.r2.2HG0096300	Protein MERISTEMATIC RECEPTOR-LIKE KINASE	1.2633	8.5643e-05
1202	HORVU.MOREX.r2.6HG0499810	Extracellular lipase At5g55050	1.26327	8.2295e-13
1203	HORVU.MOREX.r2.7HG0592610	Probable protein phosphatase 2C 57	1.26292	3.76203e-16
1204	HORVU.MOREX.r2.5HG0402330	LysM domain-containing GPI-anchored protein 1	1.26265	0.000378175
1205	HORVU.MOREX.r2.2HG0159710	60S ribosomal protein L7-2	1.26251	5.88881e-38
1206	HORVU.MOREX.r2.2HG0079230		1.2623	2.76189e-11
1207	HORVU.MOREX.r2.7HG0567080	60S ribosomal protein L32-1	1.26178	7.10278e-33
1208	HORVU.MOREX.r2.3HG0244010		1.26172	4.73585e-08
1209	HORVU.MOREX.r2.3HG0181690		1.26136	6.81819e-24
1210	HORVU.MOREX.r2.1HG0037050	Protein NEOXANTHIN-DEFICIENT 1	1.26064	1.39575e-11
1211	HORVU.MOREX.r2.4HG0282450		1.26051	9.65746e-05
1212	HORVU.MOREX.r2.7HG0608140	Chaperone DnaJ-domain containing protein 2	1.26041	0.000832828
1213	HORVU.MOREX.r2.4HG0338530		1.2602	7.0693e-09
1214	HORVU.MOREX.r2.1HG0020500	B2 protein	1.25847	0.000710772
1215	HORVU.MOREX.r2.7HG0597690	TAP-related protein 1	1.25629	3.21589e-11
1216	HORVU.MOREX.r2.2HG0176800	Protein HUELLENLOS PARALOG	1.25619	7.10454e-32
1217	HORVU.MOREX.r2.2HG0141860	Non-functional NADPH-dependent codeinone reductase 2	1.2551	0.00757177
1218	HORVU.MOREX.r2.1HG0056460		1.25494	1.01338e-09
1219	HORVU.MOREX.r2.5HG0416780		1.2549	5.53428e-06
1220	HORVU.MOREX.r2.2HG0145780	Mitochondrial inner membrane protease ATP23	1.25335	5.6134e-45
1221	HORVU.MOREX.r2.5HG0399620	tRNA methyltransferase O	1.25324	6.95854e-10
1222	HORVU.MOREX.r2.5HG0434600		1.25314	0.00023931
1223	HORVU.MOREX.r2.6HG0525000		1.25168	0.000982991
1224	HORVU.MOREX.r2.7HG0536230	Proline-rich extensin-like receptor kinase 9	1.25122	8.71534e-19
1225	HORVU.MOREX.r2.2HG0127370		1.25071	0.000394556
1226	HORVU.MOREX.r2.5HG0382240		1.25054	2.00429e-05
1227	HORVU.MOREX.r2.4HG0282300	Histone H2B.2	1.25006	1.50432e-17
1228	HORVU.MOREX.r2.3HG0262530	Histone H3-K9 methyltransferase 2	1.24983	5.99002e-06
1229	HORVU.MOREX.r2.2HG0171320	Protein ATEB1 homolog 2	1.24893	2.77581e-12
1230	HORVU.MOREX.r2.3HG0197520		1.24873	2.54266e-07
1231	HORVU.MOREX.r2.2HG0154710	Protein XYLOGLUCAN L-SIDE CHAIN GALACTOSYLTRANSFERASE POSITION 2	1.24854	9.47956e-05
1232	HORVU.MOREX.r2.6HG0476410	Protein GLUTAMINE DUMPER 4	1.24778	1.14579e-35
1233	HORVU.MOREX.r2.3HG0246850	Protein DEFORMED ROOT HAIRS 4	1.24641	0.00129772
1234	HORVU.MOREX.r2.2HG0161990		1.24596	7.57627e-10
1235	HORVU.MOREX.r2.7HG0588120	Protein trichome birefringence-like 38	1.24515	3.1731e-06
1236	HORVU.MOREX.r2.4HG0336770	Protein AINTEGUMENTA-LIKE 1	1.24505	0.00445246
1237	HORVU.MOREX.r2.5HG0371390		1.24446	0.00243365
1238	HORVU.MOREX.r2.1HG0045590		1.24443	1.48734e-26
1239	HORVU.MOREX.r2.4HG0295070	Protein EMBRYO DEFECTIVE 1417	1.24424	2.23363e-10
1240	HORVU.MOREX.r2.7HG0617680		1.24388	2.64188e-22
1241	HORVU.MOREX.r2.3HG0196490		1.24361	0.00222975
1242	HORVU.MOREX.r2.5HG0436500	Germin-like protein 9-3	1.24271	0.00413694
1243	HORVU.MOREX.r2.6HG0455800	Histone H4 >P6288	1.24197	4.15422e-08
1244	HORVU.MOREX.r2.1HG0016640		1.24114	3.80211e-17
1245	HORVU.MOREX.r2.3HG0199290	Protein ROTUNDA2	1.24111	0.000317673
1246	HORVU.MOREX.r2.7HG0613360	Histone H2B.2	1.24091	2.14038e-10
1247	HORVU.MOREX.r2.2HG0137110	Uncharacterized protein At3g28850	1.24058	0.00608486
1248	HORVU.MOREX.r2.6HG0463820		1.23933	0.0050646
1249	HORVU.MOREX.r2.5HG0387650	Polyadenylate-binding protein 8	1.23932	6.12674e-56
1250	HORVU.MOREX.r2.3HG0198320	POZ/BTB CONTAINING-PROTEIN 1	1.23878	0.00053499
1251	HORVU.MOREX.r2.5HG0390150		1.23788	1.14278e-07
1252	HORVU.MOREX.r2.4HG0348920	Dehydrodolichyl diphosphate synthase 2	1.23725	0.00569139
1253	HORVU.MOREX.r2.4HG0346590	OsaEXPb1.12	1.23697	4.18182e-12
1254	HORVU.MOREX.r2.6HG0473360	Probable LRR receptor-like serine/threonine-protein kinase At5g45780	1.2368	1.62337e-12
1255	HORVU.MOREX.r2.5HG0426450		1.23677	5.16592e-20
1256	HORVU.MOREX.r2.6HG0491550	BAG-associated GRAM protein 1	1.23625	0.00256172
1257	HORVU.MOREX.r2.2HG0158580	Histone H4 >P6288	1.23624	1.98128e-07
1258	HORVU.MOREX.r2.1HG0059830	Rho of plants guanine nucleotide exchange factor 7	1.23608	7.36191e-09
1259	HORVU.MOREX.r2.4HG0346810	DNA-directed RNA polymerases II, IV and V subunit 9A	1.23589	1.55863e-06
1260	HORVU.MOREX.r2.5HG0447340	Myosin XI B	1.23534	0.00316165
1261	HORVU.MOREX.r2.4HG0294410	PTO-interacting protein 6	1.23389	2.05691e-08
1262	HORVU.MOREX.r2.5HG0375070	ORF565	1.23269	1.95029e-08
1263	HORVU.MOREX.r2.1HG0077630		1.23145	1.42419e-27
1264	HORVU.MOREX.r2.6HG0476810		1.23071	4.81382e-22
1265	HORVU.MOREX.r2.5HG0424410		1.23048	1.7378e-08
1266	HORVU.MOREX.r2.1HG0037760	Tetraspanin-10	1.22962	1.80998e-12
1267	HORVU.MOREX.r2.2HG0086820	Probable 2-oxoglutarate-dependent dioxygenase AOP1	1.22953	0.00743751
1268	HORVU.MOREX.r2.1HG0031540	Cysteinyl-tRNA synthetase	1.22916	7.48147e-08
1269	HORVU.MOREX.r2.2HG0108130		1.2289	2.24655e-11
1270	HORVU.MOREX.r2.5HG0354060		1.22871	1.62515e-11
1271	HORVU.MOREX.r2.2HG0157230		1.22864	2.4761e-15
1272	HORVU.MOREX.r2.7HG0543070	Histone H3.2	1.22861	7.24222e-09
1273	HORVU.MOREX.r2.3HG0274990	Myb-related protein MYBAS2	1.22786	4.62674e-29
1274	HORVU.MOREX.r2.4HG0330210		1.22776	1.25055e-14
1275	HORVU.MOREX.r2.3HG0201600	Protein PHLOEM PROTEIN 2-LIKE A1	1.22675	0.00262671
1276	HORVU.MOREX.r2.3HG0246620		1.22613	5.733e-09
1277	HORVU.MOREX.r2.1HG0043290	Major facilitator superfamily domain-containing 14A	1.22605	1.30943e-05
1278	HORVU.MOREX.r2.7HG0544530	Bucentaur	1.22572	1.78085e-15
1279	HORVU.MOREX.r2.6HG0476660		1.22565	0.00333052
1280	HORVU.MOREX.r2.3HG0232640	Histone H3.2	1.22498	8.67085e-10
1281	HORVU.MOREX.r2.3HG0250370	Transcription factor DIVARICATA	1.22475	2.91427e-07
1282	HORVU.MOREX.r2.7HG0578650	Somatic embryogenesis receptor-like kinase 1	1.22446	3.97789e-08
1283	HORVU.MOREX.r2.7HG0535310	Protein NAC SECONDARY WALL THICKENING PROMOTING FACTOR 1	1.22436	2.38413e-05
1284	HORVU.MOREX.r2.2HG0117160		1.22434	0.00867697
1285	HORVU.MOREX.r2.5HG0383160		1.22418	5.55201e-23
1286	HORVU.MOREX.r2.5HG0365790	Dof zinc finger protein DOF5.1	1.22413	1.44192e-05
1287	HORVU.MOREX.r2.5HG0445080	U2 small nuclear ribonucleoprotein A'	1.22402	2.44134e-23
1288	HORVU.MOREX.r2.3HG0252910	40S ribosomal protein S15a-1	1.22332	1.59025e-54
1289	HORVU.MOREX.r2.5HG0446280	Protein RADICAL-INDUCED CELL DEATH 1	1.22228	2.41324e-08
1290	HORVU.MOREX.r2.1HG0061050	Glutamine phosphoribosylpyrophosphate amidotransferase 1	1.2222	6.60068e-13
1291	HORVU.MOREX.r2.4HG0339090	Xyloglucan galactosyltransferase KATAMARI1 homolog	1.22219	4.3061e-06
1292	HORVU.MOREX.r2.7HG0617650		1.22183	2.90037e-22
1293	HORVU.MOREX.r2.1HG0062580		1.22133	8.72658e-09
1294	HORVU.MOREX.r2.1HG0012890	Protein ARABINAN DEFICIENT 1	1.22113	5.50979e-08
1295	HORVU.MOREX.r2.4HG0324020		1.2199	3.94895e-07
1296	HORVU.MOREX.r2.4HG0290400		1.21987	0.000101576
1297	HORVU.MOREX.r2.1HG0014190	Pathogenesis related (PR)-3 chitinase 10	1.21976	2.97458e-12
1298	HORVU.MOREX.r2.5HG0376260	tRNA nucleotidyltransferase	1.21944	4.84249e-12
1299	HORVU.MOREX.r2.7HG0572270	60S ribosomal protein L10a	1.21942	2.6554e-49
1300	HORVU.MOREX.r2.3HG0274260	40S ribosomal protein S28	1.21938	6.02573e-36
1301	HORVU.MOREX.r2.1HG0048220	Ethylene-responsive element binding protein	1.21869	9.86077e-30
1302	HORVU.MOREX.r2.6HG0451610	Receptor-like serine/threonine-protein kinase NCRK	1.21854	5.62599e-18
1303	HORVU.MOREX.r2.5HG0380820		1.21845	1.16594e-12
1304	HORVU.MOREX.r2.2HG0166160	Monolysocardiolipin acyltransferase	1.21839	2.48387e-09
1305	HORVU.MOREX.r2.1HG0056230	60S ribosomal protein L30	1.21813	9.0978e-26
1306	HORVU.MOREX.r2.6HG0488180	snRNP core protein D1	1.21812	3.94372e-55
1307	HORVU.MOREX.r2.1HG0061580	U6 snRNA-associated Sm-like protein LSM3A	1.21766	2.28493e-19
1308	HORVU.MOREX.r2.2HG0084490	Pumilio homolog 4	1.21726	9.9496e-17
1309	HORVU.MOREX.r2.7HG0544070	bHLH transcription factor bHLH024	1.21726	5.27393e-06
1310	HORVU.MOREX.r2.7HG0562860		1.21725	4.09238e-08
1311	HORVU.MOREX.r2.3HG0237480		1.21707	8.69403e-07
1312	HORVU.MOREX.r2.3HG0206990		1.2163	2.23933e-06
1313	HORVU.MOREX.r2.4HG0335490		1.21584	1.06458e-06
1314	HORVU.MOREX.r2.3HG0248410		1.21568	0.00850391
1315	HORVU.MOREX.r2.3HG0257590		1.21485	2.9053e-13
1316	HORVU.MOREX.r2.6HG0473990	Protein DOMAINS REARRANGED METHYLASE 2	1.21476	9.21714e-09
1317	HORVU.MOREX.r2.3HG0252810	Protein UPSTREAM OF FLC	1.21434	0.00878434
1318	HORVU.MOREX.r2.7HG0613340	wcH2B-8	1.21396	1.97312e-10
1319	HORVU.MOREX.r2.2HG0085970		1.21364	0.000129103
1320	HORVU.MOREX.r2.6HG0513640	Transcription factor TFIIIB complex subunit bdp1	1.21331	0.000128832
1321	HORVU.MOREX.r2.5HG0427420		1.2127	5.06826e-19
1322	HORVU.MOREX.r2.4HG0322680		1.21237	1.47632e-12
1323	HORVU.MOREX.r2.1HG0065480		1.21166	1.25049e-37
1324	HORVU.MOREX.r2.7HG0615060	Tetraspanin-7	1.21089	4.74613e-10
1325	HORVU.MOREX.r2.2HG0090200		1.21075	1.11946e-09
1326	HORVU.MOREX.r2.1HG0044990	Uncharacterized protein At5g43822	1.21003	0.00110647
1327	HORVU.MOREX.r2.5HG0446210	Sucrose hydrolase 4	1.20989	9.54256e-18
1328	HORVU.MOREX.r2.1HG0063030		1.20983	0.00791991
1329	HORVU.MOREX.r2.4HG0291590	Protein FAM135B	1.20949	0.00571932
1330	HORVU.MOREX.r2.5HG0443570		1.20896	7.67963e-18
1331	HORVU.MOREX.r2.4HG0280060		1.20884	5.1953e-05
1332	HORVU.MOREX.r2.5HG0407510	RING-type E3 ubiquitin transferase ATL32	1.20827	0.00818335
1333	HORVU.MOREX.r2.5HG0405970	Plant UBX domain-containing protein 10	1.20824	7.85364e-05
1334	HORVU.MOREX.r2.6HG0498220		1.20769	2.41433e-10
1335	HORVU.MOREX.r2.1HG0057540	WEB family protein At2g38370	1.20765	4.47538e-10
1336	HORVU.MOREX.r2.1HG0047810	Thiamine kinase 3	1.20764	5.60926e-07
1337	HORVU.MOREX.r2.5HG0417600	Chitin elicitor-binding protein	1.20689	1.95505e-05
1338	HORVU.MOREX.r2.3HG0261900	Rapid alkalinization factor	1.2067	0.000988311
1339	HORVU.MOREX.r2.5HG0429040	Protein arv1 homolog	1.20645	4.53324e-10
1340	HORVU.MOREX.r2.4HG0342110	RING-type E3 ubiquitin transferase ATL80	1.20609	9.13705e-06
1341	HORVU.MOREX.r2.7HG0576070		1.2054	0.00485826
1342	HORVU.MOREX.r2.3HG0189060		1.20539	7.36021e-11
1343	HORVU.MOREX.r2.1HG0066390	30S ribosomal protein S1	1.20493	9.62247e-06
1344	HORVU.MOREX.r2.4HG0278490	CSC1-like protein RXW8	1.20459	3.53044e-08
1345	HORVU.MOREX.r2.6HG0516370		1.20296	7.72939e-05
1346	HORVU.MOREX.r2.7HG0602720	Cell wall hydroxyproline-rich glycoprotein	1.20276	4.9339e-12
1347	HORVU.MOREX.r2.3HG0233430		1.2027	2.40418e-06
1348	HORVU.MOREX.r2.1HG0059020	Histone H4 >P6288	1.2013	6.2018e-07
1349	HORVU.MOREX.r2.3HG0246600		1.20091	4.94092e-06
1350	HORVU.MOREX.r2.5HG0426430		1.20058	4.43857e-09
1351	HORVU.MOREX.r2.6HG0525460	Wall-associated receptor kinase 4	1.19975	5.13052e-12
1352	HORVU.MOREX.r2.4HG0292640	Cyclin-T1-3	1.19975	1.25365e-30
1353	HORVU.MOREX.r2.5HG0381410	Type A response regulator 10	1.19877	1.20445e-51
1354	HORVU.MOREX.r2.1HG0058190	Histone H4 >P6288	1.19872	2.83997e-06
1355	HORVU.MOREX.r2.6HG0455650	Fructan 1-exohydrolase	1.19851	2.61337e-05
1356	HORVU.MOREX.r2.6HG0510870	E2F-like repressor E2L3	1.19848	2.04622e-05
1357	HORVU.MOREX.r2.1HG0020640	Protein NETWORKED 4A	1.19847	5.89433e-15
1358	HORVU.MOREX.r2.1HG0044550	Putative pre-16S rRNA nuclease	1.1983	0.000167507
1359	HORVU.MOREX.r2.7HG0547530	Putative G-type lectin S-receptor-like serine/threonine-protein kinase At1g61610	1.19811	7.47777e-06
1360	HORVU.MOREX.r2.7HG0587320	Single-strand DNA endonuclease 1	1.19769	2.15738e-05
1361	HORVU.MOREX.r2.2HG0084450	Dirigent protein 5	1.19747	0.00318587
1362	HORVU.MOREX.r2.6HG0493430		1.19742	9.28784e-43
1363	HORVU.MOREX.r2.2HG0160990		1.1967	4.45111e-10
1364	HORVU.MOREX.r2.5HG0387000	Pre-mRNA-splicing factor 38	1.19666	3.87584e-49
1365	HORVU.MOREX.r2.4HG0290110	Translocon at the inner envelope membrane of chloroplasts 32	1.1966	0.000680524
1366	HORVU.MOREX.r2.6HG0505560	60S ribosomal protein L31	1.19553	6.75747e-31
1367	HORVU.MOREX.r2.3HG0182220		1.19502	1.05758e-06
1368	HORVU.MOREX.r2.5HG0369200	F-box only protein 13	1.19492	3.71587e-07
1369	HORVU.MOREX.r2.7HG0570730	Chaperone protein DnaJ	1.19486	0.00247184
1370	HORVU.MOREX.r2.5HG0396620	Type IV inositol polyphosphate 5-phosphatase 9	1.19474	2.63618e-06
1371	HORVU.MOREX.r2.6HG0474860		1.19372	5.67871e-30
1372	HORVU.MOREX.r2.4HG0284830	Protein LSD ONE LIKE 3	1.19313	1.16031e-20
1373	HORVU.MOREX.r2.2HG0111850	Uncharacterized GPI-anchored protein At4g28100	1.193	1.34047e-06
1374	HORVU.MOREX.r2.7HG0565980	RNA-uridine isomerase 3	1.19274	1.92643e-05
1375	HORVU.MOREX.r2.7HG0613370	wcH2B-8	1.19223	1.52791e-07
1376	HORVU.MOREX.r2.7HG0558050	Probable L-type lectin-domain containing receptor kinase S.7	1.19174	0.000849363
1377	HORVU.MOREX.r2.2HG0147520		1.19145	8.89416e-14
1378	HORVU.MOREX.r2.5HG0402730	Heat stress transcription factor 22	1.19136	1.30943e-08
1379	HORVU.MOREX.r2.6HG0494180	60S ribosomal protein L14-1	1.1911	5.08406e-45
1380	HORVU.MOREX.r2.3HG0236540	Type IV inositol polyphosphate 5-phosphatase 3	1.19003	1.0685e-10
1381	HORVU.MOREX.r2.3HG0254450		1.18952	8.49389e-17
1382	HORVU.MOREX.r2.3HG0238780	Putative dual specificity protein phosphatase DSP8	1.18913	3.12473e-13
1383	HORVU.MOREX.r2.1HG0051130		1.18903	1.14295e-15
1384	HORVU.MOREX.r2.7HG0529750		1.18878	2.23515e-12
1385	HORVU.MOREX.r2.4HG0343460	60S ribosomal protein L21-2	1.18752	4.0576e-27
1386	HORVU.MOREX.r2.5HG0392880		1.18692	1.98191e-11
1387	HORVU.MOREX.r2.3HG0191650	Histone H2B.3	1.18683	5.44034e-09
1388	HORVU.MOREX.r2.2HG0091040		1.18676	2.91734e-11
1389	HORVU.MOREX.r2.3HG0211070	Mediator-associated protein 2	1.1866	1.45602e-15
1390	HORVU.MOREX.r2.7HG0560810	Uncharacterized GPI-anchored protein At4g28100	1.18647	3.17461e-10
1391	HORVU.MOREX.r2.3HG0209300	wcH2B-8	1.18621	1.4463e-08
1392	HORVU.MOREX.r2.7HG0556450	bZIP transcription factor 47	1.18574	0.000398121
1393	HORVU.MOREX.r2.6HG0465470	G2/mitotic-specific cyclin-B1-1	1.18528	0.00178882
1394	HORVU.MOREX.r2.2HG0175270	DEAD-box ATP-dependent RNA helicase 34	1.18452	1.24679e-06
1395	HORVU.MOREX.r2.3HG0231970	Ubiquitin carrier protein 26	1.18439	9.91565e-13
1396	HORVU.MOREX.r2.2HG0089170	Probable xyloglucan endotransglucosylase/hydrolase protein 26	1.18426	0.000139533
1397	HORVU.MOREX.r2.7HG0560400	Beta-glucosidase 24	1.18423	0.00122807
1398	HORVU.MOREX.r2.4HG0338090	Uroporphyrinogen-III cosynthase	1.18403	6.43724e-06
1399	HORVU.MOREX.r2.3HG0203620	Protein trichome birefringence-like 38	1.18388	0.000372265
1400	HORVU.MOREX.r2.2HG0112420		1.1838	4.74496e-05
1401	HORVU.MOREX.r2.6HG0526440		1.18369	0.00102911
1402	HORVU.MOREX.r2.2HG0141110	Histone H2B.2	1.18334	1.15145e-06
1403	HORVU.MOREX.r2.4HG0278210	dUTP pyrophosphatase	1.18309	5.36673e-09
1404	HORVU.MOREX.r2.7HG0557330	Isoflavone reductase homolog	1.18304	1.98241e-08
1405	HORVU.MOREX.r2.5HG0364710	OsFH12	1.18299	8.47755e-07
1406	HORVU.MOREX.r2.6HG0475840	BUB1-related protein 1	1.18284	6.6134e-07
1407	HORVU.MOREX.r2.4HG0288260	DNA-directed RNA polymerase I subunit D [Xenopus laevis]	1.18163	2.37338e-15
1408	HORVU.MOREX.r2.5HG0435820		1.18022	3.40343e-48
1409	HORVU.MOREX.r2.6HG0512570		1.17952	1.77409e-09
1410	HORVU.MOREX.r2.1HG0064060	Signal recognition particle 54 kDa protein 3	1.17949	0.00126059
1411	HORVU.MOREX.r2.4HG0286370	Diphthamide biosynthesis protein 2	1.17941	4.24879e-12
1412	HORVU.MOREX.r2.5HG0411260		1.17931	5.3515e-23
1413	HORVU.MOREX.r2.7HG0613250		1.17915	4.13576e-24
1414	HORVU.MOREX.r2.7HG0605680	Thaumatin-like protein	1.17899	1.98296e-06
1415	HORVU.MOREX.r2.4HG0331850	wcH2A-9	1.17846	2.58803e-07
1416	HORVU.MOREX.r2.6HG0449480	WAT1-related protein At3g30340	1.17775	7.68591e-14
1417	HORVU.MOREX.r2.5HG0359540		1.17755	2.12176e-14
1418	HORVU.MOREX.r2.1HG0047880	Histone H2B.2	1.17698	5.22445e-09
1419	HORVU.MOREX.r2.5HG0434910		1.17686	3.33991e-06
1420	HORVU.MOREX.r2.3HG0183830	Xyloglucan galactosyltransferase KATAMARI1 homolog	1.17635	0.00843968
1421	HORVU.MOREX.r2.7HG0599720		1.17622	1.74703e-05
1422	HORVU.MOREX.r2.2HG0151650	mRNA cap methyltransferase 2	1.17592	2.75189e-07
1423	HORVU.MOREX.r2.6HG0523600	rRNA 2'-O-methyltransferase fibrillarin 1	1.17577	1.23964e-17
1424	HORVU.MOREX.r2.4HG0294500	Histone H4 >P6288	1.17554	3.43599e-11
1425	HORVU.MOREX.r2.4HG0328570		1.17464	4.58636e-15
1426	HORVU.MOREX.r2.7HG0550250		1.17444	2.57813e-14
1427	HORVU.MOREX.r2.4HG0283030		1.17409	6.71729e-12
1428	HORVU.MOREX.r2.1HG0011260	Tetraspanin-6	1.17395	7.78012e-21
1429	HORVU.MOREX.r2.1HG0042800	Histone H4 >P6288	1.17353	1.55734e-17
1430	HORVU.MOREX.r2.7HG0582640		1.17286	6.34268e-05
1431	HORVU.MOREX.r2.5HG0408410	Protein b561A.tha3	1.1728	5.37596e-05
1432	HORVU.MOREX.r2.5HG0425250	Protein DWARF BAMBOO SHOOT 1	1.17161	8.55387e-05
1433	HORVU.MOREX.r2.2HG0088630	Omega-3 fatty acid desaturase, chloroplastic	1.17148	1.28616e-09
1434	HORVU.MOREX.r2.2HG0154600	4-hydroxy-tetrahydrodipicolinate synthase 2, chloroplastic	1.17065	9.00035e-08
1435	HORVU.MOREX.r2.2HG0148070	Glutamine amidotransferase	1.17031	8.55985e-10
1436	HORVU.MOREX.r2.2HG0088300	Pseudo-response regulator 37	1.16966	3.05545e-12
1437	HORVU.MOREX.r2.3HG0204230		1.1685	0.000750259
1438	HORVU.MOREX.r2.4HG0278020	Senescence-associated protein SAG102	1.16848	5.67613e-24
1439	HORVU.MOREX.r2.3HG0181450		1.16838	6.76267e-05
1440	HORVU.MOREX.r2.1HG0018800	3-hydroxyacyl-CoA dehydrogen	1.16823	0.000492284
1441	HORVU.MOREX.r2.6HG0459340	Histone H2B.2	1.16783	8.04686e-07
1442	HORVU.MOREX.r2.3HG0248420		1.1672	2.49809e-17
1443	HORVU.MOREX.r2.2HG0148900		1.16683	0.009468
1444	HORVU.MOREX.r2.7HG0612580	Protein PHR1-LIKE	1.16644	9.18363e-06
1445	HORVU.MOREX.r2.7HG0568440	Mitochondrial import inner membrane translocase subunit TIM8	1.16638	7.00982e-39
1446	HORVU.MOREX.r2.3HG0232160	60S ribosomal protein L37a-2	1.16623	7.94432e-22
1447	HORVU.MOREX.r2.4HG0331280		1.16578	1.00867e-27
1448	HORVU.MOREX.r2.5HG0401170	S12	1.16522	6.44265e-28
1449	HORVU.MOREX.r2.5HG0375250		1.16498	1.49298e-19
1450	HORVU.MOREX.r2.2HG0086170	40S ribosomal protein S6	1.16433	4.60723e-24
1451	HORVU.MOREX.r2.5HG0427320	Chaperone DnaJ-domain containing protein 3	1.16426	0.000219657
1452	HORVU.MOREX.r2.3HG0207530	Abl interactor-like protein 3	1.16416	9.24974e-08
1453	HORVU.MOREX.r2.7HG0553860	DNA polymerase lambda	1.16393	4.99332e-07
1454	HORVU.MOREX.r2.1HG0032020	Protein EMBRYO DEFECTIVE 2171	1.16334	1.20411e-13
1455	HORVU.MOREX.r2.6HG0482280	Pollen-specific protein SF21	1.16322	0.00100464
1456	HORVU.MOREX.r2.1HG0004440		1.16189	3.91173e-07
1457	HORVU.MOREX.r2.4HG0347510	Probable glycosyltransferase 6	1.16151	4.0139e-08
1458	HORVU.MOREX.r2.2HG0112070	G1/S-specific cyclin-D6-1	1.16143	2.33529e-05
1459	HORVU.MOREX.r2.6HG0507530	rRNA-processing protein fcf2	1.16032	4.7921e-24
1460	HORVU.MOREX.r2.7HG0534740		1.16009	1.10014e-28
1461	HORVU.MOREX.r2.1HG0039810	Actin-depolymerizing factor 10	1.15995	1.47091e-12
1462	HORVU.MOREX.r2.7HG0606930		1.15976	0.000510934
1463	HORVU.MOREX.r2.4HG0335240	Manganese efficiency-related protein 1	1.15932	4.66259e-24
1464	HORVU.MOREX.r2.6HG0522630	Protein PICKLE RELATED 1	1.15874	4.80468e-09
1465	HORVU.MOREX.r2.2HG0150210	XTP3-transactivated gene A protein	1.15835	2.23222e-14
1466	HORVU.MOREX.r2.1HG0066400		1.1582	3.66708e-27
1467	HORVU.MOREX.r2.2HG0129930	La-related protein 6C	1.15801	0.000148524
1468	HORVU.MOREX.r2.6HG0477350	Protein SHV3-LIKE 5	1.15781	2.36163e-06
1469	HORVU.MOREX.r2.3HG0246960		1.15743	4.76378e-07
1470	HORVU.MOREX.r2.5HG0387940	tRNA-specific adenosine-34 deaminase subunit TAD3	1.15724	5.24228e-07
1471	HORVU.MOREX.r2.5HG0390620	LHCII type I CAB-1B	1.15717	8.20481e-17
1472	HORVU.MOREX.r2.4HG0282510		1.15604	2.01121e-09
1473	HORVU.MOREX.r2.4HG0335770	CL18	1.15548	0.00148978
1474	HORVU.MOREX.r2.7HG0585780		1.15536	3.29933e-15
1475	HORVU.MOREX.r2.7HG0532760	Protein Daikoku dwar	1.15518	1.98688e-16
1476	HORVU.MOREX.r2.7HG0601040	Dihydroxypterocarpan 6a-hydroxylase	1.15482	0.00498948
1477	HORVU.MOREX.r2.2HG0164650	Putative non-intrins	1.15451	3.54138e-11
1478	HORVU.MOREX.r2.5HG0385140		1.1539	1.75695e-09
1479	HORVU.MOREX.r2.3HG0240970		1.15199	5.03776e-06
1480	HORVU.MOREX.r2.1HG0054720		1.1511	0.00464824
1481	HORVU.MOREX.r2.6HG0471990	Tubby-like F-box protein 13	1.1511	0.00372043
1482	HORVU.MOREX.r2.6HG0453290	Histone H2B.3	1.15103	0.00528427
1483	HORVU.MOREX.r2.7HG0599350		1.15091	0.00200867
1484	HORVU.MOREX.r2.3HG0257030		1.15054	3.67588e-09
1485	HORVU.MOREX.r2.4HG0285340	Probable inactive leucine-rich repeat receptor-like protein kinase At3g03770	1.15047	5.47983e-06
1486	HORVU.MOREX.r2.5HG0400770	bHLH transcription factor bHLH066	1.15007	5.45246e-15
1487	HORVU.MOREX.r2.3HG0252600	60S ribosomal protein L36-2	1.1497	4.16499e-25
1488	HORVU.MOREX.r2.6HG0476400		1.14929	2.98744e-09
1489	HORVU.MOREX.r2.4HG0294760	Cyclin-dependent kinase B1-1	1.1491	6.07394e-10
1490	HORVU.MOREX.r2.2HG0157590	Histone H4 >P6288	1.14875	9.78264e-09
1491	HORVU.MOREX.r2.6HG0507170	LRR receptor-like serine/threonine-protein kinase NIK1	1.14811	8.11753e-16
1492	HORVU.MOREX.r2.2HG0179110	PRXR6	1.1479	4.70149e-07
1493	HORVU.MOREX.r2.2HG0098650	Protein groES	1.14754	1.14307e-26
1494	HORVU.MOREX.r2.2HG0139210		1.14748	0.00498058
1495	HORVU.MOREX.r2.6HG0484240	40S ribosomal protein S24-1	1.1466	2.89216e-19
1496	HORVU.MOREX.r2.1HG0006680		1.14564	5.29652e-18
1497	HORVU.MOREX.r2.2HG0165360	Trithorax-related protein 2	1.14478	6.67181e-15
1498	HORVU.MOREX.r2.5HG0370320		1.14475	1.07053e-09
1499	HORVU.MOREX.r2.2HG0177310	Solute carrier family 44 member 2	1.14354	1.50223e-14
1500	HORVU.MOREX.r2.1HG0078380	SnRK1-activating protein kinase 1	1.14262	2.17038e-16
1501	HORVU.MOREX.r2.1HG0059770	Protein PIGMY1	1.14261	0.000348638
1502	HORVU.MOREX.r2.7HG0559490	Protein GLOSSY 8	1.14225	5.90003e-05
1503	HORVU.MOREX.r2.3HG0228380		1.14189	1.26258e-05
1504	HORVU.MOREX.r2.3HG0215230	Salicylate 3-hydroxylase DMR6	1.14078	1.77009e-05
1505	HORVU.MOREX.r2.3HG0182650	60S ribosomal protein L9	1.13999	2.5429e-28
1506	HORVU.MOREX.r2.2HG0138670		1.13958	0.000833651
1507	HORVU.MOREX.r2.6HG0518370	Ethylene-responsive transcription factor ERF003	1.13925	0.0002053
1508	HORVU.MOREX.r2.2HG0162860	Zinc finger DHHC domain-containing protein At4g15080	1.13919	1.09163e-05
1509	HORVU.MOREX.r2.5HG0350930	DAR GTPase 1	1.13909	4.62567e-13
1510	HORVU.MOREX.r2.5HG0388620		1.13897	3.96881e-08
1511	HORVU.MOREX.r2.2HG0144070	Kinesin-like protein 1	1.13894	0.000940235
1512	HORVU.MOREX.r2.6HG0502320		1.1387	3.42976e-15
1513	HORVU.MOREX.r2.3HG0248710		1.13865	3.97144e-11
1514	HORVU.MOREX.r2.2HG0139050	Probable receptor-like protein kinase At1g49730	1.13858	4.41202e-07
1515	HORVU.MOREX.r2.2HG0156440		1.13853	2.31786e-07
1516	HORVU.MOREX.r2.3HG0208900	Beta-1,3-endoglucanase 7	1.13845	1.7458e-10
1517	HORVU.MOREX.r2.1HG0061870		1.13829	0.000799121
1518	HORVU.MOREX.r2.2HG0156800	Acyl-lipid thioesterase 3	1.13713	6.48041e-05
1519	HORVU.MOREX.r2.2HG0141650		1.13671	5.03929e-13
1520	HORVU.MOREX.r2.2HG0094650		1.13573	4.72612e-08
1521	HORVU.MOREX.r2.6HG0507270	Gastric cancer antigen Zg14	1.13571	3.6114e-21
1522	HORVU.MOREX.r2.6HG0508420	Pollen-specific protein C13	1.13507	4.59153e-10
1523	HORVU.MOREX.r2.1HG0071030	Ribosomal RNA-processing protein 41	1.13454	2.98178e-20
1524	HORVU.MOREX.r2.7HG0613410	Ubiquitin carrier protein 22	1.13453	1.84996e-14
1525	HORVU.MOREX.r2.6HG0467880	EH domain-containing protein 1	1.13437	4.54816e-09
1526	HORVU.MOREX.r2.5HG0438730	Mitotic-spindle organizing protein associated with a ring of gamma-tubulin 1B	1.13414	0.000511991
1527	HORVU.MOREX.r2.6HG0451750	60S ribosomal protein L37-2	1.13388	5.49377e-29
1528	HORVU.MOREX.r2.3HG0256700	Amino acid transporter AAP3	1.13299	3.35257e-13
1529	HORVU.MOREX.r2.4HG0330730	Protein EMBRYO DEFECTIVE 2076	1.13292	0.000890377
1530	HORVU.MOREX.r2.6HG0448870	Kinesin-like protein KIN-6	1.13234	4.21563e-06
1531	HORVU.MOREX.r2.4HG0349030		1.13214	1.89063e-10
1532	HORVU.MOREX.r2.4HG0348350	Nascent polypeptide-associated complex subunit beta	1.13157	1.12984e-64
1533	HORVU.MOREX.r2.6HG0516280	Pathogenesis-related protein PR-1	1.13155	1.29964e-16
1534	HORVU.MOREX.r2.6HG0504790		1.13094	4.49496e-10
1535	HORVU.MOREX.r2.2HG0093060		1.12964	0.00241504
1536	HORVU.MOREX.r2.2HG0116850	Pollen-specific protein NTP303	1.12941	2.10719e-07
1537	HORVU.MOREX.r2.5HG0424130	Lysosomal beta glucosidase	1.12929	8.012e-07
1538	HORVU.MOREX.r2.1HG0024800	Plant c-MYB-like protein 1	1.12849	5.49965e-05
1539	HORVU.MOREX.r2.3HG0255430		1.12727	0.000378272
1540	HORVU.MOREX.r2.4HG0279000		1.12652	9.58411e-12
1541	HORVU.MOREX.r2.4HG0318760	Calmodulin-binding protein 60 D	1.12464	0.000162038
1542	HORVU.MOREX.r2.2HG0158860	Peptidase M 1B	1.12399	0.000992728
1543	HORVU.MOREX.r2.4HG0283290	NOL1/NOP2/Sun domain family member 2	1.12207	0.000171785
1544	HORVU.MOREX.r2.4HG0312520	40S ribosomal protein S21	1.12162	1.45291e-32
1545	HORVU.MOREX.r2.3HG0274430		1.12125	7.02923e-06
1546	HORVU.MOREX.r2.1HG0063240	PLASMODESMATA CALLOSE-BINDING PROTEIN 4	1.12121	0.00149487
1547	HORVU.MOREX.r2.3HG0203640	Extracellular lipase At5g45910	1.12099	3.39154e-06
1548	HORVU.MOREX.r2.3HG0239300	GATA transcription factor 12	1.12031	2.1364e-08
1549	HORVU.MOREX.r2.3HG0252760	wcH2B-6	1.11984	6.7329e-11
1550	HORVU.MOREX.r2.4HG0282140	Probable histone H2AXa	1.11944	2.4376e-21
1551	HORVU.MOREX.r2.3HG0274280	40S ribosomal protein S28	1.11938	9.71061e-24
1552	HORVU.MOREX.r2.5HG0422980		1.11898	6.90333e-06
1553	HORVU.MOREX.r2.7HG0621470	NADH dehydrogenase [ubiquinone] 1 beta subcomplex subunit 2	1.11865	2.24671e-15
1554	HORVU.MOREX.r2.1HG0075340	High leaf temperature protein 1	1.11802	3.35483e-14
1555	HORVU.MOREX.r2.5HG0426210	Protein KANADI 4	1.11748	0.000360825
1556	HORVU.MOREX.r2.3HG0262440	Nuclear transcription factor Y subunit B-5	1.11698	5.97332e-05
1557	HORVU.MOREX.r2.7HG0613380	Histone H2B.3	1.11644	3.64148e-06
1558	HORVU.MOREX.r2.4HG0294740	Cytochrome P450 714C3	1.1162	2.87872e-06
1559	HORVU.MOREX.r2.6HG0508300	Plasmodesmata-located protein 7	1.1157	3.58815e-09
1560	HORVU.MOREX.r2.2HG0163760		1.11561	4.95021e-08
1561	HORVU.MOREX.r2.3HG0200000	Nepenthesin-II	1.11519	8.00049e-06
1562	HORVU.MOREX.r2.4HG0325450		1.11512	0.0021928
1563	HORVU.MOREX.r2.4HG0343680	RMADS214	1.11467	7.60981e-20
1564	HORVU.MOREX.r2.1HG0013380	Auxin transporter-like protein 3	1.11467	4.09863e-05
1565	HORVU.MOREX.r2.1HG0011350		1.11431	3.78804e-08
1566	HORVU.MOREX.r2.6HG0483720		1.11429	7.05038e-12
1567	HORVU.MOREX.r2.1HG0004900	Poly[ADP-ribose] synthase 1	1.11377	2.44299e-17
1568	HORVU.MOREX.r2.3HG0182240		1.11363	1.73864e-06
1569	HORVU.MOREX.r2.1HG0008870	Abl interactor-like protein 2	1.11316	0.00462993
1570	HORVU.MOREX.r2.7HG0601580	SKP1-interacting partner 25	1.1127	9.61865e-06
1571	HORVU.MOREX.r2.2HG0110660	UFO-binding protein 1	1.11252	4.82194e-05
1572	HORVU.MOREX.r2.1HG0077850		1.11182	7.34067e-06
1573	HORVU.MOREX.r2.1HG0014340	Histone H3.2	1.11071	9.23734e-07
1574	HORVU.MOREX.r2.3HG0237180		1.11037	6.14603e-12
1575	HORVU.MOREX.r2.5HG0421140		1.10972	0.00011588
1576	HORVU.MOREX.r2.6HG0502290	Myb-related protein Zm1	1.10917	0.00583562
1577	HORVU.MOREX.r2.5HG0400530	Glutamine amidotransferase	1.10899	7.62242e-19
1578	HORVU.MOREX.r2.2HG0151910	Uncharacterized protein At1g65710	1.10865	0.000300769
1579	HORVU.MOREX.r2.3HG0272130		1.10865	1.0382e-19
1580	HORVU.MOREX.r2.7HG0572480		1.10827	2.4688e-29
1581	HORVU.MOREX.r2.7HG0616920		1.10678	0.00370489
1582	HORVU.MOREX.r2.3HG0218480	Gamma carbonic anhydrase 1, mitochondrial	1.106	1.17522e-27
1583	HORVU.MOREX.r2.5HG0418730	Histone H4 >P6288	1.10528	5.14927e-14
1584	HORVU.MOREX.r2.1HG0025750	U1 small nuclear ribonucleoprotein 70 kDa	1.10471	9.13246e-20
1585	HORVU.MOREX.r2.2HG0132110	40S ribosomal protein S8	1.10431	5.81181e-28
1586	HORVU.MOREX.r2.7HG0587370	Protein NUCLEAR FUSION DEFECTIVE 7	1.10425	6.34346e-09
1587	HORVU.MOREX.r2.1HG0016410	Histone H4 >P6288	1.10422	6.66149e-06
1588	HORVU.MOREX.r2.7HG0552960	Vesicular GABA transporter	1.10382	7.52225e-07
1589	HORVU.MOREX.r2.7HG0589200	Arabinogalactan peptide 16	1.10371	0.00504432
1590	HORVU.MOREX.r2.2HG0176100	Mitochondrial RNA splicing factor	1.10293	0.000140076
1591	HORVU.MOREX.r2.6HG0492300	H/ACA ribonucleoprotein complex non-core subunit NAF1	1.10264	2.14741e-06
1592	HORVU.MOREX.r2.6HG0459740		1.10233	8.45513e-06
1593	HORVU.MOREX.r2.6HG0457010		1.10207	4.56617e-08
1594	HORVU.MOREX.r2.1HG0009240	CL10	1.10195	5.97779e-14
1595	HORVU.MOREX.r2.6HG0504600	Uncharacterized GPI-anchored protein At4g28100	1.1019	0.00492152
1596	HORVU.MOREX.r2.2HG0155650	G2/mitotic-specific cyclin-B2-1	1.10181	1.78232e-07
1597	HORVU.MOREX.r2.6HG0524620		1.10147	6.10932e-07
1598	HORVU.MOREX.r2.3HG0233660		1.10137	2.43807e-13
1599	HORVU.MOREX.r2.5HG0444230		1.10089	5.09384e-06
1600	HORVU.MOREX.r2.5HG0366620		1.1006	1.64203e-20
1601	HORVU.MOREX.r2.3HG0241070	Nucleobase-ascorbate transporter 2	1.09944	2.63876e-06
1602	HORVU.MOREX.r2.1HG0078740	Rho GDP-dissociation inhibitor 1	1.0989	2.74234e-11
1603	HORVU.MOREX.r2.2HG0131570	50S ribosomal protein L27	1.09888	2.42702e-25
1604	HORVU.MOREX.r2.2HG0137700		1.09876	5.96733e-07
1605	HORVU.MOREX.r2.4HG0332890	Protein b561A.tha7	1.09872	3.34575e-08
1606	HORVU.MOREX.r2.5HG0429280	Transcription factor PCF6	1.09786	1.67168e-05
1607	HORVU.MOREX.r2.3HG0255100		1.09752	8.56963e-06
1608	HORVU.MOREX.r2.6HG0521890	Protein EMBRYO DEFECTIVE 2171	1.09734	4.16832e-23
1609	HORVU.MOREX.r2.3HG0204940		1.09697	1.35153e-23
1610	HORVU.MOREX.r2.1HG0004630	Protein CATION/H+ EXCHANGER 20	1.09695	5.85927e-06
1611	HORVU.MOREX.r2.3HG0196120		1.09656	3.58711e-05
1612	HORVU.MOREX.r2.6HG0507720		1.09653	0.000269972
1613	HORVU.MOREX.r2.5HG0412540	Ycf49-like protein	1.09618	0.00298253
1614	HORVU.MOREX.r2.1HG0075590	Protein SUPPRESSOR OF NH1-MEDIATED LESION 6	1.09499	6.07141e-09
1615	HORVU.MOREX.r2.2HG0079710	Rotamase Pin1	1.09447	4.11129e-44
1616	HORVU.MOREX.r2.3HG0196530	Minor fruit allergen Mus xp 1; AltName: Allergen=Mus xp 1	1.0942	7.31854e-09
1617	HORVU.MOREX.r2.6HG0471530	L-gulonolactone oxidase 3	1.09363	5.08172e-08
1618	HORVU.MOREX.r2.3HG0261770	Protein SIRENE	1.0934	4.61501e-07
1619	HORVU.MOREX.r2.6HG0488970	Brix domain-containing protein 2	1.09317	1.6585e-20
1620	HORVU.MOREX.r2.7HG0619260	60S ribosomal protein L27-3	1.09303	1.93068e-28
1621	HORVU.MOREX.r2.7HG0620780		1.093	5.63939e-12
1622	HORVU.MOREX.r2.1HG0071810	CMP-2-keto-3-deoxyoctulosonic acid synthase	1.09289	7.20881e-27
1623	HORVU.MOREX.r2.2HG0099950	Sucrose nonfermenting protein 2-like 1	1.09238	1.11443e-12
1624	HORVU.MOREX.r2.1HG0027140		1.09207	1.26373e-13
1625	HORVU.MOREX.r2.7HG0553640	Protein trichome birefringence-like 27	1.09125	0.000157894
1626	HORVU.MOREX.r2.1HG0070480	60S ribosomal protein L37a-2	1.09122	1.34294e-26
1627	HORVU.MOREX.r2.5HG0362830	B3 domain-containing protein LOC_Os12g40080	1.09078	3.92647e-06
1628	HORVU.MOREX.r2.7HG0600290	OsaEXPa1.27	1.09027	9.0398e-17
1629	HORVU.MOREX.r2.3HG0229450	ESCRT-II complex subunit VPS25	1.08984	1.15778e-11
1630	HORVU.MOREX.r2.2HG0147780	MutS protein homolog 3	1.08968	5.50194e-08
1631	HORVU.MOREX.r2.1HG0038360		1.0896	0.0056807
1632	HORVU.MOREX.r2.3HG0272730	Resistance to Pseudomonas syringae protein 3	1.08949	9.28829e-07
1633	HORVU.MOREX.r2.7HG0546740		1.08948	4.15986e-09
1634	HORVU.MOREX.r2.4HG0315650	Probable leucine-rich repeat receptor-like protein kinase At5g49770	1.08822	6.10519e-22
1635	HORVU.MOREX.r2.4HG0342310	Protein VASCULAR RELATED NAC-DOMAIN 1	1.08771	0.00266273
1636	HORVU.MOREX.r2.4HG0278590	Thymocyte protein Thy28	1.08746	0.00276877
1637	HORVU.MOREX.r2.3HG0211650	Replication protein A 3	1.08732	8.19125e-08
1638	HORVU.MOREX.r2.1HG0043650		1.08718	1.09848e-05
1639	HORVU.MOREX.r2.1HG0041300		1.08718	0.000173751
1640	HORVU.MOREX.r2.4HG0333700	Flavoprotein urate hydroxylase	1.08699	0.0014591
1641	HORVU.MOREX.r2.6HG0506760	RNA (guanine-9-)-methyltransferase domain-containing protein 2	1.08694	2.98505e-16
1642	HORVU.MOREX.r2.6HG0517570	Cytochrome c oxidase copper chaperone 2	1.08641	0.000647015
1643	HORVU.MOREX.r2.7HG0552650	HVA22-like protein a	1.08606	2.04899e-20
1644	HORVU.MOREX.r2.5HG0384040	Cytochrome P450 714C2	1.08583	0.000168953
1645	HORVU.MOREX.r2.7HG0597110		1.08575	1.57599e-15
1646	HORVU.MOREX.r2.5HG0420140	CASP-like protein 5A2	1.08501	0.000628392
1647	HORVU.MOREX.r2.4HG0337830		1.08475	3.70532e-05
1648	HORVU.MOREX.r2.5HG0416140	Serine/threonine protein phosphatase 2A 57 kDa regulatory subunit B' alpha isoform	1.08448	2.24074e-10
1649	HORVU.MOREX.r2.2HG0129270	60S ribosomal protein L13a-4	1.08442	3.96416e-22
1650	HORVU.MOREX.r2.4HG0331240	RING-H2 zinc finger protein RHY1a	1.08439	2.19345e-13
1651	HORVU.MOREX.r2.4HG0291420	Osmotic stress-sensitive mutant 1	1.08378	3.65671e-13
1652	HORVU.MOREX.r2.7HG0561950	Protein POOR HOMOLOGOUS SYNAPSIS 1	1.08351	0.000309633
1653	HORVU.MOREX.r2.3HG0208560	D-tyrosyl-tRNA(Tyr) deacylase	1.08349	1.54422e-15
1654	HORVU.MOREX.r2.5HG0409560	TITAN-like protein	1.08337	5.38557e-06
1655	HORVU.MOREX.r2.5HG0432720	OTU domain-containing protein At3g57810	1.08303	0.00156258
1656	HORVU.MOREX.r2.1HG0048070		1.08288	1.99279e-25
1657	HORVU.MOREX.r2.7HG0607870	BRI1-kinase domain-interacting protein 105	1.08278	3.90342e-16
1658	HORVU.MOREX.r2.5HG0390330		1.08268	2.18887e-05
1659	HORVU.MOREX.r2.1HG0051660	65-kDa microtubule-associated protein 5	1.0825	8.24173e-15
1660	HORVU.MOREX.r2.3HG0221610	Uncharacterized protein ycf36	1.0823	0.000415447
1661	HORVU.MOREX.r2.5HG0408510	60S ribosomal protein L32-1	1.08211	1.35249e-20
1662	HORVU.MOREX.r2.5HG0444910	F-box/LRR-repeat protein At5g02910	1.08199	0.00387379
1663	HORVU.MOREX.r2.5HG0421930		1.0816	9.31394e-11
1664	HORVU.MOREX.r2.3HG0260640	OsGT47D	1.0808	1.16516e-14
1665	HORVU.MOREX.r2.5HG0402170		1.08063	0.00189779
1666	HORVU.MOREX.r2.1HG0075870	Glucan endo-1,3-beta-glucosidase-like protein 3	1.08053	1.07712e-19
1667	HORVU.MOREX.r2.5HG0392740	Cytochrome b5 isoform F	1.08032	5.73838e-21
1668	HORVU.MOREX.r2.2HG0126830		1.08015	1.49723e-09
1669	HORVU.MOREX.r2.2HG0098030		1.07996	8.20847e-12
1670	HORVU.MOREX.r2.7HG0547600	PR-1B	1.07987	8.81164e-08
1671	HORVU.MOREX.r2.4HG0342970	Protein EMBRYO DEFECTIVE 2171	1.07959	7.00196e-58
1672	HORVU.MOREX.r2.2HG0110380	Soluble cytochrome f	1.07898	0.00127186
1673	HORVU.MOREX.r2.3HG0211270		1.07889	1.09524e-12
1674	HORVU.MOREX.r2.6HG0476390		1.07866	2.01281e-06
1675	HORVU.MOREX.r2.7HG0577600	Protein BBC1 homolog	1.07853	2.74877e-40
1676	HORVU.MOREX.r2.4HG0335150	DNA topoisomerase 3-alpha	1.07852	1.34649e-05
1677	HORVU.MOREX.r2.3HG0186210		1.07795	2.2307e-24
1678	HORVU.MOREX.r2.1HG0073220	Ribosome maturation factor RimM	1.07753	0.00265455
1679	HORVU.MOREX.r2.7HG0564080	Protein ZYGOTIC ARREST 1	1.07747	0.000563501
1680	HORVU.MOREX.r2.2HG0086150	Rho-type GTPase-activating protein 2	1.0774	0.00279553
1681	HORVU.MOREX.r2.2HG0166380	Protein PLASTID MOV	1.0768	1.53927e-18
1682	HORVU.MOREX.r2.4HG0293380	BTB/POZ domain-containing protein At3g56230	1.07613	0.000732744
1683	HORVU.MOREX.r2.6HG0461850	Leucine-rich repeat receptor kinase-like protein SRF1	1.07608	0.000709872
1684	HORVU.MOREX.r2.2HG0105270	Glucan endo-1,3-beta-glucosidase-like protein 3	1.07588	0.000172998
1685	HORVU.MOREX.r2.2HG0109050	Probable inactive receptor kinase At5g67200	1.07519	0.000711918
1686	HORVU.MOREX.r2.1HG0070660	Nepenthesin-I	1.07492	1.10214e-07
1687	HORVU.MOREX.r2.7HG0566600	Ubiquitin-specific-processing protease 2	1.07464	0.000284829
1688	HORVU.MOREX.r2.2HG0158640		1.07312	1.73729e-35
1689	HORVU.MOREX.r2.4HG0318780	DNA polymerase III PolC-type	1.07275	4.3331e-08
1690	HORVU.MOREX.r2.4HG0292510		1.07242	2.81168e-07
1691	HORVU.MOREX.r2.3HG0206780	bHLH transcription factor bHLH068	1.07231	1.10118e-09
1692	HORVU.MOREX.r2.5HG0389360	60S ribosomal protein L17-1	1.07223	1.21828e-39
1693	HORVU.MOREX.r2.1HG0054310	22.3 kDa heat shock protein	1.07183	3.16313e-09
1694	HORVU.MOREX.r2.3HG0239060		1.0705	0.00688961
1695	HORVU.MOREX.r2.5HG0394310	Heavy metal-associated isoprenylated plant protein 23	1.07048	3.52462e-05
1696	HORVU.MOREX.r2.4HG0327720	Ubiquitin-60S ribosomal protein L40-1;	1.0703	5.43585e-27
1697	HORVU.MOREX.r2.7HG0615210	Manganese efficiency-related protein 1	1.07028	1.59453e-44
1698	HORVU.MOREX.r2.3HG0250270	Lysozyme	1.07012	0.000176705
1699	HORVU.MOREX.r2.2HG0132810	60S ribosomal protein L35-4	1.06897	1.47825e-24
1700	HORVU.MOREX.r2.2HG0168210		1.06889	0.00429075
1701	HORVU.MOREX.r2.5HG0420980	Protein LIPID X D2	1.06808	3.77159e-07
1702	HORVU.MOREX.r2.1HG0049850		1.06747	6.64291e-05
1703	HORVU.MOREX.r2.3HG0185980		1.06722	5.766e-15
1704	HORVU.MOREX.r2.3HG0235280	RNA polymerase II transcriptional coactivator KELP	1.06715	3.18045e-11
1705	HORVU.MOREX.r2.1HG0062380	Nucleoporin 35	1.06705	2.87735e-15
1706	HORVU.MOREX.r2.3HG0256620	RMADS219	1.06689	0.00123571
1707	HORVU.MOREX.r2.1HG0047820	Histone H2B.2	1.06688	1.5195e-06
1708	HORVU.MOREX.r2.7HG0528160	Protein yippee-like At4g27745	1.06687	1.30991e-08
1709	HORVU.MOREX.r2.5HG0429100	Extracellular lipase At1g28600	1.06659	1.20351e-08
1710	HORVU.MOREX.r2.7HG0609070		1.06595	1.0759e-05
1711	HORVU.MOREX.r2.7HG0534100	GRAS family protein 8	1.06575	0.000790046
1712	HORVU.MOREX.r2.6HG0457020	Methyltransferase-like protein 23	1.06521	0.00251661
1713	HORVU.MOREX.r2.3HG0262310	Probable esterase PIR7A	1.06488	3.74697e-07
1714	HORVU.MOREX.r2.2HG0123500	Syntaxin-132	1.06458	2.86182e-36
1715	HORVU.MOREX.r2.3HG0197110	Flavin-dependent oxidoreductase FOX5	1.06422	9.90665e-06
1716	HORVU.MOREX.r2.7HG0595620	40S ribosomal protein S24-1	1.06345	4.73651e-26
1717	HORVU.MOREX.r2.5HG0430050	Probable inactive leucine-rich repeat receptor-like protein kinase At3g03770	1.06261	5.01427e-06
1718	HORVU.MOREX.r2.5HG0353530		1.06235	0.00311113
1719	HORVU.MOREX.r2.2HG0116110		1.06217	7.01375e-08
1720	HORVU.MOREX.r2.5HG0430000		1.0621	2.44475e-12
1721	HORVU.MOREX.r2.5HG0404110	G1/S-specific cyclin-D4-1	1.06178	6.93616e-08
1722	HORVU.MOREX.r2.2HG0166150		1.06175	4.54782e-08
1723	HORVU.MOREX.r2.3HG0230700	60S ribosomal protein L18a	1.06124	3.18625e-36
1724	HORVU.MOREX.r2.1HG0076970		1.06044	0.00109661
1725	HORVU.MOREX.r2.3HG0247040	60S ribosomal protein L24	1.05996	4.71795e-22
1726	HORVU.MOREX.r2.1HG0060270	Histone H3.2	1.059	0.00266273
1727	HORVU.MOREX.r2.6HG0496560	Plasmodesmata-located protein 8	1.05873	0.00124923
1728	HORVU.MOREX.r2.7HG0566090		1.05866	3.34728e-05
1729	HORVU.MOREX.r2.6HG0454190	Protein canopy homolog 1	1.05845	7.12141e-15
1730	HORVU.MOREX.r2.6HG0514370	Transcription activator GRF1	1.05718	2.63618e-06
1731	HORVU.MOREX.r2.3HG0256750		1.05652	0.0096162
1732	HORVU.MOREX.r2.3HG0249950	U6 snRNA-associated Sm-like protein LSM3B	1.05645	9.75592e-15
1733	HORVU.MOREX.r2.7HG0561170	Protein MIZU-KUSSEI 1	1.05637	0.000474858
1734	HORVU.MOREX.r2.1HG0023610		1.05615	0.000791656
1735	HORVU.MOREX.r2.6HG0469570	SRAP domain-containing protein 1	1.05572	4.1814e-13
1736	HORVU.MOREX.r2.4HG0335620	Pentatricopeptide repeat-containing protein At5g15300	1.05548	0.00813691
1737	HORVU.MOREX.r2.6HG0460660	bZIP transcription factor 53	1.05537	2.94796e-07
1738	HORVU.MOREX.r2.3HG0239930	Protein SUPPRESSOR OF NPR1-1, CONSTITUTIVE 2	1.0553	0.000216636
1739	HORVU.MOREX.r2.6HG0512770		1.0549	3.63428e-05
1740	HORVU.MOREX.r2.2HG0157860		1.05489	0.000171806
1741	HORVU.MOREX.r2.4HG0279690		1.05395	3.70311e-11
1742	HORVU.MOREX.r2.2HG0149520	Probable inactive dual specificity protein phosphatase-like At4g18593	1.05389	9.94851e-05
1743	HORVU.MOREX.r2.3HG0248690	Beta-galactosidase 7	1.05302	8.32236e-06
1744	HORVU.MOREX.r2.6HG0526650	Protein GLUCAN SYNTHASE-LIKE 12	1.05298	2.45249e-37
1745	HORVU.MOREX.r2.4HG0277910	Protein CVP2 LIKE 1	1.05257	3.55311e-06
1746	HORVU.MOREX.r2.6HG0499590		1.05246	0.000245689
1747	HORVU.MOREX.r2.4HG0290190	Myb-related protein 4	1.0521	7.26018e-11
1748	HORVU.MOREX.r2.1HG0029410	22.0 kDa heat shock protein	1.05079	0.00266197
1749	HORVU.MOREX.r2.4HG0331220	54S ribosomal protein L51, mitochondrial	1.05061	7.89587e-27
1750	HORVU.MOREX.r2.2HG0102250	Ankyrin repeat-containing protein NPR4	1.05042	1.26996e-06
1751	HORVU.MOREX.r2.5HG0427940	Ribosome-binding ATPase YchF	1.04901	4.49122e-09
1752	HORVU.MOREX.r2.2HG0086810	Probable 2-oxoglutarate-dependent dioxygenase AOP1.2	1.04894	0.00131857
1753	HORVU.MOREX.r2.2HG0111780	DPNPase	1.04884	0.00927341
1754	HORVU.MOREX.r2.5HG0441190	IAA-amino acid hydrolase ILR1-like 4	1.04845	3.32144e-08
1755	HORVU.MOREX.r2.7HG0555770	OsGLU13	1.04793	1.06525e-06
1756	HORVU.MOREX.r2.1HG0050800	Cyclin-P3-1	1.0477	2.03318e-15
1757	HORVU.MOREX.r2.7HG0533590		1.04759	0.000239639
1758	HORVU.MOREX.r2.5HG0399000		1.04724	0.00366663
1759	HORVU.MOREX.r2.7HG0588160	Histone H3.2	1.04655	0.00176383
1760	HORVU.MOREX.r2.4HG0287020		1.04601	0.000480826
1761	HORVU.MOREX.r2.5HG0371490	Protein TRI1	1.04568	0.000120845
1762	HORVU.MOREX.r2.7HG0542490	Succinate dehydrogenase assembly factor 4, mitochondrial	1.04559	1.16516e-14
1763	HORVU.MOREX.r2.5HG0420040	Protein CONVOLUTA	1.04466	0.000294354
1764	HORVU.MOREX.r2.7HG0560960	Galactan synthase 1	1.04396	2.60845e-05
1765	HORVU.MOREX.r2.5HG0422600	Protein IQ-DOMAIN 31	1.04346	0.000738147
1766	HORVU.MOREX.r2.4HG0282220		1.04321	7.34948e-19
1767	HORVU.MOREX.r2.4HG0283570	STS14 protein	1.04282	0.000607422
1768	HORVU.MOREX.r2.1HG0045570	Cell division cycle 7-related protein kinase	1.04231	1.28504e-11
1769	HORVU.MOREX.r2.3HG0199110	Transcription factor RAM2	1.04203	1.56516e-07
1770	HORVU.MOREX.r2.4HG0287640	AtCXE18	1.04175	0.00427656
1771	HORVU.MOREX.r2.3HG0260880	Protein SUPPRESSOR OF OVEREXPRESSION OF LLP1 2	1.04106	0.000810991
1772	HORVU.MOREX.r2.1HG0065910	Flap structure-specific endonuclease 1-A	1.04077	2.89412e-09
1773	HORVU.MOREX.r2.5HG0434590	F-box protein At5g49610	1.04042	0.00618626
1774	HORVU.MOREX.r2.2HG0137710		1.04024	2.18838e-09
1775	HORVU.MOREX.r2.3HG0236440	Protein ORGANELLE TRANSCRIPT PROCESSING 82	1.04019	3.5924e-05
1776	HORVU.MOREX.r2.3HG0252690	Osmotin-like protein	1.03967	6.37873e-20
1777	HORVU.MOREX.r2.3HG0184500	Putative F-box/FBD/LRR-repeat protein At1g78760	1.03891	0.0024434
1778	HORVU.MOREX.r2.2HG0161120	60S ribosomal protein L12-3	1.03869	2.23846e-17
1779	HORVU.MOREX.r2.3HG0185960		1.03854	0.00701686
1780	HORVU.MOREX.r2.6HG0511540	Blue copper protein	1.03853	2.34933e-12
1781	HORVU.MOREX.r2.6HG0459420	NADH dehydrogenase [ubiquinone] 1 beta subcomplex subunit 3-B	1.03827	2.69903e-31
1782	HORVU.MOREX.r2.3HG0234850	Myb-related protein Hv33	1.03782	6.27559e-14
1783	HORVU.MOREX.r2.5HG0415570	UFO-binding protein 2	1.0373	2.75029e-12
1784	HORVU.MOREX.r2.7HG0570600	Kinesin-like protein KIN-7H	1.03718	3.37976e-10
1785	HORVU.MOREX.r2.1HG0030330		1.03699	0.00246425
1786	HORVU.MOREX.r2.5HG0365650	Mitochondrial import inner membrane translocase subunit Tim9	1.03692	3.97856e-39
1787	HORVU.MOREX.r2.5HG0408480	60S ribosomal protein L32-1	1.03681	1.10036e-24
1788	HORVU.MOREX.r2.5HG0352770		1.03659	1.70956e-20
1789	HORVU.MOREX.r2.3HG0192380	Light-regulated protein	1.0365	1.65892e-06
1790	HORVU.MOREX.r2.5HG0403140	50S ribosomal protein L4	1.03639	3.41711e-13
1791	HORVU.MOREX.r2.2HG0111610		1.03608	2.74073e-05
1792	HORVU.MOREX.r2.3HG0238570	Oryzacystatin-8	1.03591	0.00024061
1793	HORVU.MOREX.r2.3HG0203860	Transcription factor PCF5	1.03584	0.00588392
1794	HORVU.MOREX.r2.4HG0284930		1.03565	1.0297e-13
1795	HORVU.MOREX.r2.2HG0092390	WEB family protein At2g38370	1.03558	7.92035e-05
1796	HORVU.MOREX.r2.5HG0352710		1.0355	0.000690272
1797	HORVU.MOREX.r2.2HG0134230		1.0352	3.33365e-07
1798	HORVU.MOREX.r2.3HG0216490	Protein ZINC INDUCED FACILITATOR-LIKE 2	1.03519	2.17958e-05
1799	HORVU.MOREX.r2.1HG0062030	TrxTa	1.03514	1.129e-24
1800	HORVU.MOREX.r2.3HG0206100	Probable membrane-associated kinase regulator 2	1.0351	0.00615858
1801	HORVU.MOREX.r2.4HG0335500		1.03508	1.75164e-10
1802	HORVU.MOREX.r2.2HG0092810		1.03507	1.55537e-09
1803	HORVU.MOREX.r2.4HG0316720		1.03478	1.83761e-06
1804	HORVU.MOREX.r2.2HG0141600		1.03464	0.000341201
1805	HORVU.MOREX.r2.2HG0095310		1.03431	4.05176e-09
1806	HORVU.MOREX.r2.5HG0349790	Uncharacterized protein YtfP	1.034	5.17722e-06
1807	HORVU.MOREX.r2.7HG0582690	Protein DEFECTIVE IN EXINE FORMATION 2	1.03367	0.00539393
1808	HORVU.MOREX.r2.5HG0349590	PtdIns(4)P-5-kinase 2	1.03288	2.08923e-05
1809	HORVU.MOREX.r2.3HG0238830	Profilin-A	1.0321	1.00474e-10
1810	HORVU.MOREX.r2.4HG0347650		1.03184	9.80878e-33
1811	HORVU.MOREX.r2.5HG0442720	ASK-delta	1.03173	5.72594e-16
1812	HORVU.MOREX.r2.3HG0206190	U11/U12 small nuclear ribonucleoprotein 59 kDa protein	1.03151	1.61011e-07
1813	HORVU.MOREX.r2.3HG0244960	Nuclear transport factor 2	1.03135	1.12345e-12
1814	HORVU.MOREX.r2.7HG0614160	Sm protein F	1.03132	2.55749e-21
1815	HORVU.MOREX.r2.5HG0407060	U2 small nuclear ribonucleoprotein auxiliary factor small subunit A	1.03056	9.36266e-10
1816	HORVU.MOREX.r2.2HG0137270	Clone MCH2	1.03055	5.58597e-36
1817	HORVU.MOREX.r2.7HG0527970		1.03042	6.81429e-07
1818	HORVU.MOREX.r2.5HG0401110	60S ribosomal protein L34	1.03019	4.297e-43
1819	HORVU.MOREX.r2.1HG0059850	GINS complex subunit 1	1.03014	0.00613993
1820	HORVU.MOREX.r2.1HG0035630	Ubiquitin-specific-processing protease 12	1.02961	0.0048222
1821	HORVU.MOREX.r2.6HG0486610	Transmembrane nine protein 1	1.02956	3.42965e-08
1822	HORVU.MOREX.r2.3HG0251360	Quiescent-specific homeobox protein	1.02909	0.00105848
1823	HORVU.MOREX.r2.4HG0315700	OsGLU1	1.0287	7.53852e-07
1824	HORVU.MOREX.r2.5HG0352800		1.02844	8.73289e-08
1825	HORVU.MOREX.r2.5HG0383630	40S ribosomal protein S16	1.02843	3.64571e-28
1826	HORVU.MOREX.r2.7HG0613710	60S ribosomal protein L30	1.0284	1.41897e-20
1827	HORVU.MOREX.r2.5HG0385560	Ribosome assembly factor MRTO4	1.0281	9.26377e-39
1828	HORVU.MOREX.r2.7HG0566650		1.02742	3.65234e-11
1829	HORVU.MOREX.r2.4HG0312330	NADH-ubiquinone oxidoreductase 9.6 kDa subunit	1.02699	4.71945e-24
1830	HORVU.MOREX.r2.4HG0281190		1.02696	3.21837e-08
1831	HORVU.MOREX.r2.4HG0334360	Histone H3.2	1.02644	4.69624e-06
1832	HORVU.MOREX.r2.2HG0148630	Protein BABY BOOM 2	1.02608	2.69259e-06
1833	HORVU.MOREX.r2.6HG0519440	Rotamase E	1.02589	1.08246e-10
1834	HORVU.MOREX.r2.3HG0248540		1.02575	0.00106098
1835	HORVU.MOREX.r2.1HG0069590	Nucleolar protein 5A	1.02575	7.33635e-17
1836	HORVU.MOREX.r2.7HG0560800	Receptor-like protein kinase 4	1.02515	1.84213e-09
1837	HORVU.MOREX.r2.7HG0529640		1.02505	4.49406e-10
1838	HORVU.MOREX.r2.7HG0588610	Glucan endo-1,3-beta-glucosidase-like protein 1	1.02504	0.00110713
1839	HORVU.MOREX.r2.3HG0194040		1.02452	1.17969e-07
1840	HORVU.MOREX.r2.1HG0078630	Protein EMBRYO DEFECTIVE 2782	1.02448	9.22493e-10
1841	HORVU.MOREX.r2.6HG0470210	Protein cerberus	1.02435	7.60827e-05
1842	HORVU.MOREX.r2.7HG0540000		1.02425	8.49243e-05
1843	HORVU.MOREX.r2.6HG0503340	Rho of plants guanine nucleotide exchange factor 14	1.02385	2.23144e-06
1844	HORVU.MOREX.r2.3HG0250850	bZIP transcription factor 11	1.0238	8.05514e-15
1845	HORVU.MOREX.r2.7HG0601080		1.02341	3.79448e-13
1846	HORVU.MOREX.r2.1HG0036860		1.02326	7.21771e-06
1847	HORVU.MOREX.r2.5HG0358730		1.02283	0.00836357
1848	HORVU.MOREX.r2.4HG0307680		1.02093	5.85615e-07
1849	HORVU.MOREX.r2.4HG0309400		1.02016	4.65678e-12
1850	HORVU.MOREX.r2.2HG0169670	Wall-associated receptor kinase-like 8	1.01916	9.15711e-05
1851	HORVU.MOREX.r2.2HG0157290	OsHox17	1.0191	2.18162e-05
1852	HORVU.MOREX.r2.2HG0082640	Protein HEAT STABLE 1	1.0186	2.38887e-15
1853	HORVU.MOREX.r2.7HG0540450	Probable glucuronosyltransferase Os03g0107900	1.01836	1.04364e-16
1854	HORVU.MOREX.r2.4HG0330390	Synaptosomal-associated protein SNAP25-like 1	1.01821	0.000477152
1855	HORVU.MOREX.r2.4HG0294910	40S ribosomal protein S16	1.01817	7.55234e-22
1856	HORVU.MOREX.r2.3HG0245200		1.01712	2.5495e-05
1857	HORVU.MOREX.r2.2HG0094430	Nucleolar protein 58-2	1.01694	1.62212e-38
1858	HORVU.MOREX.r2.2HG0168600	Oligopeptide transporter 4	1.01688	0.00574013
1859	HORVU.MOREX.r2.2HG0109240	40S ribosomal protein S13-1	1.0165	6.2009e-17
1860	HORVU.MOREX.r2.2HG0148030	60S ribosomal protein L23A	1.01636	2.34086e-38
1861	HORVU.MOREX.r2.4HG0307350		1.01586	4.08784e-12
1862	HORVU.MOREX.r2.7HG0604830	NifU-like protein 3, chloroplastic	1.01533	0.00504938
1863	HORVU.MOREX.r2.3HG0250670		1.01501	5.11031e-07
1864	HORVU.MOREX.r2.3HG0269380	Protein RETICULATA-RELATED 4, chloroplastic	1.01498	0.00221447
1865	HORVU.MOREX.r2.6HG0470350		1.01438	4.15309e-08
1866	HORVU.MOREX.r2.7HG0610610	Defender against cell death 1	1.01342	1.37151e-10
1867	HORVU.MOREX.r2.3HG0269980	Protein MUTL-HOMOLOGUE 1	1.01307	6.78587e-09
1868	HORVU.MOREX.r2.5HG0399180	Flavin-containing monooxygenase YUCCA10	1.01275	9.977e-12
1869	HORVU.MOREX.r2.1HG0018760	Histone H3.2	1.01262	5.90075e-05
1870	HORVU.MOREX.r2.4HG0287230	Apurinic-apyrimidinic endonuclease	1.01231	4.92968e-10
1871	HORVU.MOREX.r2.3HG0212880	Ubiquitin carrier protein 20	1.01197	0.000352547
1872	HORVU.MOREX.r2.1HG0063090	OsRac2	1.01193	9.58414e-10
1873	HORVU.MOREX.r2.4HG0323760	Protein DA1-related 2	1.01189	1.29273e-05
1874	HORVU.MOREX.r2.4HG0280550	Protein SET DOMAIN GROUP 37	1.01144	1.70503e-06
1875	HORVU.MOREX.r2.3HG0245430		1.01138	3.10728e-21
1876	HORVU.MOREX.r2.1HG0025130	40S ribosomal protein S7	1.0101	6.94282e-33
1877	HORVU.MOREX.r2.4HG0314830	Macro domain-containing protein VPA0103	1.00965	1.18715e-15
1878	HORVU.MOREX.r2.4HG0276810	Extracellular lipase At5g03610	1.00942	0.00203543
1879	HORVU.MOREX.r2.6HG0452860	SKP1-interacting partner 4	1.00941	1.85322e-30
1880	HORVU.MOREX.r2.6HG0523050	Protein LOW PHYTIC ACID 1	1.0083	5.87907e-17
1881	HORVU.MOREX.r2.7HG0576490	Protein b561A.tha4	1.00811	3.9771e-31
1882	HORVU.MOREX.r2.4HG0282190	SWI/S	1.00808	3.69588e-08
1883	HORVU.MOREX.r2.3HG0272640	BTB/POZ domain-containing protein FBL11	1.00802	3.56605e-08
1884	HORVU.MOREX.r2.5HG0378420	Cyclin-T1-4	1.00801	6.46858e-07
1885	HORVU.MOREX.r2.6HG0493840		1.00736	7.72556e-06
1886	HORVU.MOREX.r2.2HG0098660	eEF2-lysine methyltransferase	1.00697	1.42801e-12
1887	HORVU.MOREX.r2.6HG0480260	Williams-Beuren syndrome chromosomal region 20A protein	1.00675	1.19764e-13
1888	HORVU.MOREX.r2.5HG0413700	Dolichol-phosphate mannosyltransferase subunit 1	1.0065	3.0577e-08
1889	HORVU.MOREX.r2.2HG0134740	3-hydroxyacyl-CoA dehydrogen	1.00633	6.75387e-06
1890	HORVU.MOREX.r2.4HG0318200	Probable glycosyltransferase 5	1.00606	0.00967636
1891	HORVU.MOREX.r2.7HG0599300	Protein ALTERED XYLOGLUCAN 8	1.00592	0.00747494
1892	HORVU.MOREX.r2.4HG0278010	Uncharacterized N-acetyltransferase YoaA	1.00589	5.21061e-13
1893	HORVU.MOREX.r2.5HG0369000		1.00489	3.86241e-11
1894	HORVU.MOREX.r2.2HG0097470	DEAD-box ATP-dependent RNA helicase 57	1.00476	1.68239e-11
1895	HORVU.MOREX.r2.5HG0389580	BTB/POZ domain-containing protein At5g47800	1.00407	3.94278e-05
1896	HORVU.MOREX.r2.4HG0291240	Filament-like plant protein	1.00383	1.05808e-15
1897	HORVU.MOREX.r2.3HG0259280	Uncharacterized protein At4g15970	1.00371	0.00794735
1898	HORVU.MOREX.r2.2HG0125130	Ribosome maturation factor RimP	1.00338	5.35714e-05
1899	HORVU.MOREX.r2.2HG0160100	Extracellular lipase At1g09390	1.0032	7.73111e-07
1900	HORVU.MOREX.r2.3HG0250020	Histone H3.2	1.0028	6.97927e-06
1901	HORVU.MOREX.r2.2HG0135160		1.00279	7.57345e-15
1902	HORVU.MOREX.r2.1HG0001040	Protein DJ-1 homolog B	1.0027	0.00968337
1903	HORVU.MOREX.r2.4HG0286850	Nodule inception protein-like protein 2	1.00265	0.000143632
1904	HORVU.MOREX.r2.2HG0106820	UPF0553 protein	1.00031	0.00143315
1905	HORVU.MOREX.r2.3HG0264410		1.00012	1.92922e-05

## Sheet: Table S1d
Table S1d. List of down-regulated genes in the hvd14.d root vs Sebastian root comparison (log2FC ≤ -1, adjusted P value ≤ 0.01)
#	HORVU ID	description	d14.d vs WT (root)
			log2FC	adj.pval
1	HORVU.MOREX.r2.3HG0261480	Hydroxycinnamoyltransferase 3	-9.66274	9.95694e-16
2	HORVU.MOREX.r2.1HG0076290	Beta-1,3-endoglucanase 12	-9.27759	3.40614e-17
3	HORVU.MOREX.r2.6HG0502610	Phosphopentokinase	-8.9365	1.43398e-14
4	HORVU.MOREX.r2.6HG0452120	High-affinity nitrate transporter 2.2	-8.72375	2.7169e-12
5	HORVU.MOREX.r2.1HG0047780		-8.17892	2.95522e-12
6	HORVU.MOREX.r2.2HG0179050	PNPC1	-8.0315	4.89329e-10
7	HORVU.MOREX.r2.6HG0506010	Aspartyl protease family protein At5g10770	-7.92321	2.03915e-10
8	HORVU.MOREX.r2.7HG0531630	Very long-chain fatty acid condensing enzyme 5	-7.88994	2.46709e-11
9	HORVU.MOREX.r2.3HG0188980	Putative disease resistance RPP13-like protein 3	-7.74886	1.41369e-12
10	HORVU.MOREX.r2.1HG0050820		-7.58028	2.45224e-09
11	HORVU.MOREX.r2.1HG0073470	LHCII type I CAB	-7.52607	4.17585e-09
12	HORVU.MOREX.r2.5HG0433120	Protein CRINKLY 4 RELATED 3	-7.47324	7.77571e-10
13	HORVU.MOREX.r2.6HG0457540		-7.41156	7.15593e-07
14	HORVU.MOREX.r2.3HG0186950	Putative cysteine-rich receptor-like protein kinase 20	-7.37363	3.24059e-09
15	HORVU.MOREX.r2.3HG0188540	PSI subunit V	-7.36825	8.21937e-18
16	HORVU.MOREX.r2.6HG0460210	LHCII type I CAB	-7.34875	3.06598e-09
17	HORVU.MOREX.r2.7HG0560530		-7.34288	2.34678e-09
18	HORVU.MOREX.r2.6HG0523580	Protein FL	-7.27288	1.62201e-08
19	HORVU.MOREX.r2.4HG0291920	Nodulation-signaling pathway 2 protein	-7.25505	4.56333e-08
20	HORVU.MOREX.r2.5HG0399780	Protein YORE-YORE	-7.22126	1.1541e-08
21	HORVU.MOREX.r2.2HG0085760	Ananain	-7.14192	1.41122e-07
22	HORVU.MOREX.r2.2HG0091480	NAC transcription factor NAM-B1	-7.08483	1.09378e-07
23	HORVU.MOREX.r2.2HG0083630	Protein benzoxazineless 2	-7.08291	1.094e-07
24	HORVU.MOREX.r2.7HG0527870		-7.03651	1.81127e-14
25	HORVU.MOREX.r2.2HG0112800	S-domain-1 (SD1) receptor kinase 8	-7.02465	3.31209e-08
26	HORVU.MOREX.r2.1HG0011030	12S seed storage globulin 1 basic chain	-6.99892	7.4614e-08
27	HORVU.MOREX.r2.5HG0404510	Wall-associated receptor kinase 2	-6.99637	3.98064e-08
28	HORVU.MOREX.r2.2HG0174230	NADPH-protochlorophyllide oxidoreductase A	-6.94029	2.33479e-06
29	HORVU.MOREX.r2.1HG0001780	Protein GOS9	-6.93682	3.32788e-06
30	HORVU.MOREX.r2.1HG0064430	LHCII type I CAB	-6.9107	2.7306e-19
31	HORVU.MOREX.r2.3HG0249170	Mannose/glucose-specific lectin	-6.90869	1.85745e-07
32	HORVU.MOREX.r2.7HG0533680		-6.90614	1.09624e-07
33	HORVU.MOREX.r2.3HG0183450	Probable receptor-like serine/threonine-protein kinase LRK10	-6.88929	4.6365e-07
34	HORVU.MOREX.r2.7HG0617750	Calmodulin-like protein 19	-6.84648	1.20706e-06
35	HORVU.MOREX.r2.3HG0200840	AtCXE15	-6.79209	2.0275e-07
36	HORVU.MOREX.r2.1HG0077380	L-type lectin-domain containing receptor kinase IX.1	-6.77769	2.46098e-07
37	HORVU.MOREX.r2.2HG0177000	28 kDa cold-induced protein	-6.77415	4.17641e-07
38	HORVU.MOREX.r2.6HG0464780	Putative disease resistance RPP13-like protein 3	-6.73705	6.02584e-07
39	HORVU.MOREX.r2.1HG0073300	Protein SIRENE	-6.73266	7.37431e-20
40	HORVU.MOREX.r2.7HG0596500	Protein ELICITOR 5	-6.72254	4.60877e-07
41	HORVU.MOREX.r2.2HG0114820	Isocitratase	-6.6746	6.9113e-06
42	HORVU.MOREX.r2.4HG0320630	ASYMMETRIC LEAVES 2-like protein 8	-6.67032	5.57723e-06
43	HORVU.MOREX.r2.7HG0609860	Protein NRT1/ PTR FAMILY 5.1	-6.64542	5.94303e-07
44	HORVU.MOREX.r2.7HG0587220		-6.61656	3.88145e-06
45	HORVU.MOREX.r2.7HG0555330	Protein TIFY 11e	-6.58186	5.36686e-06
46	HORVU.MOREX.r2.5HG0355090	Mannose-specific lectin	-6.53443	3.16612e-11
47	HORVU.MOREX.r2.6HG0507730	Protein CURVATURE THYLAKOID 1A, chloroplastic	-6.51485	8.84492e-06
48	HORVU.MOREX.r2.5HG0407340	Translocon at the inner envelope membrane of chloroplasts 62	-6.46869	2.04825e-05
49	HORVU.MOREX.r2.6HG0522940		-6.46325	1.11996e-05
50	HORVU.MOREX.r2.5HG0445820	Putative disease resistance RPP13-like protein 3	-6.37803	4.91029e-06
51	HORVU.MOREX.r2.4HG0348540	UDP-glycosyltransferase 85A5	-6.37243	1.55302e-05
52	HORVU.MOREX.r2.1HG0073510	LHCII type I CAB	-6.35296	9.12497e-06
53	HORVU.MOREX.r2.3HG0261690	Protein LURP-one-related 11	-6.33737	1.23893e-05
54	HORVU.MOREX.r2.3HG0225720		-6.3268	2.2173e-05
55	HORVU.MOREX.r2.1HG0036140	Putative ripening-related protein 5	-6.30819	6.64023e-06
56	HORVU.MOREX.r2.7HG0614540	Alpha carbonate dehydratase 7	-6.30604	5.5524e-05
57	HORVU.MOREX.r2.5HG0423160	Cytochrome P450 71D55	-6.30073	0.000252928
58	HORVU.MOREX.r2.6HG0516750	B17	-6.29237	0.000588331
59	HORVU.MOREX.r2.7HG0530130		-6.28557	5.46714e-05
60	HORVU.MOREX.r2.2HG0097060	Alpha-humulene synthase	-6.27515	1.5435e-05
61	HORVU.MOREX.r2.6HG0464510	Protein CHLOROPLAST IMPORT APPARATUS 2	-6.27478	3.62349e-05
62	HORVU.MOREX.r2.6HG0457620		-6.23874	5.40015e-05
63	HORVU.MOREX.r2.4HG0299640		-6.22799	5.22028e-05
64	HORVU.MOREX.r2.3HG0194500	Putative disease resistance protein At1g58400	-6.22798	1.08552e-05
65	HORVU.MOREX.r2.3HG0274910	Cytochrome P450-LIA1	-6.18292	0.000764421
66	HORVU.MOREX.r2.7HG0570060	Pleiotropic drug resistance protein 1	-6.17537	1.566e-05
67	HORVU.MOREX.r2.7HG0554640	LHCII type I CAB	-6.17233	0.000474489
68	HORVU.MOREX.r2.6HG0472670		-6.16697	0.000141761
69	HORVU.MOREX.r2.7HG0541180		-6.15021	3.26466e-05
70	HORVU.MOREX.r2.3HG0238260	WRKY DNA-binding protein 43	-6.14735	1.88401e-05
71	HORVU.MOREX.r2.5HG0370210		-6.14056	3.71578e-05
72	HORVU.MOREX.r2.2HG0144130	Farnesylated protein 4	-6.10155	0.00115007
73	HORVU.MOREX.r2.5HG0418250	G-type lectin S-receptor-like serine/threonine-protein kinase B120	-6.09835	3.85439e-05
74	HORVU.MOREX.r2.5HG0356360	Ligand-gated ion channel 2.8	-6.09819	1.79791e-12
75	HORVU.MOREX.r2.6HG0496860	OsHox24	-6.08229	3.97486e-05
76	HORVU.MOREX.r2.5HG0349820	Protein GLUCOSINOLATE TRANSPORTER-2	-6.06514	7.05089e-05
77	HORVU.MOREX.r2.1HG0013530	Peroxidase 5	-6.01409	0.000165121
78	HORVU.MOREX.r2.6HG0452010	Putative disease resistance RPP13-like protein 3	-6.00006	6.60377e-44
79	HORVU.MOREX.r2.3HG0235210		-5.98238	0.000577236
80	HORVU.MOREX.r2.4HG0325820	Sugar partition-affecting protein	-5.96934	6.38731e-05
81	HORVU.MOREX.r2.2HG0168770	28 kDa cold-induced protein	-5.92933	1.77578e-06
82	HORVU.MOREX.r2.7HG0610490	Root-specific lectin	-5.92892	2.62438e-16
83	HORVU.MOREX.r2.2HG0079540	Probable LRR receptor-like serine/threonine-protein kinase At4g08850	-5.92875	8.21307e-05
84	HORVU.MOREX.r2.7HG0621050	Putative receptor protein kinase ZmPK1	-5.91198	0.000133879
85	HORVU.MOREX.r2.1HG0074830	Phospholipase A1-II 7	-5.89571	0.000248271
86	HORVU.MOREX.r2.7HG0614640	Probable disease resistance RPP8-like protein 4	-5.86494	0.000191854
87	HORVU.MOREX.r2.7HG0539480	Protein WRINKLED 1	-5.8643	0.000289521
88	HORVU.MOREX.r2.4HG0317770		-5.86178	0.000128645
89	HORVU.MOREX.r2.3HG0249480	CP22	-5.86061	2.22381e-08
90	HORVU.MOREX.r2.3HG0255060	Dehydrin Rab15	-5.85229	0.000927832
91	HORVU.MOREX.r2.7HG0611540		-5.85175	0.000652212
92	HORVU.MOREX.r2.7HG0555350	Protein TIFY 11e	-5.84714	0.000233079
93	HORVU.MOREX.r2.3HG0250160	Probable glutathione S-transferase GSTU1	-5.84537	1.30121e-06
94	HORVU.MOREX.r2.2HG0160340	P29	-5.83492	0.000236484
95	HORVU.MOREX.r2.7HG0617780		-5.8125	0.000670786
96	HORVU.MOREX.r2.4HG0345920	rRNA N-glycosidase	-5.80506	6.40676e-22
97	HORVU.MOREX.r2.6HG0522160		-5.80389	0.000267034
98	HORVU.MOREX.r2.1HG0042580	Thylakoid membrane phosphoprotein 14 kDa	-5.80326	0.000197527
99	HORVU.MOREX.r2.3HG0181470		-5.8013	0.000233888
100	HORVU.MOREX.r2.1HG0042500	OsaEXPa1.32	-5.78822	0.000293246
101	HORVU.MOREX.r2.1HG0035400		-5.78697	0.0036405
102	HORVU.MOREX.r2.6HG0513660	Ethylene-responsive transcription factor ERF013	-5.76599	5.1369e-08
103	HORVU.MOREX.r2.5HG0401800		-5.7645	0.000204107
104	HORVU.MOREX.r2.6HG0451910	High-affinity nitrate transporter 2.2	-5.75713	0.000276804
105	HORVU.MOREX.r2.7HG0548630		-5.73636	2.15929e-05
106	HORVU.MOREX.r2.5HG0351980	Thaumatin-like protein; AltName: Allergen=Act d 2	-5.72817	0.00639659
107	HORVU.MOREX.r2.5HG0406100	Ligand-gated ion channel 2.2	-5.72583	0.0037774
108	HORVU.MOREX.r2.7HG0539940	CW-21	-5.71923	0.000588738
109	HORVU.MOREX.r2.6HG0511130		-5.71772	0.000293215
110	HORVU.MOREX.r2.4HG0346310	Protein EARLY ARABIDOPSIS ALUMINUM INDUCED 1	-5.71539	0.00028186
111	HORVU.MOREX.r2.2HG0088710	Protein mannose-binding lectin	-5.67959	0.00211243
112	HORVU.MOREX.r2.4HG0336190		-5.6747	0.00186034
113	HORVU.MOREX.r2.3HG0190000		-5.65092	0.00102309
114	HORVU.MOREX.r2.7HG0597830	Heavy metal-associated isoprenylated plant protein 27	-5.64201	0.000445335
115	HORVU.MOREX.r2.1HG0060720	Dof zinc finger protein DOF3.5	-5.63848	0.00110845
116	HORVU.MOREX.r2.1HG0016070	Urishiol oxidase 19	-5.63416	8.37511e-10
117	HORVU.MOREX.r2.7HG0593420	Receptor kinase-like protein Xa21, processed	-5.62517	0.00176383
118	HORVU.MOREX.r2.2HG0084170	Flavonoid O-methyltransferase-like protein Os11g0303600	-5.61359	2.78183e-66
119	HORVU.MOREX.r2.1HG0056100		-5.60457	0.000506418
120	HORVU.MOREX.r2.4HG0339190		-5.59297	0.000870459
121	HORVU.MOREX.r2.5HG0414060		-5.57972	0.00689313
122	HORVU.MOREX.r2.3HG0271750	28 kDa cold-induced protein	-5.56663	0.000924732
123	HORVU.MOREX.r2.1HG0067710	UDP-glucose: anthocyanidin 5,3-O-glucosyltransferase	-5.56579	0.000941413
124	HORVU.MOREX.r2.6HG0451920	High-affinity nitrate transporter 2.2	-5.55787	0.0052583
125	HORVU.MOREX.r2.5HG0429370	Peroxisomal (S)-2-hydroxy-acid oxidase	-5.54173	1.24504e-09
126	HORVU.MOREX.r2.6HG0455720		-5.51346	0.0029679
127	HORVU.MOREX.r2.1HG0042620	Putative B3 domain-containing protein Os10g0537100	-5.51288	0.000774379
128	HORVU.MOREX.r2.1HG0014600	Glucose and ribitol dehydrogenase homolog	-5.48068	0.00268834
129	HORVU.MOREX.r2.5HG0415940	Probable LRR receptor-like serine/threonine-protein kinase At4g08850	-5.46052	0.00206798
130	HORVU.MOREX.r2.6HG0456170		-5.4453	0.00310378
131	HORVU.MOREX.r2.1HG0001460	UDP-glycosyltransferase 91B1	-5.43728	0.00129191
132	HORVU.MOREX.r2.1HG0047370	Omnipotent suppressor protein 1 homolog 2	-5.41124	0.000259147
133	HORVU.MOREX.r2.1HG0001410	Probable receptor-like serine/threonine-protein kinase LRK10	-5.3953	0.00247453
134	HORVU.MOREX.r2.5HG0355450	Uncharacterized protein At3g49140	-5.39188	0.00183857
135	HORVU.MOREX.r2.7HG0529010	Ferredoxin--NADP reductase, leaf isozyme, chloroplastic	-5.38314	0.00154138
136	HORVU.MOREX.r2.1HG0065260	ABA-inducible protein PHV A1	-5.38202	3.867e-08
137	HORVU.MOREX.r2.6HG0525450		-5.38103	0.00305937
138	HORVU.MOREX.r2.6HG0520160	Aspartic proteinase oryzasin-1	-5.37328	0.00152098
139	HORVU.MOREX.r2.5HG0427370	NAC domain-containing protein 42	-5.3726	0.00245602
140	HORVU.MOREX.r2.4HG0337530	Probable flavin-containing monooxygenase 1	-5.36774	0.000281707
141	HORVU.MOREX.r2.4HG0327210	OrysaZ1	-5.36609	4.59653e-05
142	HORVU.MOREX.r2.6HG0449560	Ferredoxin--NADP reductase, leaf isozyme, chloroplastic	-5.34748	5.79132e-09
143	HORVU.MOREX.r2.6HG0459790	Calmodulin-binding protein 60 C	-5.34482	0.00415378
144	HORVU.MOREX.r2.4HG0339430		-5.33502	3.49574e-10
145	HORVU.MOREX.r2.4HG0344060		-5.3319	0.00419948
146	HORVU.MOREX.r2.5HG0351960	PA81	-5.33125	0.00154992
147	HORVU.MOREX.r2.1HG0003620		-5.30608	0.00584027
148	HORVU.MOREX.r2.2HG0079970	Receptor kinase-like protein Xa21, processed	-5.28788	0.00251571
149	HORVU.MOREX.r2.5HG0401820		-5.28415	0.00228121
150	HORVU.MOREX.r2.4HG0316780	Protein Gb5f	-5.28316	0.003349
151	HORVU.MOREX.r2.3HG0207250		-5.24404	0.00354163
152	HORVU.MOREX.r2.2HG0098060	AtCXE18	-5.23437	0.00327238
153	HORVU.MOREX.r2.1HG0007840	Tryptophan decarboxylase	-5.22807	1.7064e-15
154	HORVU.MOREX.r2.2HG0131290	Non-phototropic hypocotyl protein 1B	-5.22724	2.55583e-06
155	HORVU.MOREX.r2.3HG0186000	bHLH transcription factor bHLH035	-5.22581	2.40863e-05
156	HORVU.MOREX.r2.5HG0401340	Light-harvesting complex I 20 kDa protein	-5.19303	1.99539e-49
157	HORVU.MOREX.r2.2HG0162230	Cold-regulated protein 2	-5.19025	0.00629628
158	HORVU.MOREX.r2.6HG0523110	Putative white-brown complex homolog protein 29	-5.17999	0.00500384
159	HORVU.MOREX.r2.5HG0398000	Flavonoid 3'-hydroxylase [Petunia x hybrida]	-5.16368	3.04375e-124
160	HORVU.MOREX.r2.3HG0270400	Protein SIRENE	-5.15398	0.000541906
161	HORVU.MOREX.r2.2HG0147220	Protein ABA-IMPORTING TRANSPORTER 1	-5.15067	0.000918769
162	HORVU.MOREX.r2.1HG0063880	Ethylene-responsive element-binding factor 1B	-5.13805	0.000190662
163	HORVU.MOREX.r2.1HG0035580	Putative GEM-like protein 8	-5.12889	0.00898705
164	HORVU.MOREX.r2.7HG0571590	LHCII type I CAB-1B	-5.12825	1.85612e-31
165	HORVU.MOREX.r2.3HG0244110	OsaEXPa1.17	-5.11872	0.00393799
166	HORVU.MOREX.r2.3HG0255630		-5.11577	0.0056294
167	HORVU.MOREX.r2.2HG0097200		-5.10634	0.006419
168	HORVU.MOREX.r2.2HG0080330	Putrescine hydroxycinnamoyltransferase 3	-5.10032	1.68262e-15
169	HORVU.MOREX.r2.6HG0457560		-5.09928	4.85922e-06
170	HORVU.MOREX.r2.4HG0279630	Germin	-5.09018	5.37194e-69
171	HORVU.MOREX.r2.3HG0268830	Protein RICE ANTHER DOWN-REGULATED BY CHILLING 1	-5.09017	4.89959e-17
172	HORVU.MOREX.r2.4HG0339440	Receptor kinase-like protein Xa21, processed	-5.08532	0.0018826
173	HORVU.MOREX.r2.1HG0009580	Protein HOPZ-ACTIVATED RESISTANCE 1	-5.08318	1.55535e-36
174	HORVU.MOREX.r2.5HG0434050	LHCII type I CAB	-5.08107	3.64402e-05
175	HORVU.MOREX.r2.1HG0000870	Chalcone-flavanone isomerase family protein 3	-5.07265	0.00871913
176	HORVU.MOREX.r2.2HG0164790		-5.06977	0.00591274
177	HORVU.MOREX.r2.7HG0590150	Protein RESPONSIVE TO ABSCISIC ACID 28	-5.06575	0.000463805
178	HORVU.MOREX.r2.1HG0012020	Protein mannose-binding lectin	-5.0545	0.00652715
179	HORVU.MOREX.r2.2HG0091220	Receptor-like protein kinase 1	-5.04964	0.00792039
180	HORVU.MOREX.r2.4HG0345940	rRNA N-glycosidase	-5.045	7.70325e-148
181	HORVU.MOREX.r2.2HG0127090	Homeobox protein rough sheath 1	-5.00155	0.00961427
182	HORVU.MOREX.r2.7HG0530190	G-type lectin S-receptor-like serine/threonine-protein kinase B120	-4.99175	0.00850928
183	HORVU.MOREX.r2.2HG0084990		-4.97515	0.000309267
184	HORVU.MOREX.r2.5HG0418240	LHCII type I CAB-1	-4.94809	4.23359e-96
185	HORVU.MOREX.r2.3HG0267450		-4.9385	0.0081049
186	HORVU.MOREX.r2.2HG0154880	Ethylene-responsive transcription factor ERF025	-4.93225	0.00904286
187	HORVU.MOREX.r2.5HG0355700		-4.9286	0.00875091
188	HORVU.MOREX.r2.3HG0266280	Beta-1,3-endoglucanase GII	-4.92518	1.19184e-126
189	HORVU.MOREX.r2.3HG0182560	Wall-associated receptor kinase 2	-4.91151	4.97251e-12
190	HORVU.MOREX.r2.5HG0414960	Protein IMPAIRED IN BABA-INDUCED DISEASE IMMUNITY 1	-4.90868	0.00193747
191	HORVU.MOREX.r2.7HG0555400	Protein TIFY 11e	-4.89088	0.000290254
192	HORVU.MOREX.r2.2HG0113010		-4.88323	2.05701e-06
193	HORVU.MOREX.r2.6HG0520660	Receptor kinase-like protein Xa21, processed	-4.8816	5.3155e-14
194	HORVU.MOREX.r2.7HG0622030	Putative disease resistance RPP13-like protein 2	-4.88062	0.000102299
195	HORVU.MOREX.r2.6HG0448680		-4.8258	1.0949e-07
196	HORVU.MOREX.r2.1HG0051720	AtCXE15	-4.81924	0.00106873
197	HORVU.MOREX.r2.6HG0520040	Chloroplastic drought-induced stress protein of 32 KDa	-4.81848	8.65225e-09
198	HORVU.MOREX.r2.3HG0183930	Cysteine-rich receptor-like protein kinase 2	-4.79506	2.17314e-07
199	HORVU.MOREX.r2.1HG0012000	Glycosyl hydrolase family protein 3B	-4.74979	2.51478e-06
200	HORVU.MOREX.r2.7HG0599190	Pleiotropic drug resistance protein 17	-4.74298	4.35023e-10
201	HORVU.MOREX.r2.7HG0598720	Tryptophan decarboxylase	-4.72631	7.26281e-34
202	HORVU.MOREX.r2.5HG0430680	Lectin Receptor Kinase 1	-4.71868	1.27204e-07
203	HORVU.MOREX.r2.7HG0540550	Protein IRREGULAR XYLEM 4	-4.70202	3.98212e-05
204	HORVU.MOREX.r2.5HG0419150	Protein BENZOYLOXYGLUCOSINOLATE 1	-4.70126	1.29559e-14
205	HORVU.MOREX.r2.7HG0618460	FXNA-related family protease 1	-4.70057	1.07436e-05
206	HORVU.MOREX.r2.7HG0624100	Non-specific phospholipase C4	-4.68512	6.5378e-42
207	HORVU.MOREX.r2.2HG0150280	Threonine aldolase 1	-4.67756	2.52162e-22
208	HORVU.MOREX.r2.5HG0427640	PSI-F	-4.62849	2.42703e-07
209	HORVU.MOREX.r2.4HG0338020	Tryptamine benzoyltransferase 1	-4.62699	3.6787e-21
210	HORVU.MOREX.r2.3HG0272520		-4.61644	0.003953
211	HORVU.MOREX.r2.1HG0073480	LHCII type I CAB	-4.60944	4.78591e-06
212	HORVU.MOREX.r2.3HG0202130	Subtilase subfamily 3 member 9	-4.60877	2.80334e-65
213	HORVU.MOREX.r2.4HG0317940	S-adenosyl-L-methionine:S-adenosyl-L-methionine:S-adenosyl-methionine 3-amino-3-carboxypropyltransferase 8	-4.5941	2.38313e-06
214	HORVU.MOREX.r2.2HG0082000	OsCyc1	-4.57878	2.05839e-185
215	HORVU.MOREX.r2.1HG0071940	Cytochrome P450 71D55	-4.57812	3.15662e-05
216	HORVU.MOREX.r2.6HG0521010	Wall-associated receptor kinase 4	-4.5513	0.00183923
217	HORVU.MOREX.r2.6HG0522140		-4.54569	0.000738988
218	HORVU.MOREX.r2.5HG0445340		-4.54257	0.00938908
219	HORVU.MOREX.r2.7HG0593300		-4.52771	1.19847e-05
220	HORVU.MOREX.r2.2HG0080600	G-type lectin S-receptor-like serine/threonine-protein kinase At2g19130	-4.52283	1.21307e-06
221	HORVU.MOREX.r2.5HG0409640	L-ascorbate oxidase	-4.49431	0.00120393
222	HORVU.MOREX.r2.1HG0073500	LHCII type I CAB	-4.48691	0.00193111
223	HORVU.MOREX.r2.3HG0239980		-4.48356	1.17633e-21
224	HORVU.MOREX.r2.4HG0292300	Apoptosis-inducing factor 2	-4.4768	8.29953e-05
225	HORVU.MOREX.r2.1HG0071510	Light-harvesting complex I 11 kDa protein	-4.46929	2.5345e-05
226	HORVU.MOREX.r2.1HG0076450	UDP-glycosyltransferase 88B1	-4.469	0.000117922
227	HORVU.MOREX.r2.4HG0285980	Protein RELATED TO APETALA2 11	-4.45695	6.41734e-16
228	HORVU.MOREX.r2.3HG0186280	Naringenin-chalcone synthase A	-4.4555	1.27382e-21
229	HORVU.MOREX.r2.3HG0266100	Beta-1,3-endoglucanase GII	-4.45462	0.00043532
230	HORVU.MOREX.r2.3HG0233260		-4.44595	0.00903627
231	HORVU.MOREX.r2.1HG0070270	Probable 1-deoxy-D-xylulose-5-phosphate synthase 2, chloroplastic	-4.42219	2.83655e-60
232	HORVU.MOREX.r2.7HG0542820	Subtilase subfamily 3 member 9	-4.41393	4.22331e-22
233	HORVU.MOREX.r2.6HG0525620		-4.41312	0.00647579
234	HORVU.MOREX.r2.5HG0422900	Lipoxygenase L-2	-4.4091	1.20241e-31
235	HORVU.MOREX.r2.7HG0533890	UDP-glycosyltransferase 85A23	-4.4021	7.91792e-05
236	HORVU.MOREX.r2.4HG0286870	Uncharacterized protein At4g08330, chloroplastic	-4.40084	3.05538e-20
237	HORVU.MOREX.r2.3HG0196880	WRKY DNA-binding protein 50	-4.39718	0.00233853
238	HORVU.MOREX.r2.2HG0173000	Multidrug and toxic compound extrusion protein 29	-4.38305	1.84027e-16
239	HORVU.MOREX.r2.6HG0514400	Hydroxycinnamoyltransferase 3	-4.38061	5.1533e-10
240	HORVU.MOREX.r2.1HG0017110	Basic peroxidase E	-4.37648	7.56434e-67
241	HORVU.MOREX.r2.7HG0542800	Subtilase subfamily 3 member 9	-4.35691	2.93538e-115
242	HORVU.MOREX.r2.6HG0455440	RING-type E3 ubiquitin transferase ATL11	-4.35615	2.05691e-08
243	HORVU.MOREX.r2.1HG0071870	Calmodulin-like protein 45	-4.33141	0.000136716
244	HORVU.MOREX.r2.5HG0357590	Transcription	-4.31835	0.000497037
245	HORVU.MOREX.r2.7HG0556410	Protein CURVATURE THYLAKOID 1A, chloroplastic	-4.31727	0.00124264
246	HORVU.MOREX.r2.5HG0434470	Photosystem I 20 kDa subunit	-4.2913	1.3686e-08
247	HORVU.MOREX.r2.5HG0355070	Wall-associated receptor kinase 2	-4.27745	3.30248e-15
248	HORVU.MOREX.r2.2HG0163600	Heavy metal-associated isoprenylated plant protein 1	-4.26964	0.00226149
249	HORVU.MOREX.r2.3HG0272670	RGA4-blb	-4.24975	1.70775e-10
250	HORVU.MOREX.r2.5HG0441650	Protein STOP1 homolog	-4.24877	0.00344698
251	HORVU.MOREX.r2.3HG0252860	Zinc finger protein ZAT5	-4.23218	0.000242216
252	HORVU.MOREX.r2.6HG0508040	OsHAK16	-4.22544	1.89939e-14
253	HORVU.MOREX.r2.7HG0527170	Plastocyanin, chloroplastic	-4.22108	1.37701e-31
254	HORVU.MOREX.r2.6HG0518840		-4.21907	1.7805e-20
255	HORVU.MOREX.r2.7HG0615760	L-type lectin-domain containing receptor kinase V.4	-4.21817	8.81188e-45
256	HORVU.MOREX.r2.5HG0419010	Receptor kinase-like protein Xa21, processed	-4.21672	1.43765e-08
257	HORVU.MOREX.r2.3HG0261680	Protein LURP-one-related 11	-4.21445	0.000673539
258	HORVU.MOREX.r2.7HG0547230	Protein CADMIUM INDUCED	-4.20575	7.24815e-10
259	HORVU.MOREX.r2.1HG0036700	NADPH-protochlorophyllide oxidoreductase B	-4.19951	1.67467e-05
260	HORVU.MOREX.r2.1HG0007110		-4.19932	8.9855e-06
261	HORVU.MOREX.r2.6HG0451040	Serine/threonine-protein kinase At5g01020	-4.17584	1.46965e-05
262	HORVU.MOREX.r2.6HG0507810		-4.16826	1.59095e-92
263	HORVU.MOREX.r2.2HG0081780	Cytochrome P450 99A2	-4.16179	2.38783e-68
264	HORVU.MOREX.r2.6HG0466100	PSY1 receptor	-4.1591	3.33522e-10
265	HORVU.MOREX.r2.5HG0355170	Mannose-specific lectin	-4.14935	5.02928e-92
266	HORVU.MOREX.r2.1HG0063800	Tyrosine decarboxylase [Papaver somniferum]	-4.14818	3.63776e-06
267	HORVU.MOREX.r2.2HG0172240		-4.1374	1.01316e-05
268	HORVU.MOREX.r2.2HG0097180		-4.13594	2.63621e-06
269	HORVU.MOREX.r2.6HG0516400	Ligand-gated ion channel 2.8	-4.13017	0.000233888
270	HORVU.MOREX.r2.5HG0414440	LHCII type I CAB	-4.12923	2.73274e-67
271	HORVU.MOREX.r2.7HG0560430	Light-harvesting complex I 21 kDa protein	-4.12735	1.68763e-45
272	HORVU.MOREX.r2.2HG0180250	Receptor kinase-like protein Xa21, processed	-4.12098	1.8548e-41
273	HORVU.MOREX.r2.4HG0298180	Ribulose bisphosphate carboxylase/oxygenase activase A, chloroplastic	-4.12049	3.05545e-12
274	HORVU.MOREX.r2.7HG0554650	LHCII type I CAB	-4.10674	1.1633e-05
275	HORVU.MOREX.r2.1HG0050270		-4.10657	2.77065e-27
276	HORVU.MOREX.r2.7HG0550100		-4.1019	2.69011e-07
277	HORVU.MOREX.r2.4HG0279610	Germin GF-2.8	-4.06926	2.41939e-57
278	HORVU.MOREX.r2.2HG0170800	Tryptophan decarboxylase	-4.06568	1.53598e-10
279	HORVU.MOREX.r2.5HG0410590		-4.04838	0.0014907
280	HORVU.MOREX.r2.5HG0419180	Protein BENZOYLOXYGLUCOSINOLATE 1	-4.04256	8.13434e-29
281	HORVU.MOREX.r2.2HG0162130	NAC domain-containing protein 21/22	-4.02863	1.73175e-19
282	HORVU.MOREX.r2.3HG0261390	Beta-glucosidase 5	-4.02566	1.48306e-07
283	HORVU.MOREX.r2.6HG0456660		-4.01123	0.000521134
284	HORVU.MOREX.r2.4HG0287380	Light-harvesting complex II protein 5	-3.99401	5.29083e-72
285	HORVU.MOREX.r2.2HG0170060	Oryzain alpha chain	-3.98374	0.00481587
286	HORVU.MOREX.r2.5HG0437380	Zinc finger protein ZAT5	-3.97872	0.000388249
287	HORVU.MOREX.r2.2HG0171910	Leaf lipoxygenase	-3.96445	0.00115815
288	HORVU.MOREX.r2.3HG0186570		-3.95344	9.17378e-110
289	HORVU.MOREX.r2.3HG0261230	OsHAK5	-3.94369	7.45137e-07
290	HORVU.MOREX.r2.6HG0507860		-3.93948	0.00215772
291	HORVU.MOREX.r2.3HG0193470	RING-type E3 ubiquitin transferase ATL5	-3.9316	0.0025884
292	HORVU.MOREX.r2.3HG0187740		-3.92312	0.00542964
293	HORVU.MOREX.r2.5HG0395660	Plant U-box protein 19	-3.91858	1.6581e-13
294	HORVU.MOREX.r2.2HG0111520	Hexose transporter 1	-3.91723	2.81333e-77
295	HORVU.MOREX.r2.1HG0078280	Flavonoid 3'-hydroxylase [Petunia x hybrida]	-3.91616	2.91843e-10
296	HORVU.MOREX.r2.4HG0314900		-3.9157	8.97391e-18
297	HORVU.MOREX.r2.2HG0100030	Cytochrome P450 709B2	-3.90975	7.3437e-146
298	HORVU.MOREX.r2.3HG0251920		-3.90516	4.87639e-18
299	HORVU.MOREX.r2.2HG0165880	G-type lectin S-receptor-like serine/threonine-protein kinase B120	-3.89371	0.00306126
300	HORVU.MOREX.r2.7HG0588930	Lignin-forming anionic peroxidase	-3.88724	3.19288e-06
301	HORVU.MOREX.r2.1HG0073450	LHCII type I CAB	-3.88235	8.9728e-81
302	HORVU.MOREX.r2.3HG0266210	Beta-1,3-endoglucanase GII	-3.87224	7.73237e-36
303	HORVU.MOREX.r2.3HG0268840	Calmodulin-like protein 31	-3.8719	1.17619e-15
304	HORVU.MOREX.r2.1HG0067920		-3.86882	0.000201643
305	HORVU.MOREX.r2.4HG0334880	ZRT/IRT-like protein 9	-3.8677	0.000206299
306	HORVU.MOREX.r2.1HG0069530	Putative disease resistance protein At3g14460	-3.85971	1.23444e-33
307	HORVU.MOREX.r2.7HG0603160		-3.85349	0.0016714
308	HORVU.MOREX.r2.5HG0389190	Indole-3-glycerol phosphate synthase, chloroplastic	-3.84533	1.41738e-34
309	HORVU.MOREX.r2.3HG0194350		-3.84194	0.000360525
310	HORVU.MOREX.r2.1HG0020410	bHLH transcription factor bHLH030	-3.83697	0.000474942
311	HORVU.MOREX.r2.2HG0113940	LP02	-3.83592	1.86564e-46
312	HORVU.MOREX.r2.6HG0448620	Probable LRR receptor-like serine/threonine-protein kinase At1g51810	-3.83141	0.00808165
313	HORVU.MOREX.r2.5HG0439690	ZmCNR10	-3.83091	1.26795e-84
314	HORVU.MOREX.r2.5HG0363370		-3.82636	2.78338e-09
315	HORVU.MOREX.r2.4HG0278410	Endo-1,4-beta-xylanase	-3.82436	2.51505e-23
316	HORVU.MOREX.r2.3HG0246160	RGA1-blb	-3.82132	1.41673e-43
317	HORVU.MOREX.r2.7HG0612840	Rot	-3.81781	0.000526846
318	HORVU.MOREX.r2.1HG0001730		-3.81119	0.0071547
319	HORVU.MOREX.r2.2HG0100750	RING-type E3 ubiquitin transferase ATL57	-3.80914	0.000341317
320	HORVU.MOREX.r2.2HG0130290		-3.80906	4.11427e-06
321	HORVU.MOREX.r2.4HG0344200	Receptor kinase-like protein Xa21, processed	-3.79978	0.000706544
322	HORVU.MOREX.r2.5HG0438210	Photosystem I 10.8 kDa polypeptide	-3.79647	2.06677e-29
323	HORVU.MOREX.r2.7HG0614630	Putative disease resistance RPP13-like protein 2	-3.79326	0.00142699
324	HORVU.MOREX.r2.7HG0623980	RGA2-blb	-3.79222	1.98768e-07
325	HORVU.MOREX.r2.5HG0370580		-3.78982	0.00151675
326	HORVU.MOREX.r2.1HG0075070	Protein CHLOROPLAST UNUSUAL POSITIONING 1	-3.76964	3.27819e-09
327	HORVU.MOREX.r2.4HG0342010	NADP-dependent glyceraldehydephosphate dehydrogenase subunit B	-3.76337	2.36909e-17
328	HORVU.MOREX.r2.4HG0325190		-3.74277	1.4345e-35
329	HORVU.MOREX.r2.4HG0299180	Zinc finger protein ZAT11	-3.73801	3.9852e-05
330	HORVU.MOREX.r2.2HG0180170	Probable 1-deoxy-D-xylulose-5-phosphate synthase 2, chloroplastic	-3.72	5.83916e-84
331	HORVU.MOREX.r2.7HG0549060	L-type lectin-domain containing receptor kinase IX.1	-3.71943	1.08753e-05
332	HORVU.MOREX.r2.3HG0263830	S-adenosyl-L-methionine:jasmonic acid carboxyl methyltransferase	-3.71648	1.5242e-64
333	HORVU.MOREX.r2.5HG0357890	L-type lectin-domain containing receptor kinase IX.1	-3.71227	1.29294e-06
334	HORVU.MOREX.r2.5HG0401830	Superoxide dismutase [Cu-Zn] 4A	-3.71152	0.000305918
335	HORVU.MOREX.r2.5HG0418000		-3.71053	3.46257e-05
336	HORVU.MOREX.r2.1HG0077690	Protein LONELY GUY-like 8	-3.69835	0.000436064
337	HORVU.MOREX.r2.7HG0542700	TDR INTERACTING PROTEIN2	-3.68988	0.00222201
338	HORVU.MOREX.r2.4HG0284720	Protein BENZOXAZINLESS 9	-3.68839	2.75826e-22
339	HORVU.MOREX.r2.3HG0188310		-3.67375	0.005262
340	HORVU.MOREX.r2.5HG0418880	Protein PLASTID MOVEMENT IMPAIRED 1	-3.6692	0.00137554
341	HORVU.MOREX.r2.4HG0339550	Protein MORE AXILLARY BRANCHES 1	-3.66867	1.46499e-35
342	HORVU.MOREX.r2.5HG0396910	Probable cinnamyl alcohol dehydrogenase 8C	-3.66824	0.00546328
343	HORVU.MOREX.r2.2HG0143170	NADP-dependent glyceraldehydephosphate dehydrogenase subunit A	-3.66546	2.12319e-30
344	HORVU.MOREX.r2.3HG0247830	WRKY DNA-binding protein 54	-3.65981	0.00584747
345	HORVU.MOREX.r2.2HG0114690		-3.65976	6.59608e-06
346	HORVU.MOREX.r2.3HG0192450	Putative disease resistance RPP13-like protein 3	-3.65839	1.38287e-07
347	HORVU.MOREX.r2.3HG0266030	Beta-1,3-endoglucanase	-3.65283	1.95852e-69
348	HORVU.MOREX.r2.7HG0565180	Probable L-type lectin-domain containing receptor kinase S.7	-3.64228	1.45859e-43
349	HORVU.MOREX.r2.1HG0069120		-3.64211	0.00374179
350	HORVU.MOREX.r2.1HG0047790		-3.6362	0.00152235
351	HORVU.MOREX.r2.7HG0615930	Chaperone protein DnaJ	-3.63171	3.40769e-05
352	HORVU.MOREX.r2.1HG0051770	AtCXE15	-3.62934	1.1394e-153
353	HORVU.MOREX.r2.2HG0126790	OEC 23 kDa subunit	-3.62381	2.33346e-37
354	HORVU.MOREX.r2.5HG0413670	Protein Needed for RDR2-independent DNA methylation	-3.62323	1.56177e-26
355	HORVU.MOREX.r2.2HG0111260	Chlorophyll a-b binding protein of LHCII type III, chloroplastic	-3.60734	1.51255e-16
356	HORVU.MOREX.r2.5HG0418100	Receptor kinase-like protein Xa21, processed	-3.6041	4.42586e-08
357	HORVU.MOREX.r2.6HG0494420	Phenylalanine ammonia-lyase	-3.58987	1.44663e-89
358	HORVU.MOREX.r2.7HG0529770	Desulfoglucosinolate sulfotransferase C	-3.58882	1.48801e-28
359	HORVU.MOREX.r2.2HG0089560	Lectin Receptor Kinase 1	-3.5836	4.95031e-17
360	HORVU.MOREX.r2.1HG0063570		-3.57125	1.40591e-22
361	HORVU.MOREX.r2.2HG0093490	Photosystem I reaction center subunit N, chloroplastic	-3.57055	0.00032989
362	HORVU.MOREX.r2.4HG0291800		-3.56428	1.22913e-10
363	HORVU.MOREX.r2.1HG0035490		-3.56032	2.65498e-60
364	HORVU.MOREX.r2.2HG0166310		-3.55917	8.46883e-10
365	HORVU.MOREX.r2.7HG0599940	Cinnamoyl-CoA reductase 1	-3.54138	1.08248e-09
366	HORVU.MOREX.r2.5HG0431600	Pathogenesis-related protein 1	-3.54001	1.70715e-66
367	HORVU.MOREX.r2.3HG0194060	Raffinose synthase	-3.5337	4.90263e-42
368	HORVU.MOREX.r2.7HG0606230	Putative disease resistance RPP13-like protein 2	-3.5282	0.00542964
369	HORVU.MOREX.r2.1HG0002090	Arginine decarboxylase	-3.52532	1.96621e-43
370	HORVU.MOREX.r2.2HG0171220	Cytochrome P450 81D11	-3.52188	5.87469e-20
371	HORVU.MOREX.r2.2HG0149480	Protein SHOOT ORGANIZATION 1	-3.51825	3.68727e-09
372	HORVU.MOREX.r2.3HG0271290		-3.50939	7.92887e-05
373	HORVU.MOREX.r2.5HG0388290	Ribulose bisphosphate carboxylase small chain, chloroplastic	-3.5073	5.87365e-34
374	HORVU.MOREX.r2.1HG0015910	Extracellular lipase At5g45910	-3.49929	0.00948438
375	HORVU.MOREX.r2.1HG0057280	Wax-associated protein 9A	-3.49774	2.26148e-44
376	HORVU.MOREX.r2.3HG0233570	26 kDa endochitinase 1	-3.49421	3.17435e-75
377	HORVU.MOREX.r2.4HG0315980	OsWOX6	-3.49341	3.38015e-07
378	HORVU.MOREX.r2.1HG0017390	Ethylene-forming enzyme	-3.49197	1.93399e-65
379	HORVU.MOREX.r2.1HG0074430	WRKY DNA-binding protein 41	-3.48469	3.98024e-05
380	HORVU.MOREX.r2.2HG0160580	Alternative oxidase 1b	-3.48236	1.31086e-88
381	HORVU.MOREX.r2.5HG0384220	WRKY DNA-binding protein 70	-3.48211	0.00310538
382	HORVU.MOREX.r2.4HG0325670		-3.47349	1.71594e-08
383	HORVU.MOREX.r2.2HG0108480	LHCI type II CAB-7	-3.46746	5.9232e-31
384	HORVU.MOREX.r2.2HG0138330	G-type lectin S-receptor-like serine/threonine-protein kinase At2g19130	-3.46729	6.49943e-05
385	HORVU.MOREX.r2.1HG0002880	Tyrosine decarboxylase [Papaver somniferum]	-3.45906	7.329e-37
386	HORVU.MOREX.r2.1HG0006510	Urishiol oxidase 25	-3.45774	4.84018e-19
387	HORVU.MOREX.r2.2HG0123780	OEC 33 kDa subunit	-3.45671	3.96386e-51
388	HORVU.MOREX.r2.5HG0409680	L-ascorbate oxidase	-3.45239	0.00037062
389	HORVU.MOREX.r2.2HG0173010		-3.44999	8.07774e-13
390	HORVU.MOREX.r2.2HG0111740	LHCII protein 4.1	-3.41963	1.52242e-39
391	HORVU.MOREX.r2.3HG0265690	Probable disease resistance protein At1g58602	-3.41039	5.49678e-08
392	HORVU.MOREX.r2.5HG0350950		-3.40839	2.09317e-82
393	HORVU.MOREX.r2.2HG0173660	Cysteine-rich receptor-like protein kinase 41	-3.39937	7.42598e-06
394	HORVU.MOREX.r2.5HG0400740	WRKY transcription factor WRKY76	-3.39653	0.0065379
395	HORVU.MOREX.r2.2HG0172430	Geraniol 10-hydroxylase	-3.3959	1.22233e-07
396	HORVU.MOREX.r2.2HG0156320	Cis-zeatin O-glucosyltransferase 1	-3.37695	2.10016e-22
397	HORVU.MOREX.r2.1HG0043950	Serine/threonine-protein kinase	-3.37662	4.26641e-08
398	HORVU.MOREX.r2.3HG0272180	Barwin	-3.3741	9.15253e-87
399	HORVU.MOREX.r2.4HG0339470	RGA4-blb	-3.36975	4.3055e-15
400	HORVU.MOREX.r2.4HG0277340		-3.36513	0.000316435
401	HORVU.MOREX.r2.3HG0274050	Protein ACCELERATED CELL DEATH 6	-3.36443	0.000575871
402	HORVU.MOREX.r2.1HG0046000	Leucyl-tRNA synthetase	-3.35933	4.86577e-27
403	HORVU.MOREX.r2.6HG0516720	B17	-3.35849	0.000136801
404	HORVU.MOREX.r2.3HG0265850	Beta-1,3-endoglucanase	-3.35633	6.14346e-10
405	HORVU.MOREX.r2.2HG0086190	Resistance to Pseudomonas syringae protein 3	-3.35419	1.28442e-25
406	HORVU.MOREX.r2.3HG0229100		-3.34699	0.000742189
407	HORVU.MOREX.r2.6HG0491140	Ergosterol biosynthetic protein 28	-3.34665	1.75469e-18
408	HORVU.MOREX.r2.5HG0440590	Lipoxygenase L-2	-3.34355	0.000369829
409	HORVU.MOREX.r2.7HG0544030		-3.33918	2.38004e-08
410	HORVU.MOREX.r2.1HG0032300	Probable LRR receptor-like serine/threonine-protein kinase At4g08850	-3.33774	5.67309e-61
411	HORVU.MOREX.r2.6HG0475490	Glycosyltransferase family 92 protein Os08g0121900	-3.33126	0.00142772
412	HORVU.MOREX.r2.7HG0527880		-3.33086	6.43419e-30
413	HORVU.MOREX.r2.7HG0603290		-3.32547	3.62712e-08
414	HORVU.MOREX.r2.5HG0405770	Photosystem I 9 kDa protein	-3.32494	3.29381e-17
415	HORVU.MOREX.r2.3HG0262710	S-domain-1 (SD1) receptor kinase	-3.32242	6.37405e-07
416	HORVU.MOREX.r2.6HG0459020	Pectinase At1g80170	-3.31324	5.75893e-82
417	HORVU.MOREX.r2.1HG0047170	Lichenase II	-3.30953	2.75819e-53
418	HORVU.MOREX.r2.3HG0264270	RGA2-blb	-3.30929	1.19199e-51
419	HORVU.MOREX.r2.4HG0335470	Amine oxidase [copper-containing]	-3.30347	7.22584e-35
420	HORVU.MOREX.r2.1HG0023190	WRKY DNA-binding protein 50	-3.30286	5.58988e-21
421	HORVU.MOREX.r2.2HG0179140	PRXR6	-3.30283	6.33365e-124
422	HORVU.MOREX.r2.6HG0526130	Zincin-like metalloproteases family protein 1	-3.3013	0.00247448
423	HORVU.MOREX.r2.6HG0451690	Wall-associated receptor kinase 5	-3.29769	1.27652e-19
424	HORVU.MOREX.r2.6HG0523360	LHCII type I CAB	-3.29662	0.00779096
425	HORVU.MOREX.r2.2HG0080620	L-type lectin-domain containing receptor kinase VIII.1	-3.29352	0.00967132
426	HORVU.MOREX.r2.7HG0611950	Putative receptor-like protein kinase At3g47110	-3.27182	3.93202e-30
427	HORVU.MOREX.r2.1HG0055950	RGA1-blb	-3.27153	2.36865e-20
428	HORVU.MOREX.r2.5HG0435670		-3.26942	8.44912e-11
429	HORVU.MOREX.r2.2HG0145580	P-glycoprotein	-3.25954	0.000247602
430	HORVU.MOREX.r2.2HG0106210	OsFH5	-3.25733	4.70241e-36
431	HORVU.MOREX.r2.3HG0182900	Protein CRINKLY 4 RELATED 3	-3.25492	5.58655e-11
432	HORVU.MOREX.r2.1HG0043210	Pathogenesis related (PR)-3 chitinase 8	-3.25316	6.87478e-44
433	HORVU.MOREX.r2.7HG0621290	Senescence-associated protein DIN1	-3.24527	0.000201277
434	HORVU.MOREX.r2.1HG0050500	UPF0603 protein OsI_019212, chloroplastic	-3.24208	3.88743e-06
435	HORVU.MOREX.r2.4HG0317450		-3.24111	0.00597113
436	HORVU.MOREX.r2.2HG0137450	Photosystem I subunit O	-3.24032	0.00114102
437	HORVU.MOREX.r2.5HG0352030	Thaumatin-like protein; AltName: Allergen=Act d 2	-3.2398	2.00501e-79
438	HORVU.MOREX.r2.2HG0177210	Uclacyanin 1	-3.23737	2.72347e-26
439	HORVU.MOREX.r2.2HG0177710	Lysine histidine transporter-like 2	-3.23568	1.18241e-51
440	HORVU.MOREX.r2.3HG0184790	Protein MATERNAL EFFECT EMBRYO ARREST 31	-3.22876	3.46551e-62
441	HORVU.MOREX.r2.6HG0496920	Protein YELLOW STRIPE LIKE 15	-3.22621	2.75272e-112
442	HORVU.MOREX.r2.1HG0007120	Lectin Receptor Kinase 1	-3.22541	3.45385e-41
443	HORVU.MOREX.r2.5HG0413910	Protein STAYGREEN	-3.2244	4.94945e-32
444	HORVU.MOREX.r2.2HG0082080	UDP-glycosyltransferase 85A24	-3.21914	0.00124614
445	HORVU.MOREX.r2.1HG0015670	Tryptamine hydroxycinnamoyltransferase 2	-3.21721	2.55583e-06
446	HORVU.MOREX.r2.6HG0448800	Protein KAKTUS	-3.21551	2.12029e-122
447	HORVU.MOREX.r2.3HG0204390	Cationic amino acid transporter 5	-3.21311	1.2857e-05
448	HORVU.MOREX.r2.1HG0029020	Ribulose bisphosphate carboxylase small chain, chloroplastic	-3.21149	1.50101e-05
449	HORVU.MOREX.r2.1HG0007880	Bidirectional sugar transporter SWEET14	-3.20985	3.46251e-05
450	HORVU.MOREX.r2.4HG0343130	Protein MID-CHAIN ALKANE HYDROXYLASE 1	-3.20532	4.73672e-19
451	HORVU.MOREX.r2.2HG0166520	Sucrose hydrolase 7	-3.20353	3.29849e-147
452	HORVU.MOREX.r2.5HG0391610		-3.1946	0.00070464
453	HORVU.MOREX.r2.5HG0392230	Pathogenesis-related protein 1	-3.19433	8.64181e-23
454	HORVU.MOREX.r2.4HG0347760	Salicylate 3-hydroxylase DMR6	-3.19317	4.05484e-21
455	HORVU.MOREX.r2.5HG0367600	Protein SAR DEFICIENT 1	-3.18644	1.52302e-93
456	HORVU.MOREX.r2.3HG0239670	Extracellular lipase At5g45670	-3.1797	0.00135743
457	HORVU.MOREX.r2.4HG0336630	Cytochrome P450 CYPA1	-3.17707	0.000997394
458	HORVU.MOREX.r2.2HG0080880		-3.17617	0.000188081
459	HORVU.MOREX.r2.1HG0071840	CYPLXXXIX	-3.17594	0.000441126
460	HORVU.MOREX.r2.3HG0245260	Subtilase subfamily 3 member 8	-3.17459	1.50268e-78
461	HORVU.MOREX.r2.3HG0187850	Probable receptor-like serine/threonine-protein kinase LRK10L-2.4	-3.17286	6.64139e-16
462	HORVU.MOREX.r2.6HG0476760	P-glycoprotein	-3.17208	1.21646e-130
463	HORVU.MOREX.r2.3HG0186300	Extracellular lipase At3g26430	-3.1617	1.63688e-189
464	HORVU.MOREX.r2.5HG0400360		-3.16046	8.75185e-05
465	HORVU.MOREX.r2.2HG0166910	Protein YELLOW-LEAF-SPECIFIC GENE 6	-3.1603	8.18403e-125
466	HORVU.MOREX.r2.4HG0348400		-3.15732	0.000441788
467	HORVU.MOREX.r2.2HG0100050	Cytochrome P450 709B2	-3.15574	3.48042e-23
468	HORVU.MOREX.r2.4HG0343140	Cytochrome P450 86B1	-3.15527	4.1744e-13
469	HORVU.MOREX.r2.7HG0545680	Lectin Receptor Kinase 1	-3.14398	4.10228e-05
470	HORVU.MOREX.r2.2HG0170620	Wall-associated receptor kinase 3	-3.14334	4.03233e-20
471	HORVU.MOREX.r2.4HG0348630	Sterol 4-alpha-methyl-oxidase 1-1	-3.1354	0.00103812
472	HORVU.MOREX.r2.5HG0413930		-3.12463	0.00461896
473	HORVU.MOREX.r2.6HG0453490	Catalase isozyme 2	-3.11874	8.10452e-139
474	HORVU.MOREX.r2.7HG0617740	Calmodulin-like protein 25/26	-3.11549	0.000100824
475	HORVU.MOREX.r2.3HG0271310		-3.10755	0.00222342
476	HORVU.MOREX.r2.4HG0329560	Multicopy suppressor of snf4 deficiency protein 1	-3.10256	1.65455e-08
477	HORVU.MOREX.r2.4HG0325030	AtCXE17	-3.09854	1.41787e-15
478	HORVU.MOREX.r2.7HG0529160	Auxin-induced protein PGNT1/PCNT110	-3.09607	2.76433e-09
479	HORVU.MOREX.r2.2HG0081840	Cytochrome P450 99A2	-3.09449	1.54309e-92
480	HORVU.MOREX.r2.7HG0596100	Berberine bridge enzyme-like 27	-3.09243	1.09843e-05
481	HORVU.MOREX.r2.4HG0297760		-3.09225	1.07602e-28
482	HORVU.MOREX.r2.5HG0367960		-3.09149	0.00785761
483	HORVU.MOREX.r2.2HG0160590	Alternative oxidase 1b	-3.09124	1.72117e-26
484	HORVU.MOREX.r2.2HG0098560	Extracellular lipase At1g31550	-3.08795	9.79043e-07
485	HORVU.MOREX.r2.4HG0347680	Protein iron deficiency-specific 3	-3.08135	2.52625e-07
486	HORVU.MOREX.r2.6HG0514820	Subtilase subfamily 1 member 4	-3.07921	2.67611e-55
487	HORVU.MOREX.r2.2HG0083580	Protein benzoxazineless 2	-3.07547	5.78913e-59
488	HORVU.MOREX.r2.2HG0100950	UDP-glucose: anthocyanidin 5,3-O-glucosyltransferase	-3.07223	1.65173e-06
489	HORVU.MOREX.r2.5HG0443380		-3.06966	1.42018e-23
490	HORVU.MOREX.r2.6HG0494190	Transcription factor RLTR1	-3.06802	1.46727e-13
491	HORVU.MOREX.r2.1HG0017380	Ethylene-forming enzyme	-3.05744	2.27833e-43
492	HORVU.MOREX.r2.4HG0315810	NAC transcription factor NAM-B1	-3.05362	0.00032122
493	HORVU.MOREX.r2.3HG0273390	Basic form of pathogenesis-related protein 1	-3.05264	6.42356e-63
494	HORVU.MOREX.r2.5HG0392730	WRKY DNA-binding protein 41	-3.05111	9.81365e-42
495	HORVU.MOREX.r2.5HG0410370	S-domain-1 (SD1) receptor kinase 6	-3.05035	8.93271e-18
496	HORVU.MOREX.r2.6HG0520700	Protein SENESCENCE-RELATED GENE 1	-3.04823	1.21964e-28
497	HORVU.MOREX.r2.1HG0000810	Wall-associated receptor kinase 3	-3.04254	0.000230959
498	HORVU.MOREX.r2.5HG0441840		-3.03372	9.34518e-09
499	HORVU.MOREX.r2.7HG0542890	Multidr	-3.0283	0.00330353
500	HORVU.MOREX.r2.1HG0003790	Protein SENESCENCE-ASSOCIATED GENE 39	-3.02167	3.21638e-30
501	HORVU.MOREX.r2.7HG0616560	Putative aldehyde oxidase-like protein	-3.01979	3.46774e-19
502	HORVU.MOREX.r2.5HG0398010	Flavonoid 3'-hydroxylase [Petunia x hybrida]	-3.01902	3.83748e-97
503	HORVU.MOREX.r2.6HG0480030	Receptor kinase-like protein Xa21, processed	-3.01836	5.22445e-09
504	HORVU.MOREX.r2.5HG0367880		-3.01676	3.36841e-63
505	HORVU.MOREX.r2.7HG0535520	Flavin-containing monooxygenase YUCCA11	-3.01502	0.0011498
506	HORVU.MOREX.r2.5HG0356770	Germin-like protein 8-12	-3.012	0
507	HORVU.MOREX.r2.4HG0281110	Zinc finger protein CONSTANS-LIKE 16	-3.01077	4.13413e-23
508	HORVU.MOREX.r2.7HG0572640	Retrotransposable element Tf2 155 kDa protein >P0CT37.1 RecName: Full	-3.00671	1.10998e-17
509	HORVU.MOREX.r2.7HG0593020	UDP-glycosyltransferase 75L6	-3.00282	0.000801982
510	HORVU.MOREX.r2.6HG0517880	Photosystem II 10 kDa polypeptide, chloroplastic	-2.99667	6.61929e-15
511	HORVU.MOREX.r2.3HG0195710	Hexose carrier protein HEX6	-2.9938	1.22266e-06
512	HORVU.MOREX.r2.5HG0414090	Probable inactive purple acid phosphatase 29	-2.98783	1.57548e-55
513	HORVU.MOREX.r2.5HG0392250	Pathogenesis-related protein 1	-2.984	3.09588e-11
514	HORVU.MOREX.r2.6HG0522480	G-type lectin S-receptor-like serine/threonine-protein kinase B120	-2.98309	9.48909e-07
515	HORVU.MOREX.r2.2HG0109510	Phenylalanine ammonia-lyase	-2.98203	5.53192e-134
516	HORVU.MOREX.r2.5HG0425270	Resistance to Pseudomonas syringae protein 3	-2.97645	7.0045e-07
517	HORVU.MOREX.r2.6HG0507820	Zinc finger protein CONSTANS-LIKE 16	-2.97635	0.00415828
518	HORVU.MOREX.r2.7HG0611100	RING-type E3 ubiquitin transferase Os04g0590900	-2.97537	0.000277565
519	HORVU.MOREX.r2.7HG0623300	RGA1-blb	-2.97438	7.74179e-43
520	HORVU.MOREX.r2.7HG0584640	L-gulonolactone oxidase 2	-2.9696	2.01243e-210
521	HORVU.MOREX.r2.4HG0332500	Sugar-proton symporter PLT5	-2.96498	2.22911e-20
522	HORVU.MOREX.r2.3HG0244090	OsaEXPa1.17	-2.96229	9.38745e-19
523	HORVU.MOREX.r2.6HG0467970	Lectin Receptor Kinase 1	-2.96131	6.63185e-14
524	HORVU.MOREX.r2.5HG0374360		-2.95559	4.91406e-20
525	HORVU.MOREX.r2.3HG0272550	Barwin	-2.95508	1.63491e-48
526	HORVU.MOREX.r2.1HG0060570	Transcription factor DIVARICATA	-2.95307	0.00919061
527	HORVU.MOREX.r2.1HG0013730	Lecithin-cholesterol acyltransferase-like 1	-2.95204	5.54578e-10
528	HORVU.MOREX.r2.6HG0457730	Boswellia basic secretory protease	-2.9453	9.05382e-60
529	HORVU.MOREX.r2.1HG0053110	Cytochrome P450 71A6, partial [Nepeta racemosa]	-2.94313	8.57461e-18
530	HORVU.MOREX.r2.2HG0149020	Benzoyl coenzyme A:benzyl alcohol benzoyl transferase	-2.93079	0.00809541
531	HORVU.MOREX.r2.6HG0458460		-2.93075	0.00225726
532	HORVU.MOREX.r2.3HG0238470	UDP-glucose: anthocyanidin 5,3-O-glucosyltransferase	-2.92745	0.000269032
533	HORVU.MOREX.r2.3HG0229630	Acidic endochitinase	-2.92649	2.80563e-19
534	HORVU.MOREX.r2.3HG0207470	Uncharacterized protein At5g39865	-2.9252	0.00415004
535	HORVU.MOREX.r2.7HG0570570	Cytochrome P450 78A9	-2.9216	0.000159047
536	HORVU.MOREX.r2.3HG0186290	Probable inactive methyltransferase Os04g0175900	-2.92012	5.06861e-89
537	HORVU.MOREX.r2.4HG0338300	Purine permease 3	-2.92008	4.67311e-33
538	HORVU.MOREX.r2.5HG0439700	ZmCNR10	-2.91896	3.32815e-22
539	HORVU.MOREX.r2.2HG0098620	4-coumaroyl-CoA synthase 5	-2.91844	2.41678e-24
540	HORVU.MOREX.r2.7HG0623220	Probable flavin-containing monooxygenase 1	-2.91244	7.08975e-71
541	HORVU.MOREX.r2.1HG0069390		-2.91209	1.44547e-09
542	HORVU.MOREX.r2.4HG0347390	AAA-ATPase At2g46620	-2.90979	2.00756e-11
543	HORVU.MOREX.r2.6HG0476090		-2.90941	0.00430502
544	HORVU.MOREX.r2.1HG0032330	Probable LRR receptor-like serine/threonine-protein kinase At4g08850	-2.90619	1.44734e-30
545	HORVU.MOREX.r2.3HG0263620	L-gulonolactone oxidase 2	-2.90543	1.95915e-109
546	HORVU.MOREX.r2.7HG0623950	Protein iron deficiency-specific 2	-2.89801	3.03985e-08
547	HORVU.MOREX.r2.2HG0102330	Wall-associated receptor kinase 4	-2.89674	0.00390309
548	HORVU.MOREX.r2.2HG0177900	Probable CCR4-associated factor 1 homolog 11	-2.89456	3.98672e-26
549	HORVU.MOREX.r2.2HG0134360		-2.89017	5.1323e-46
550	HORVU.MOREX.r2.5HG0441850		-2.88956	6.51251e-29
551	HORVU.MOREX.r2.5HG0402660	Phosphate transporter 3;1	-2.88834	0.00420724
552	HORVU.MOREX.r2.2HG0101000	Subtilisin-chymotrypsin inhibitor-2B	-2.88581	1.87745e-28
553	HORVU.MOREX.r2.3HG0263870	O-methyltransferase 1	-2.88025	7.2027e-10
554	HORVU.MOREX.r2.7HG0547260	Malonyl-coenzyme:anthocyanin 5-O-glucoside-6'''-O-malonyltransferase	-2.87826	4.35015e-06
555	HORVU.MOREX.r2.5HG0418660		-2.87587	3.56667e-30
556	HORVU.MOREX.r2.7HG0620620	Putative disease resistance RPP13-like protein 2	-2.8737	1.21591e-32
557	HORVU.MOREX.r2.1HG0050020	Pyruvate, orthophosphate dikinase 1	-2.87165	1.26403e-141
558	HORVU.MOREX.r2.6HG0463250	Subtilase subfamily 3 member 8	-2.86972	7.89514e-57
559	HORVU.MOREX.r2.3HG0261990	Urishiol oxidase 19	-2.86693	2.31661e-43
560	HORVU.MOREX.r2.5HG0406270	Wall-associated receptor kinase 3	-2.86445	1.26766e-46
561	HORVU.MOREX.r2.4HG0324330	Strictosidine synthase 11	-2.86419	0.00262973
562	HORVU.MOREX.r2.3HG0265860	Beta-1,3-endoglucanase GIII	-2.86413	5.63273e-51
563	HORVU.MOREX.r2.6HG0502750	Peptide transporter PTR2	-2.86311	6.96622e-15
564	HORVU.MOREX.r2.3HG0266640	Beta-1,3-endoglucanase GI	-2.86154	5.75958e-96
565	HORVU.MOREX.r2.7HG0538250	Lectin Receptor Kinase 1	-2.86117	1.9795e-13
566	HORVU.MOREX.r2.6HG0454870		-2.8561	6.17309e-07
567	HORVU.MOREX.r2.3HG0268900	Calmodulin-like protein 19	-2.84963	0.00540073
568	HORVU.MOREX.r2.5HG0444740		-2.84799	1.07969e-22
569	HORVU.MOREX.r2.6HG0495720	Ethylene-responsive transcription factor ERF053	-2.84629	6.64958e-18
570	HORVU.MOREX.r2.2HG0153890	Ethylene-responsive element-binding factor 1B	-2.84597	1.59351e-36
571	HORVU.MOREX.r2.5HG0425050	UDP-glycosyltransferase 83A1	-2.84298	6.18626e-18
572	HORVU.MOREX.r2.2HG0136320	Arogenate dehydratase/prephenate dehydratase 6, chloroplastic	-2.84159	4.17443e-14
573	HORVU.MOREX.r2.3HG0235270	bHLH transcription factor bHLH01	-2.84116	2.0605e-17
574	HORVU.MOREX.r2.4HG0344450	Flavonoid O-methyltransferase-like protein Os11g0303600	-2.84077	2.32833e-44
575	HORVU.MOREX.r2.7HG0528510	Putative disease resistance RPP13-like protein 1	-2.84032	7.06364e-22
576	HORVU.MOREX.r2.4HG0346340	Root-specific protein ZRP3	-2.84031	0.00315495
577	HORVU.MOREX.r2.4HG0339890	Benzoyl coenzyme A:benzyl alcohol benzoyl transferase	-2.83941	1.48535e-13
578	HORVU.MOREX.r2.1HG0012990		-2.83659	9.09633e-08
579	HORVU.MOREX.r2.1HG0045780	Phospholipase A1-Ibeta2, chloroplastic	-2.83061	0.00335941
580	HORVU.MOREX.r2.1HG0004340		-2.82728	2.41054e-12
581	HORVU.MOREX.r2.2HG0152490	Tropinone reductase homolog At2g29150	-2.82705	7.87963e-05
582	HORVU.MOREX.r2.5HG0434650	Chaperonin-like RbcX protein 2, chloroplastic	-2.82662	3.06996e-05
583	HORVU.MOREX.r2.3HG0186170		-2.82304	4.64655e-33
584	HORVU.MOREX.r2.1HG0076230	Beta-1,3-endoglucanase 12	-2.82193	1.86054e-124
585	HORVU.MOREX.r2.5HG0369720	Extracellular lipase At5g55050	-2.81898	4.5471e-05
586	HORVU.MOREX.r2.3HG0234530	Arabidopsis NPK1-related kinase 1	-2.8158	5.71878e-07
587	HORVU.MOREX.r2.5HG0427100	Nitrate transporter 1.3	-2.81497	1.05322e-07
588	HORVU.MOREX.r2.1HG0048930	Metallothionein-like protein 1	-2.81302	6.41719e-66
589	HORVU.MOREX.r2.7HG0583590	Lysine histidine transporter 1	-2.81264	4.34197e-21
590	HORVU.MOREX.r2.2HG0081850	OsDTS2	-2.81074	1.19817e-40
591	HORVU.MOREX.r2.5HG0417090	Calmodulin-like protein 21	-2.80529	2.63625e-43
592	HORVU.MOREX.r2.2HG0170300		-2.80134	0.00253362
593	HORVU.MOREX.r2.3HG0234550	Nicotiana protein kinase 1	-2.80083	1.57861e-06
594	HORVU.MOREX.r2.3HG0234560	Arabidopsis NPK1-related protein kinase 3	-2.79888	1.71999e-05
595	HORVU.MOREX.r2.6HG0499580	Major facilitator superfamily domain-containing 14B	-2.79625	4.92968e-10
596	HORVU.MOREX.r2.4HG0291550	Exocyst subunit Exo70 family protein B1	-2.79309	0.00977205
597	HORVU.MOREX.r2.5HG0447820	Pleiotropic drug resistance protein 3	-2.79128	8.72849e-173
598	HORVU.MOREX.r2.6HG0503180		-2.78471	1.27209e-08
599	HORVU.MOREX.r2.7HG0558540		-2.78468	8.72356e-16
600	HORVU.MOREX.r2.3HG0214090	Protein Xantha-l	-2.78093	2.97508e-39
601	HORVU.MOREX.r2.1HG0014650	Benzoyl coenzyme A:benzyl alcohol benzoyl transferase	-2.77614	2.83291e-19
602	HORVU.MOREX.r2.7HG0612790	Putative G-type lectin S-receptor-like serine/threonine-protein kinase At1g61610	-2.77555	4.49258e-07
603	HORVU.MOREX.r2.5HG0420200	Wall-associated receptor kinase 4	-2.77227	6.17813e-34
604	HORVU.MOREX.r2.7HG0622190		-2.76528	1.33747e-67
605	HORVU.MOREX.r2.3HG0239750	Pleiotropic drug resistance protein 8	-2.76008	0.00695589
606	HORVU.MOREX.r2.3HG0227610		-2.75947	1.30109e-22
607	HORVU.MOREX.r2.3HG0244080	OsaEXPa1.17	-2.75943	0.000139183
608	HORVU.MOREX.r2.3HG0265650	Somatic embryogenesis receptor-like kinase 2	-2.75884	7.39111e-30
609	HORVU.MOREX.r2.2HG0176170		-2.75798	4.8053e-07
610	HORVU.MOREX.r2.5HG0444170	Putative disease resistance protein At3g14460	-2.75722	2.05947e-29
611	HORVU.MOREX.r2.3HG0257260	BTB and TAZ domain protein 2	-2.75659	9.29045e-14
612	HORVU.MOREX.r2.2HG0106850	bHLH transcription factor bHLH054	-2.75657	0.00104493
613	HORVU.MOREX.r2.1HG0007220	Lectin Receptor Kinase 1	-2.75506	1.21116e-08
614	HORVU.MOREX.r2.6HG0479190	Uridine diphosphoglucose-cyanid	-2.75365	0.0051128
615	HORVU.MOREX.r2.1HG0059950		-2.75262	0.00355338
616	HORVU.MOREX.r2.4HG0279190		-2.75198	5.02756e-53
617	HORVU.MOREX.r2.1HG0030160	Putative white-brown complex homolog protein 29	-2.7506	4.62187e-60
618	HORVU.MOREX.r2.1HG0073230	Cysteine-rich receptor-like protein kinase 8	-2.7494	8.20463e-18
619	HORVU.MOREX.r2.7HG0594640	bHLH transcription factor bHLH041	-2.74923	1.92126e-05
620	HORVU.MOREX.r2.4HG0291220	Chloroplastic aldolase	-2.74892	2.48612e-22
621	HORVU.MOREX.r2.6HG0481020	bHLH transcription factor bHLH041	-2.74809	0.000280306
622	HORVU.MOREX.r2.1HG0030370	Putative transporter arsB	-2.74671	3.60789e-09
623	HORVU.MOREX.r2.7HG0538260	Lectin Receptor Kinase 1	-2.74243	1.14358e-47
624	HORVU.MOREX.r2.5HG0438290	Lectin Receptor Kinase 1	-2.74187	7.62337e-15
625	HORVU.MOREX.r2.4HG0339220	OsHAK1	-2.74168	3.46771e-50
626	HORVU.MOREX.r2.7HG0529600	Plant alpha dioxygenase 1	-2.73636	8.07164e-24
627	HORVU.MOREX.r2.7HG0558270	Protein SUPPRESSOR OF BIR1-1	-2.73606	1.68069e-48
628	HORVU.MOREX.r2.6HG0511890	UDP-glycosyltransferase 85A24	-2.73136	8.03742e-05
629	HORVU.MOREX.r2.1HG0057680	WRKY transcription factor WRKY24	-2.73132	1.052e-24
630	HORVU.MOREX.r2.7HG0621810		-2.73009	2.15461e-08
631	HORVU.MOREX.r2.2HG0147810		-2.72186	3.05633e-23
632	HORVU.MOREX.r2.2HG0171640	Stress enhanced protein 2, chloroplastic	-2.72114	5.1287e-08
633	HORVU.MOREX.r2.6HG0519590	Cytochrome P450 75A1	-2.71999	4.46244e-05
634	HORVU.MOREX.r2.1HG0049620		-2.7146	2.06934e-11
635	HORVU.MOREX.r2.1HG0029960	Lectin Receptor Kinase 1	-2.71194	6.38432e-17
636	HORVU.MOREX.r2.7HG0531600	Probable LRR receptor-like serine/threonine-protein kinase At1g56130	-2.71154	4.02716e-11
637	HORVU.MOREX.r2.4HG0338350	Purine permease 3	-2.71112	1.72046e-38
638	HORVU.MOREX.r2.7HG0564280	Probable lipoxygenase 8, chloroplastic	-2.71035	1.80143e-10
639	HORVU.MOREX.r2.7HG0534470		-2.70974	6.28546e-22
640	HORVU.MOREX.r2.3HG0260840	Acyl transferase 7	-2.70931	0.000923294
641	HORVU.MOREX.r2.4HG0285290	Probable O-methyltransferase 2	-2.70918	1.28095e-43
642	HORVU.MOREX.r2.6HG0460850	Cytochrome P450 CP1	-2.70727	1.6256e-24
643	HORVU.MOREX.r2.2HG0144100		-2.70607	3.60093e-35
644	HORVU.MOREX.r2.6HG0517200	Translocon at the inner envelope membrane of chloroplasts 55	-2.70514	1.08863e-14
645	HORVU.MOREX.r2.5HG0446810	Cysteine-rich receptor-like protein kinase 15	-2.70391	0.00566408
646	HORVU.MOREX.r2.7HG0614670	Resistance to Pseudomonas syringae protein 3	-2.70253	0.00232588
647	HORVU.MOREX.r2.1HG0042010	OsCslD1	-2.70138	1.041e-13
648	HORVU.MOREX.r2.2HG0161220	Peptide transporter PTR2	-2.7013	1.08732e-25
649	HORVU.MOREX.r2.3HG0202570		-2.7006	0.000344526
650	HORVU.MOREX.r2.7HG0571880	Cytochrome P450 89A9	-2.69613	1.70694e-09
651	HORVU.MOREX.r2.3HG0194280	Myb-related protein Hv33	-2.69586	2.0555e-27
652	HORVU.MOREX.r2.3HG0253930	Cysteine proteinase CP56	-2.69482	2.18522e-18
653	HORVU.MOREX.r2.5HG0399570	Low molecular mass early light-inducible protein HV90, chloroplastic	-2.6915	0.000572135
654	HORVU.MOREX.r2.2HG0101040	Subtilisin-chymotrypsin inhibitor-2B	-2.69083	1.53219e-60
655	HORVU.MOREX.r2.3HG0242100	Auxin-responsive GH3-like protein 2	-2.6866	2.69867e-93
656	HORVU.MOREX.r2.3HG0192440	Putative disease resistance RPP13-like protein 3	-2.67886	1.14322e-11
657	HORVU.MOREX.r2.7HG0542970	Multidr	-2.67856	5.16438e-81
658	HORVU.MOREX.r2.6HG0471160	Vacuolar proton pump subunit D	-2.67293	0.00450635
659	HORVU.MOREX.r2.2HG0144470	Fasciclin-like arabinogalactan protein 7	-2.67034	0.00721989
660	HORVU.MOREX.r2.6HG0489990	High-affinity nitrate transporter-activating protein 2.1	-2.66632	5.2321e-82
661	HORVU.MOREX.r2.3HG0195160		-2.66624	0.00648926
662	HORVU.MOREX.r2.7HG0591850		-2.66545	1.02644e-14
663	HORVU.MOREX.r2.2HG0081670	1-aminocyclopropane-1-carboxylate oxidase homolog 1	-2.66331	7.02275e-07
664	HORVU.MOREX.r2.7HG0556360	Protein NRT1/ PTR FAMILY 3.1	-2.66243	2.32541e-53
665	HORVU.MOREX.r2.4HG0332690	Sulfate transporter 1.2	-2.6606	7.62175e-270
666	HORVU.MOREX.r2.7HG0532340	Resistance to Pseudomonas syringae protein 3	-2.65883	0.000390979
667	HORVU.MOREX.r2.7HG0549240	COLD INDUCED ZINC FINGER PROTEIN 2	-2.65696	1.58803e-09
668	HORVU.MOREX.r2.1HG0058150	UPF0098 protein MTH_273	-2.65677	2.95731e-21
669	HORVU.MOREX.r2.7HG0606740	Protein BENZOXAZINONE SYNTHESIS 6	-2.65417	4.0562e-68
670	HORVU.MOREX.r2.4HG0339540	Protein MORE AXILLARY BRANCHES 1	-2.65311	9.36668e-12
671	HORVU.MOREX.r2.4HG0337890	PsNCED1	-2.65277	0.00410439
672	HORVU.MOREX.r2.1HG0034310		-2.65248	6.84713e-39
673	HORVU.MOREX.r2.1HG0043200	Pathogenesis related (PR)-3 chitinase 8	-2.65244	2.57024e-48
674	HORVU.MOREX.r2.7HG0609160	G-type lectin S-receptor-like serine/threonine-protein kinase At2g19130	-2.65233	8.04093e-28
675	HORVU.MOREX.r2.7HG0619360	Chaperone protein dnaJ 11, chloroplastic	-2.65091	2.13064e-07
676	HORVU.MOREX.r2.6HG0464420	P-glycoprotein 11	-2.65087	1.78687e-12
677	HORVU.MOREX.r2.7HG0599230	Pleiotropic drug resistance protein 17	-2.6469	1.59816e-128
678	HORVU.MOREX.r2.5HG0354550	Protein CATION/H+ EXCHANGER 19	-2.64365	8.55164e-70
679	HORVU.MOREX.r2.3HG0215960	Metal transporter Nramp4	-2.64321	3.52011e-14
680	HORVU.MOREX.r2.1HG0044630	OsaEXPb1.9	-2.64095	2.14237e-16
681	HORVU.MOREX.r2.2HG0114300	Cysteine-rich receptor-like protein kinase 6	-2.64001	3.77773e-34
682	HORVU.MOREX.r2.3HG0270520	Beta-1,3-endoglucanase GV	-2.63444	8.70341e-92
683	HORVU.MOREX.r2.5HG0442700	Patatin-like protein 2	-2.63016	1.67845e-73
684	HORVU.MOREX.r2.7HG0603270	Po-OsHKT2	-2.63003	5.38906e-50
685	HORVU.MOREX.r2.4HG0341080	Protein iron deficiency-specific 3	-2.62398	6.43152e-08
686	HORVU.MOREX.r2.5HG0412140	Salicylic acid glucosyltransferase 1	-2.62121	4.91727e-32
687	HORVU.MOREX.r2.5HG0401200	Flavonoid O-methyltransferase-like protein Os11g0303600	-2.62078	9.39083e-46
688	HORVU.MOREX.r2.3HG0195110	Transmembrane protein 97	-2.61986	3.37624e-36
689	HORVU.MOREX.r2.2HG0159860	Putative xyloglucan endotransglucosylase/hydrolase protein 13	-2.6198	5.43272e-46
690	HORVU.MOREX.r2.7HG0616260	WRKY transcription factor WRKY71	-2.61851	1.65386e-18
691	HORVU.MOREX.r2.7HG0540750	gpr5	-2.61679	1.87915e-07
692	HORVU.MOREX.r2.3HG0260290	28 kDa cold-induced protein	-2.61662	4.41586e-65
693	HORVU.MOREX.r2.5HG0399930	S-adenosylmethionine decarboxylase beta chain	-2.61627	1.71676e-06
694	HORVU.MOREX.r2.4HG0327010	Plant U-box protein 21	-2.61592	4.05463e-23
695	HORVU.MOREX.r2.1HG0032950	Long-chain fatty alcohol oxidase 1	-2.61294	7.89569e-16
696	HORVU.MOREX.r2.4HG0277890	Zeamatin	-2.61073	1.4955e-44
697	HORVU.MOREX.r2.5HG0406300	Berberine bridge enzyme-like 18	-2.60915	1.24206e-16
698	HORVU.MOREX.r2.3HG0193830		-2.60903	5.12854e-08
699	HORVU.MOREX.r2.7HG0616140	Putative receptor-like protein kinase At3g47110	-2.60583	0.00244051
700	HORVU.MOREX.r2.1HG0023260		-2.6048	2.52633e-13
701	HORVU.MOREX.r2.4HG0342960	Extracellular lipase At5g55050	-2.60415	4.70064e-09
702	HORVU.MOREX.r2.4HG0318120	Chloroplast protein 12-1	-2.60098	5.25345e-18
703	HORVU.MOREX.r2.6HG0466370	PSY1 receptor	-2.59777	1.49016e-21
704	HORVU.MOREX.r2.1HG0046510		-2.59703	0.000280034
705	HORVU.MOREX.r2.2HG0165820	Protein YELLOW STRIPE LIKE 6	-2.59522	1.82468e-08
706	HORVU.MOREX.r2.1HG0001470	Putative disease resistance RPP13-like protein 3	-2.59395	5.4233e-09
707	HORVU.MOREX.r2.7HG0607570	Cytochrome P450 89A9	-2.5907	2.75272e-39
708	HORVU.MOREX.r2.6HG0475670	L-tyrosine:2-oxoglutarate aminotransferase	-2.58809	1.8618e-16
709	HORVU.MOREX.r2.3HG0190270	S-domain-2 (SD2) receptor kinase 5	-2.58713	1.30098e-21
710	HORVU.MOREX.r2.7HG0609140	G-type lectin S-receptor-like serine/threonine-protein kinase At2g19130	-2.58701	6.82599e-10
711	HORVU.MOREX.r2.6HG0489450	Senescence-associated protein SAG102	-2.58615	1.05022e-08
712	HORVU.MOREX.r2.6HG0461000	CBS domain-containing protein CBSCLC7	-2.58461	1.50874e-42
713	HORVU.MOREX.r2.7HG0597720	RING domain ligase 2	-2.58437	3.22256e-25
714	HORVU.MOREX.r2.2HG0079320	RGA1-blb	-2.58434	2.91279e-24
715	HORVU.MOREX.r2.5HG0423850	Dirigent protein 21	-2.58428	7.16549e-30
716	HORVU.MOREX.r2.6HG0466170	PSY1 receptor	-2.57809	2.18625e-50
717	HORVU.MOREX.r2.1HG0062910	Acetylserotonin O-methyltransferase 1	-2.57674	8.58551e-48
718	HORVU.MOREX.r2.7HG0605560		-2.57546	1.49564e-07
719	HORVU.MOREX.r2.4HG0290070	Sterol 4-alpha-methyl-oxidase 1-2	-2.57397	2.51075e-22
720	HORVU.MOREX.r2.2HG0173270	Salicylate 3-hydroxylase DLO2	-2.57349	1.16621e-05
721	HORVU.MOREX.r2.7HG0527370	Protein SMALL, GLUED-TOGETHER, AND COLLAPSED POLLEN	-2.57132	0.000787247
722	HORVU.MOREX.r2.1HG0046710	Probable white-brown complex homolog protein 24	-2.56818	3.69333e-12
723	HORVU.MOREX.r2.1HG0068690	OsHox7	-2.56592	9.26554e-12
724	HORVU.MOREX.r2.6HG0521720	Very long-chain fatty acid condensing enzyme 12	-2.56526	3.57108e-51
725	HORVU.MOREX.r2.5HG0352930		-2.56506	5.21947e-06
726	HORVU.MOREX.r2.2HG0155320	Aluminum-activated malate transporter 10	-2.56414	2.03697e-26
727	HORVU.MOREX.r2.6HG0494240	Transcription factor RLTR1	-2.56381	0.000234324
728	HORVU.MOREX.r2.1HG0015970	Pentatricopeptide repeat-containing protein At2g34400	-2.56378	2.12076e-07
729	HORVU.MOREX.r2.4HG0338630	Alcohol dehydrogenase-like 7	-2.56177	0.000176513
730	HORVU.MOREX.r2.5HG0430290	Phytocyanin 3	-2.56108	0.000781956
731	HORVU.MOREX.r2.2HG0128260	YODA MAPKK kinase	-2.56032	2.71962e-35
732	HORVU.MOREX.r2.4HG0325280	Phosphoenolpyruvate carboxykinase [ATP]	-2.5597	1.5372e-32
733	HORVU.MOREX.r2.7HG0560540	Putative late blight resistance protein homolog R1B-16	-2.55838	1.5455e-13
734	HORVU.MOREX.r2.3HG0244100	OsaEXPa1.17	-2.55836	1.41847e-20
735	HORVU.MOREX.r2.3HG0271320		-2.55686	4.73764e-07
736	HORVU.MOREX.r2.2HG0179080	ATP32	-2.55379	0.00317181
737	HORVU.MOREX.r2.6HG0526610	RGA2-blb	-2.55332	8.15858e-10
738	HORVU.MOREX.r2.1HG0047430	Diglyceride kinase 1	-2.55174	9.46915e-30
739	HORVU.MOREX.r2.5HG0355810		-2.55095	1.64613e-08
740	HORVU.MOREX.r2.5HG0431460	CASP-like protein 1U3	-2.54899	1.8304e-50
741	HORVU.MOREX.r2.7HG0531540		-2.54895	0.000545481
742	HORVU.MOREX.r2.6HG0505810	Putative receptor protein kinase ZmPK1	-2.54746	2.56117e-18
743	HORVU.MOREX.r2.6HG0476600	Solute carrier family 38 member 11	-2.54609	1.05656e-47
744	HORVU.MOREX.r2.7HG0527920	Sucrose:sucrose 1(F)-beta-D-fructosyltransferase	-2.54494	4.29008e-172
745	HORVU.MOREX.r2.6HG0466150	PSY1 receptor	-2.54378	0.00012646
746	HORVU.MOREX.r2.4HG0292870	Ovate family protein 6	-2.54256	1.20187e-22
747	HORVU.MOREX.r2.4HG0334620	AtST1	-2.53911	1.18775e-85
748	HORVU.MOREX.r2.7HG0585910		-2.53844	0.000321469
749	HORVU.MOREX.r2.3HG0197470	Protein MID-CHAIN ALKANE HYDROXYLASE 1	-2.53843	1.82425e-16
750	HORVU.MOREX.r2.7HG0588050		-2.53573	5.63121e-18
751	HORVU.MOREX.r2.1HG0055410	Ca(2+)-ATPase isoform 6	-2.53289	2.0664e-67
752	HORVU.MOREX.r2.7HG0555100		-2.52924	1.39336e-05
753	HORVU.MOREX.r2.7HG0602230	Protein BAK1-INTERACTING RECEPTOR-LIKE KINASE 2	-2.52905	7.13602e-10
754	HORVU.MOREX.r2.7HG0617360	Putative disease resistance RPP13-like protein 1	-2.52627	1.38883e-25
755	HORVU.MOREX.r2.6HG0474480		-2.52418	4.09128e-12
756	HORVU.MOREX.r2.6HG0512610	Glycosyltransferase family 92 protein RCOM_0530710	-2.52373	0.00101451
757	HORVU.MOREX.r2.4HG0335810	Patatin-like protein 2	-2.52332	1.54183e-91
758	HORVU.MOREX.r2.3HG0186980		-2.52268	4.39374e-15
759	HORVU.MOREX.r2.5HG0440960		-2.5226	1.59706e-09
760	HORVU.MOREX.r2.6HG0514650	Subtilase subfamily 1 member 4	-2.5188	5.40079e-24
761	HORVU.MOREX.r2.3HG0243520	PSII 6.1 kDa protein	-2.51801	1.60507e-22
762	HORVU.MOREX.r2.1HG0002460	28 kDa cold-induced protein	-2.51432	3.72256e-05
763	HORVU.MOREX.r2.5HG0406510		-2.5122	3.22256e-25
764	HORVU.MOREX.r2.3HG0233210		-2.51074	4.58253e-26
765	HORVU.MOREX.r2.6HG0494530	Plasma membrane intrinsic protein 2-2	-2.50876	1.14633e-48
766	HORVU.MOREX.r2.5HG0355760	Protein SUGARS WILL EVENTUALLY BE EXPORTED TRANSPORTERS 17	-2.50757	3.08601e-22
767	HORVU.MOREX.r2.5HG0398610	Protein mannose-binding lectin	-2.50232	2.42853e-11
768	HORVU.MOREX.r2.7HG0615900	Probable N-acetyltransferase HLS1-like	-2.5019	0.00124923
769	HORVU.MOREX.r2.5HG0355490		-2.50121	2.50774e-07
770	HORVU.MOREX.r2.7HG0582000	Chaperone protein DnaJ	-2.49627	3.82853e-10
771	HORVU.MOREX.r2.3HG0263840	O-methyltransferase 1	-2.49574	5.90845e-12
772	HORVU.MOREX.r2.6HG0481570		-2.49353	2.35447e-05
773	HORVU.MOREX.r2.6HG0476220	LysM-containing receptor-like kinase 5	-2.48769	1.39274e-39
774	HORVU.MOREX.r2.2HG0168660	S-domain-2 (SD2) receptor kinase 5	-2.48539	1.24128e-33
775	HORVU.MOREX.r2.2HG0175520	Barwin	-2.48378	1.02791e-31
776	HORVU.MOREX.r2.4HG0345910	rRNA N-glycosidase	-2.48248	1.42731e-135
777	HORVU.MOREX.r2.3HG0258400		-2.48182	8.64215e-70
778	HORVU.MOREX.r2.2HG0109440	Phenylalanine ammonia-lyase	-2.48124	9.36856e-64
779	HORVU.MOREX.r2.1HG0066640	Cytochrome P450 94B1	-2.48039	4.80655e-35
780	HORVU.MOREX.r2.3HG0231260	Putative receptor protein kinase ZmPK1	-2.48009	1.74618e-26
781	HORVU.MOREX.r2.1HG0073280		-2.47988	1.90961e-07
782	HORVU.MOREX.r2.7HG0533390	Oligopeptide transporter 7	-2.47433	3.16032e-22
783	HORVU.MOREX.r2.7HG0603390		-2.47146	0.00308492
784	HORVU.MOREX.r2.1HG0003400	Resistance to Peronospora parasitica protein 13	-2.46743	9.88921e-15
785	HORVU.MOREX.r2.4HG0337540	Probable flavin-containing monooxygenase 1	-2.46646	1.54299e-07
786	HORVU.MOREX.r2.4HG0331200	Probable protein phosphatase 2C 29	-2.46338	1.71409e-50
787	HORVU.MOREX.r2.2HG0114130	Beta-1,3-endoglucanase 7	-2.45846	3.46931e-37
788	HORVU.MOREX.r2.6HG0522270	Probable O-methyltransferase 2	-2.4578	3.5875e-38
789	HORVU.MOREX.r2.1HG0012840	F-box protein At5g07610	-2.45764	0.000527622
790	HORVU.MOREX.r2.6HG0511810	UDP-glycosyltransferase 85A24	-2.45741	4.36026e-19
791	HORVU.MOREX.r2.2HG0147230	Protein ABA-IMPORTING TRANSPORTER 1	-2.45533	1.84927e-07
792	HORVU.MOREX.r2.7HG0593200	Flavonol 3-O-glucosyltransferase UGT73B5	-2.45508	5.87228e-13
793	HORVU.MOREX.r2.3HG0250720	Ferredoxin VI	-2.4538	2.53763e-13
794	HORVU.MOREX.r2.2HG0098410	Cold shock-like protein CspE;	-2.45254	0.00123092
795	HORVU.MOREX.r2.3HG0264040	RGA1-blb	-2.44991	6.68896e-17
796	HORVU.MOREX.r2.1HG0029600	Protein EARLY IN SHORT DAYS 7;	-2.44796	1.11695e-06
797	HORVU.MOREX.r2.6HG0508720		-2.44755	0.000504727
798	HORVU.MOREX.r2.5HG0399800	Cytochrome P450 71D55	-2.44721	3.82243e-20
799	HORVU.MOREX.r2.5HG0382980	Putative receptor protein kinase ZmPK1	-2.4464	1.48368e-10
800	HORVU.MOREX.r2.5HG0418420	S-domain-1 (SD1) receptor kinase 8	-2.44618	1.65578e-09
801	HORVU.MOREX.r2.1HG0007560		-2.4453	5.94196e-06
802	HORVU.MOREX.r2.6HG0503750		-2.44336	0.000276417
803	HORVU.MOREX.r2.2HG0167030		-2.4428	1.05072e-23
804	HORVU.MOREX.r2.1HG0072380	Monothiol glutaredoxin-S5	-2.44228	0.000288286
805	HORVU.MOREX.r2.3HG0230480	Prenyl diphosphate phosphatase	-2.43865	2.2892e-06
806	HORVU.MOREX.r2.7HG0558860		-2.4376	8.85274e-19
807	HORVU.MOREX.r2.6HG0491300		-2.43584	2.0391e-06
808	HORVU.MOREX.r2.6HG0455270	Peptide transporter PTR2	-2.43539	6.84915e-60
809	HORVU.MOREX.r2.6HG0523520	Calmodulin-binding receptor-like cytoplasmic kinase 2	-2.43354	2.68634e-25
810	HORVU.MOREX.r2.4HG0345190		-2.43303	2.72246e-12
811	HORVU.MOREX.r2.6HG0501260	Germin-like protein 5	-2.43083	4.6486e-62
812	HORVU.MOREX.r2.3HG0219570		-2.42564	1.9627e-08
813	HORVU.MOREX.r2.4HG0339480		-2.42024	2.34261e-22
814	HORVU.MOREX.r2.4HG0315890	Lilium-type thioredoxin 1-2	-2.41964	1.50286e-37
815	HORVU.MOREX.r2.7HG0593920		-2.41908	2.03112e-23
816	HORVU.MOREX.r2.2HG0154720	Cytochrome P450 CYPD [Pinus taeda]	-2.41906	8.2028e-15
817	HORVU.MOREX.r2.4HG0343710	Salicylate 3-hydroxylase DMR6	-2.41613	6.65684e-60
818	HORVU.MOREX.r2.2HG0097430		-2.41457	0.00651575
819	HORVU.MOREX.r2.2HG0098550	Lipase 2	-2.41402	3.96499e-30
820	HORVU.MOREX.r2.7HG0551560	24.1 kDa heat shock protein, mitochondrial	-2.41323	0.00466871
821	HORVU.MOREX.r2.7HG0623560	Protein LONG VEGETATIVE PHASE 1	-2.41294	0.00378167
822	HORVU.MOREX.r2.2HG0133200	F-box/kelch-repeat protein At1g67480	-2.40315	3.44742e-16
823	HORVU.MOREX.r2.5HG0429440	Dehydrin Rab15	-2.40236	0.000157369
824	HORVU.MOREX.r2.2HG0162570	Ubiquitin; Contains: RecName	-2.40192	0.00818146
825	HORVU.MOREX.r2.7HG0553830	Putative F-box/LRR-repeat protein 23	-2.4007	1.72709e-10
826	HORVU.MOREX.r2.4HG0322690	Heat shock cognate 70 kDa protein	-2.39915	1.42596e-39
827	HORVU.MOREX.r2.3HG0191030	Chloroform/methanol-soluble protein CMe	-2.39808	0.000266156
828	HORVU.MOREX.r2.6HG0526370	LysM domain receptor-like kinase 1	-2.39784	2.56506e-05
829	HORVU.MOREX.r2.3HG0206320	Cytochrome P-450EG4 [Solanum melongena]	-2.39707	4.8458e-32
830	HORVU.MOREX.r2.2HG0112480	G-type lectin S-receptor-like serine/threonine-protein kinase At2g19130	-2.39261	3.43637e-27
831	HORVU.MOREX.r2.4HG0344640	Threonine aldolase 2	-2.3921	2.55615e-07
832	HORVU.MOREX.r2.4HG0280140		-2.39161	1.27462e-51
833	HORVU.MOREX.r2.5HG0417130	Protein HOPZ-ACTIVATED RESISTANCE 1	-2.39074	2.3744e-53
834	HORVU.MOREX.r2.1HG0069520		-2.3863	0.00587842
835	HORVU.MOREX.r2.7HG0587710		-2.38549	1.16336e-06
836	HORVU.MOREX.r2.3HG0268690	LORELEI-like-GPI-anchored protein 1	-2.38188	0.00197853
837	HORVU.MOREX.r2.1HG0038750	Ferulate-5-hydroxylase	-2.38146	1.0231e-62
838	HORVU.MOREX.r2.7HG0595370	Multidrug re	-2.38047	2.85445e-119
839	HORVU.MOREX.r2.5HG0432010		-2.379	9.13283e-11
840	HORVU.MOREX.r2.3HG0187920	Probable receptor-like serine/threonine-protein kinase LRK10L-2.5	-2.3787	3.72741e-07
841	HORVU.MOREX.r2.7HG0613150	Cryptochrome DASH, chloroplastic/mitochondrial	-2.3786	7.01365e-14
842	HORVU.MOREX.r2.1HG0056920	Protein ELONGATED UPPERMOST INTERNODE 1	-2.37762	1.78311e-20
843	HORVU.MOREX.r2.2HG0089360	COLD INDUCED ZINC FINGER PROTEIN 2	-2.3766	2.07943e-06
844	HORVU.MOREX.r2.5HG0421190	RING domain ligase 1	-2.37654	2.06308e-11
845	HORVU.MOREX.r2.1HG0066900	Putative disease resistance RPP13-like protein 1	-2.3762	1.01553e-10
846	HORVU.MOREX.r2.6HG0477060	Subtilase subfamily 3 member 8	-2.37507	6.39898e-42
847	HORVU.MOREX.r2.2HG0150550	Phenylalanine ammonia-lyase	-2.37345	6.03272e-144
848	HORVU.MOREX.r2.4HG0290160		-2.37105	0.000284456
849	HORVU.MOREX.r2.2HG0136020	Desiccation-related protein PCC13-62	-2.36129	2.53536e-15
850	HORVU.MOREX.r2.1HG0012710		-2.36036	2.55557e-15
851	HORVU.MOREX.r2.1HG0022060	Acyl transferase 7	-2.36025	3.65275e-30
852	HORVU.MOREX.r2.7HG0603690	Protein YELLOW STRIPE LIKE 15	-2.3601	0.000408454
853	HORVU.MOREX.r2.5HG0398540	Disease resistance protein At4g27190	-2.35875	7.4124e-48
854	HORVU.MOREX.r2.7HG0620030	Probable O-methyltransferase 2	-2.35811	5.74455e-46
855	HORVU.MOREX.r2.6HG0456510	Protein fluG	-2.35579	0.00273211
856	HORVU.MOREX.r2.2HG0096900	Extracellular lipase At1g28600	-2.35563	3.90109e-45
857	HORVU.MOREX.r2.7HG0604150		-2.3547	9.66281e-35
858	HORVU.MOREX.r2.6HG0480710	Hydroperoxide dehydrase 4	-2.35395	5.46729e-40
859	HORVU.MOREX.r2.3HG0238970	Protein BARELY ANY MERISTEM 1	-2.34905	5.04255e-65
860	HORVU.MOREX.r2.2HG0167800	Tuliposide A-converting enzyme 1, chloroplastic	-2.34811	1.85759e-14
861	HORVU.MOREX.r2.5HG0424970	UDP-glycosyltransferase 83A1	-2.348	4.07851e-47
862	HORVU.MOREX.r2.1HG0032390	Peptide transporter PTR3-A	-2.34715	3.5141e-33
863	HORVU.MOREX.r2.1HG0077060	Protein TITAN7	-2.34556	8.52069e-32
864	HORVU.MOREX.r2.5HG0370290		-2.34508	0.000487896
865	HORVU.MOREX.r2.2HG0089430	Protein SMALL, GLUED-TOGETHER, AND COLLAPSED POLLEN	-2.34489	0.00434159
866	HORVU.MOREX.r2.1HG0066530	Putative receptor protein kinase ZmPK1	-2.34311	4.96212e-121
867	HORVU.MOREX.r2.2HG0100400		-2.3431	1.97046e-05
868	HORVU.MOREX.r2.6HG0506020	Aspartyl protease family protein At5g10770	-2.34189	2.89641e-42
869	HORVU.MOREX.r2.2HG0158630	Epidermal growth factor receptor-like protein 3	-2.33869	2.20652e-63
870	HORVU.MOREX.r2.1HG0071790	Probable inactive purple acid phosphatase 27	-2.33826	1.62588e-05
871	HORVU.MOREX.r2.5HG0417000	OsNIP1;3	-2.33761	2.88871e-15
872	HORVU.MOREX.r2.4HG0292450	Wall-associated receptor kinase 5	-2.3372	1.03696e-36
873	HORVU.MOREX.r2.7HG0546120	Long-chain acyl-CoA oxidase	-2.33651	2.64966e-101
874	HORVU.MOREX.r2.2HG0134640	11-beta-hydroxysteroid dehydrogenase 1A; AltName	-2.33551	6.99499e-14
875	HORVU.MOREX.r2.2HG0162700	Probable L-type lectin-domain containing receptor kinase S.5	-2.33336	1.76324e-21
876	HORVU.MOREX.r2.6HG0511200	AtCXE15	-2.33021	2.33393e-36
877	HORVU.MOREX.r2.2HG0153930	Pentatricopeptide repeat-containing protein At5g13770, chloroplastic	-2.32886	0.00383562
878	HORVU.MOREX.r2.1HG0029970	Lectin Receptor Kinase 1	-2.32853	0.00375847
879	HORVU.MOREX.r2.4HG0321610	Cytochrome P450 72A15	-2.32791	0.000154058
880	HORVU.MOREX.r2.5HG0353210	RGA3-blb	-2.32635	3.06126e-15
881	HORVU.MOREX.r2.7HG0614010	Protein PYRICULARIA ORYZAE RESISTANCE 21	-2.3247	6.07021e-05
882	HORVU.MOREX.r2.6HG0449100		-2.3208	3.35904e-141
883	HORVU.MOREX.r2.6HG0513310		-2.31892	1.7791e-14
884	HORVU.MOREX.r2.6HG0449400		-2.31795	2.18566e-53
885	HORVU.MOREX.r2.1HG0059220	StRBOHB	-2.31758	1.57597e-06
886	HORVU.MOREX.r2.7HG0567670	Exocyst subunit Exo70 family protein A1	-2.31645	1.45403e-07
887	HORVU.MOREX.r2.7HG0601650		-2.31623	1.49339e-54
888	HORVU.MOREX.r2.7HG0611680	Serine/threonine-protein kinase At5g01020	-2.3159	3.08548e-16
889	HORVU.MOREX.r2.6HG0474220	Putative UPF0481 protein At3g02645	-2.31239	2.75031e-29
890	HORVU.MOREX.r2.1HG0074340	Protein SPA1-RELATED 2	-2.31223	7.63188e-81
891	HORVU.MOREX.r2.2HG0176310	RING-type E3 ubiquitin transferase ARI9	-2.31074	3.56365e-43
892	HORVU.MOREX.r2.3HG0262590		-2.30986	5.16397e-09
893	HORVU.MOREX.r2.2HG0114530	Nepenthesin-I	-2.30943	7.57182e-07
894	HORVU.MOREX.r2.7HG0555570	Caleosin-5	-2.30762	2.34798e-20
895	HORVU.MOREX.r2.3HG0186920	Putative cysteine-rich receptor-like protein kinase 20	-2.30493	0.00125353
896	HORVU.MOREX.r2.6HG0521170	Cytochrome P450 72A15	-2.3018	9.13081e-51
897	HORVU.MOREX.r2.7HG0526890	Disease resistance RPP8-like protein 3	-2.29896	5.80765e-28
898	HORVU.MOREX.r2.2HG0091380	NAC domain-containing protein 100	-2.29868	4.19899e-39
899	HORVU.MOREX.r2.3HG0262130	Protein SOYBEAN GENE REGULATED BY COLD 2	-2.29696	1.72249e-15
900	HORVU.MOREX.r2.5HG0446780	Protein LONELY GUY-like 5	-2.29309	2.0136e-07
901	HORVU.MOREX.r2.2HG0159240	BAHD-like hydroxycinnamoyl transferase HCT2	-2.29296	7.11971e-34
902	HORVU.MOREX.r2.2HG0115940	AAA-ATPase At5g17760	-2.29226	5.26857e-27
903	HORVU.MOREX.r2.1HG0012390	Mitochondrial pyruvate carrier 1	-2.2915	1.13963e-11
904	HORVU.MOREX.r2.4HG0283930	Eukaryotic translation initiation f	-2.29035	0.000426947
905	HORVU.MOREX.r2.6HG0470030		-2.28983	1.9554e-07
906	HORVU.MOREX.r2.5HG0419840	Protein BENZOYLOXYGLUCOSINOLATE 1	-2.28886	5.96694e-11
907	HORVU.MOREX.r2.5HG0353320	Cationic amino acid transporter 2, vacuolar	-2.28886	1.74424e-156
908	HORVU.MOREX.r2.5HG0423830	Dirigent protein 19	-2.28607	2.56097e-39
909	HORVU.MOREX.r2.1HG0018080	Protein BTB-POZ AND MATH DOMAIN 2	-2.28545	1.82822e-14
910	HORVU.MOREX.r2.5HG0365630	White-brown complex homolog protein 5	-2.28486	0.000110739
911	HORVU.MOREX.r2.7HG0567550	Putative F-box protein At3g23970	-2.28364	4.44881e-23
912	HORVU.MOREX.r2.4HG0276750	Flavone O-methyltransferase 2	-2.28282	1.48005e-07
913	HORVU.MOREX.r2.7HG0553960	Peroxidase 1	-2.28062	2.49272e-08
914	HORVU.MOREX.r2.7HG0621180	Extracellular lipase At5g33370	-2.27955	4.19783e-06
915	HORVU.MOREX.r2.7HG0528060		-2.27774	1.14572e-05
916	HORVU.MOREX.r2.1HG0059580		-2.27716	4.38827e-59
917	HORVU.MOREX.r2.2HG0150340	Protein G1-like4	-2.27701	0.00116885
918	HORVU.MOREX.r2.3HG0189680		-2.27671	0.000297821
919	HORVU.MOREX.r2.7HG0540630	Probable F-box protein At4g22030	-2.27512	0.000286764
920	HORVU.MOREX.r2.1HG0051620	Phospholipase A1-Igamma1, chloroplastic	-2.27441	2.1545e-31
921	HORVU.MOREX.r2.6HG0454710	RGA4-blb	-2.27349	1.22707e-07
922	HORVU.MOREX.r2.5HG0383660	Protein NAC-REGULATED SEED MORPHOLOGY 1	-2.27296	3.32974e-24
923	HORVU.MOREX.r2.4HG0280110		-2.27172	2.36779e-86
924	HORVU.MOREX.r2.7HG0556530	Flavonoid 3'-hydroxylase [Petunia x hybrida]	-2.27063	1.96039e-14
925	HORVU.MOREX.r2.5HG0445920	Putative cysteine-rich receptor-like protein kinase 20	-2.26675	7.35946e-48
926	HORVU.MOREX.r2.3HG0274640	Cytochrome P450 72A15	-2.26645	4.98166e-29
927	HORVU.MOREX.r2.6HG0466350	PSY1 receptor	-2.26584	4.44016e-13
928	HORVU.MOREX.r2.2HG0088520	Protein YELLOW STRIPE LIKE 6	-2.26009	5.00544e-31
929	HORVU.MOREX.r2.3HG0273580	ZRT/IRT-like protein 1	-2.25987	2.31161e-46
930	HORVU.MOREX.r2.4HG0343410	Voltage-dependent calcium channel subunit alpha-2-2; Contains: RecName: Ful	-2.2598	1.8172e-74
931	HORVU.MOREX.r2.1HG0075290	Tat-binding protein homolog 2	-2.25755	0.000960246
932	HORVU.MOREX.r2.3HG0267700	Serine/threonine protein kinase OSK3	-2.25727	0.00275175
933	HORVU.MOREX.r2.3HG0190130	Germin-like protein 11-1	-2.25654	0.00234335
934	HORVU.MOREX.r2.7HG0568990		-2.25648	3.24956e-52
935	HORVU.MOREX.r2.7HG0552870	OsNIP2;2	-2.25592	0.00529712
936	HORVU.MOREX.r2.6HG0491120	Curcuminoid synthase	-2.25592	0.00265317
937	HORVU.MOREX.r2.7HG0612220		-2.25569	2.97735e-57
938	HORVU.MOREX.r2.3HG0250030	Actin-7	-2.25361	2.07364e-84
939	HORVU.MOREX.r2.5HG0398700		-2.25335	1.14799e-26
940	HORVU.MOREX.r2.3HG0238340	UDP-glucose: anthocyanidin 5,3-O-glucosyltransferase	-2.25334	3.66709e-09
941	HORVU.MOREX.r2.5HG0367850		-2.2528	6.2917e-26
942	HORVU.MOREX.r2.5HG0410760	Beta-glucosidase 31	-2.25093	2.92642e-56
943	HORVU.MOREX.r2.5HG0406350	Disease resistance RPP8-like protein 3	-2.25054	8.52736e-40
944	HORVU.MOREX.r2.4HG0339840	Calmodulin-binding receptor-like cytoplasmic kinase 2	-2.24737	1.54005e-07
945	HORVU.MOREX.r2.1HG0048920	Metallothionein-like protein 1	-2.24644	2.07649e-23
946	HORVU.MOREX.r2.2HG0154840		-2.24477	1.64154e-05
947	HORVU.MOREX.r2.3HG0210300		-2.24353	1.90988e-08
948	HORVU.MOREX.r2.3HG0238030	Pathogen-related protein	-2.24135	7.19365e-46
949	HORVU.MOREX.r2.1HG0078510	UDP-galactose 4-epimerase 1	-2.24095	6.85217e-63
950	HORVU.MOREX.r2.2HG0108560		-2.2405	7.48629e-24
951	HORVU.MOREX.r2.5HG0436020	Calmodulin-like protein 21	-2.24011	3.77337e-16
952	HORVU.MOREX.r2.6HG0520690	Protein SENESCENCE-RELATED GENE 1	-2.24002	1.51972e-17
953	HORVU.MOREX.r2.7HG0595670	Kinesin-like protein KIN-14P	-2.2374	2.95634e-36
954	HORVU.MOREX.r2.6HG0465980	PSY1 receptor	-2.23543	3.12435e-15
955	HORVU.MOREX.r2.7HG0537750	Peroxidase 1	-2.23528	0.00115514
956	HORVU.MOREX.r2.2HG0164370		-2.23465	0.000142797
957	HORVU.MOREX.r2.3HG0221260	IQ motif-containing protein 1	-2.23451	3.04629e-82
958	HORVU.MOREX.r2.7HG0547190		-2.23229	0.00120159
959	HORVU.MOREX.r2.2HG0176340	G-type lectin S-receptor-like serine/threonine-protein kinase At2g19130	-2.23191	2.80885e-83
960	HORVU.MOREX.r2.7HG0554980	Pathogenesis-related protein PRB1-2	-2.23161	6.06094e-168
961	HORVU.MOREX.r2.2HG0168000		-2.22956	6.42567e-37
962	HORVU.MOREX.r2.7HG0600850	VQ motif-containing protein 17	-2.22523	6.791e-23
963	HORVU.MOREX.r2.5HG0392580	UDP-glycosyltransferase 90A1	-2.22405	4.58835e-22
964	HORVU.MOREX.r2.5HG0352750		-2.22213	2.9468e-09
965	HORVU.MOREX.r2.1HG0043930	Plant U-box protein 36	-2.22136	1.02496e-16
966	HORVU.MOREX.r2.3HG0254080	WRKY transcription factor WRKY24	-2.2203	1.03611e-66
967	HORVU.MOREX.r2.4HG0337280	28 kDa cold-induced protein	-2.21956	2.30506e-06
968	HORVU.MOREX.r2.1HG0002800		-2.21871	2.23684e-08
969	HORVU.MOREX.r2.1HG0074860	Very long-chain fatty acid condensing enzyme 11	-2.21791	9.29297e-20
970	HORVU.MOREX.r2.3HG0250280	Protein YELLOW-LEAF-SPECIFIC GENE 9	-2.21532	2.28707e-78
971	HORVU.MOREX.r2.1HG0049810	LEC14B protein	-2.21525	5.63263e-31
972	HORVU.MOREX.r2.3HG0265830	Beta-1,3-endoglucanase GIII	-2.21511	9.85321e-44
973	HORVU.MOREX.r2.4HG0346140	Cytochrome P450C4H	-2.2136	2.85848e-96
974	HORVU.MOREX.r2.3HG0254550	VvGAI1	-2.21342	2.23189e-12
975	HORVU.MOREX.r2.7HG0610210	NAC domain-containing protein 21/22	-2.2111	3.43096e-111
976	HORVU.MOREX.r2.1HG0046900	P450-dependent fatty acid omega-hydroxylase	-2.21104	1.50759e-05
977	HORVU.MOREX.r2.6HG0511800	UDP-glycosyltransferase 85A24	-2.21067	6.96705e-09
978	HORVU.MOREX.r2.1HG0065460	Aminohydrolase	-2.21056	1.60733e-86
979	HORVU.MOREX.r2.3HG0266050	Beta-1,3-endoglucanase GIII	-2.21028	1.31831e-36
980	HORVU.MOREX.r2.2HG0079820	WRKY DNA-binding protein 75	-2.20719	2.55708e-18
981	HORVU.MOREX.r2.1HG0004560	Putative disease resistance RPP13-like protein 2	-2.20706	0.00888968
982	HORVU.MOREX.r2.4HG0278140	BTB/POZ domain and ankyrin repeat-containing protein NPR3	-2.20635	1.24968e-26
983	HORVU.MOREX.r2.5HG0418980	Cytochrome P450 71Z6	-2.20496	9.04977e-41
984	HORVU.MOREX.r2.2HG0100840	Ribonuclease 1	-2.20435	1.86772e-60
985	HORVU.MOREX.r2.1HG0002940	Caffeic acid O-methyltransferase	-2.20342	7.77374e-07
986	HORVU.MOREX.r2.5HG0410900	Putative disease resistance RPP13-like protein 1	-2.20176	7.86452e-31
987	HORVU.MOREX.r2.4HG0282700		-2.20173	4.36821e-31
988	HORVU.MOREX.r2.4HG0338570		-2.20148	1.07918e-44
989	HORVU.MOREX.r2.5HG0413170		-2.20034	4.28328e-07
990	HORVU.MOREX.r2.2HG0129090	Protein LIKE ALF5	-2.19907	4.40049e-60
991	HORVU.MOREX.r2.1HG0002620		-2.199	4.13106e-24
992	HORVU.MOREX.r2.5HG0443120	Putative receptor protein kinase ZmPK1	-2.19751	1.8282e-33
993	HORVU.MOREX.r2.1HG0003950	Probable LRR receptor-like serine/threonine-protein kinase At1g51880	-2.19731	5.71587e-25
994	HORVU.MOREX.r2.6HG0459300		-2.19728	3.96311e-09
995	HORVU.MOREX.r2.1HG0013470	Peroxidase 5	-2.19635	8.33944e-47
996	HORVU.MOREX.r2.5HG0425530	GDSL esterase/lipase At4g10955	-2.19598	9.35094e-06
997	HORVU.MOREX.r2.6HG0495410	Galactosyltransferase 1	-2.19549	0.00403726
998	HORVU.MOREX.r2.7HG0586250	Ferredoxin, chloroplastic	-2.19529	1.57576e-07
999	HORVU.MOREX.r2.5HG0374050		-2.19459	5.37712e-12
1000	HORVU.MOREX.r2.5HG0404570	Protein PERMEABLE LEAVES 1; AltName: F	-2.19391	5.32207e-58
1001	HORVU.MOREX.r2.5HG0439680	ZmCNR10	-2.18842	1.75574e-32
1002	HORVU.MOREX.r2.2HG0083710	Serine carboxypeptidase-like 19 chain A; Con	-2.18777	9.47617e-26
1003	HORVU.MOREX.r2.2HG0157800	Protein argonaute 2	-2.18766	7.89763e-48
1004	HORVU.MOREX.r2.1HG0038230		-2.1869	0.00888793
1005	HORVU.MOREX.r2.7HG0534210	Wall-associated receptor kinase 3	-2.18599	1.9398e-16
1006	HORVU.MOREX.r2.6HG0467980	Lectin Receptor Kinase 1	-2.18536	0.00624703
1007	HORVU.MOREX.r2.5HG0444570		-2.18384	9.03453e-50
1008	HORVU.MOREX.r2.5HG0414210		-2.18169	8.79529e-11
1009	HORVU.MOREX.r2.7HG0529590	Plant alpha dioxygenase 1	-2.18165	5.08857e-20
1010	HORVU.MOREX.r2.2HG0087900	Cytochrome P450 71D55	-2.17809	0.000328548
1011	HORVU.MOREX.r2.7HG0586220	Phosphatidylinositol 3-phosphate 5-kinase type III	-2.17643	6.821e-66
1012	HORVU.MOREX.r2.3HG0275710	AtSZF1	-2.17575	2.92143e-144
1013	HORVU.MOREX.r2.1HG0044540	Plant glycogenin-like starch initiation protein 8	-2.17573	2.19049e-51
1014	HORVU.MOREX.r2.5HG0406540	Vacuolar malate transporter	-2.17571	3.90524e-61
1015	HORVU.MOREX.r2.5HG0433970	Germin-like protein 7	-2.17483	3.96715e-60
1016	HORVU.MOREX.r2.5HG0397870	Serine/threonine-protein kinase At5g01020	-2.17283	3.38983e-06
1017	HORVU.MOREX.r2.1HG0010770	Hexose transporter 5	-2.17268	1.70821e-33
1018	HORVU.MOREX.r2.7HG0591640	Plasma membrane-bound peroxidase 1	-2.17078	9.49026e-44
1019	HORVU.MOREX.r2.5HG0368440	Flavin-free double bond reductase	-2.16946	5.83745e-17
1020	HORVU.MOREX.r2.5HG0383300		-2.16902	3.69402e-07
1021	HORVU.MOREX.r2.1HG0031680		-2.16861	1.61559e-69
1022	HORVU.MOREX.r2.3HG0187650	Calmodulin-like protein 16	-2.16842	2.9766e-34
1023	HORVU.MOREX.r2.2HG0125210		-2.16717	5.97205e-73
1024	HORVU.MOREX.r2.7HG0587330	Sulfate transporter like protein 5.2	-2.16361	6.21326e-18
1025	HORVU.MOREX.r2.5HG0417980	S-domain-1 (SD1) receptor kinase 8	-2.16008	3.59163e-17
1026	HORVU.MOREX.r2.2HG0167680	Protein CHLORORESPIRATORY REDUCTION 28	-2.15923	0.00649032
1027	HORVU.MOREX.r2.7HG0551480	Patatin-like protein 1	-2.15915	2.35423e-105
1028	HORVU.MOREX.r2.7HG0611550		-2.15777	8.2448e-05
1029	HORVU.MOREX.r2.3HG0201110	Protein HERCULES RECEPTOR KINASE 1	-2.15643	1.78081e-27
1030	HORVU.MOREX.r2.1HG0072130		-2.15379	1.88384e-05
1031	HORVU.MOREX.r2.1HG0073140	GCN20-type ATP-binding cassette protein GCN4	-2.15304	1.53908e-06
1032	HORVU.MOREX.r2.3HG0253000	UDP-glucuronate decarboxylase 1	-2.15256	8.81544e-42
1033	HORVU.MOREX.r2.3HG0265660	Somatic embryogenesis receptor-like kinase 2	-2.15118	1.94703e-29
1034	HORVU.MOREX.r2.1HG0078240		-2.14903	6.81383e-45
1035	HORVU.MOREX.r2.2HG0079990	Putative receptor-like protein kinase At3g47110	-2.14869	8.46194e-17
1036	HORVU.MOREX.r2.4HG0286990	Pectinase	-2.14843	0.00246735
1037	HORVU.MOREX.r2.7HG0592630	Protein PHLOEM PROTEIN 2-LIKE B15	-2.14708	1.73763e-13
1038	HORVU.MOREX.r2.3HG0235170	Extracellular lipase At1g28640	-2.14502	3.49466e-66
1039	HORVU.MOREX.r2.1HG0070100		-2.14481	8.45877e-06
1040	HORVU.MOREX.r2.5HG0367890		-2.14274	2.08328e-32
1041	HORVU.MOREX.r2.3HG0190060	Protein benzoxazineless 2	-2.14148	0.00596183
1042	HORVU.MOREX.r2.1HG0050960	CASP-like protein 1D1	-2.14079	1.18073e-38
1043	HORVU.MOREX.r2.5HG0434670	Pectinase	-2.14001	1.06392e-12
1044	HORVU.MOREX.r2.7HG0535170	Protein PHLOEM PROTEIN 2-LIKE B10	-2.13944	6.84186e-33
1045	HORVU.MOREX.r2.3HG0197030	WRKY DNA-binding protein 72	-2.13766	5.86334e-75
1046	HORVU.MOREX.r2.1HG0023550	Hexokinase-6	-2.1353	1.85677e-107
1047	HORVU.MOREX.r2.5HG0404270	Purine permease 1	-2.13507	1.47129e-18
1048	HORVU.MOREX.r2.2HG0081930	Cytochrome P450 99A2	-2.13423	3.89761e-22
1049	HORVU.MOREX.r2.6HG0513260	Mitogen-activated protein kinase kinase kinase 1	-2.1326	2.75886e-31
1050	HORVU.MOREX.r2.7HG0617100	Indole-3-glycerol phosphate synthase, chloroplastic	-2.13227	2.18086e-72
1051	HORVU.MOREX.r2.6HG0448130	Subtilisin-like serine protease 1	-2.13149	0.00162103
1052	HORVU.MOREX.r2.6HG0491380	Glycine-rich RNA-binding protein GRP1A	-2.13138	1.46786e-09
1053	HORVU.MOREX.r2.6HG0515280		-2.12786	1.0628e-56
1054	HORVU.MOREX.r2.7HG0575700	Protein PROTON GRADIENT REGULATION 5, chloroplastic	-2.12698	0.00671977
1055	HORVU.MOREX.r2.3HG0187160	17.9 kDa heat shock protein 2	-2.12648	2.42196e-05
1056	HORVU.MOREX.r2.6HG0485060	Probable serine/threonine-protein kinase At1g09600	-2.12596	2.00295e-06
1057	HORVU.MOREX.r2.2HG0163800	Myb-related protein 39	-2.12181	0.00614227
1058	HORVU.MOREX.r2.5HG0374130	Chloroplastic aldolase	-2.12094	1.47131e-06
1059	HORVU.MOREX.r2.7HG0531560	Putative disease resistance RPP13-like protein 3	-2.12048	8.71666e-11
1060	HORVU.MOREX.r2.1HG0011940	Nicotianamine aminotransferase III	-2.12027	6.79426e-49
1061	HORVU.MOREX.r2.2HG0092440	Peroxidase 1	-2.11991	2.88001e-100
1062	HORVU.MOREX.r2.3HG0190250	S-domain-2 (SD2) receptor kinase 5	-2.11949	1.0243e-12
1063	HORVU.MOREX.r2.5HG0406630	Serine carboxypeptidase-like 18	-2.11878	0.00832964
1064	HORVU.MOREX.r2.3HG0270600		-2.11839	7.02393e-39
1065	HORVU.MOREX.r2.1HG0035910	Melibiase 1	-2.11809	1.56799e-44
1066	HORVU.MOREX.r2.3HG0242810	Tyrosine decarboxylase [Papaver somniferum]	-2.1166	4.12706e-56
1067	HORVU.MOREX.r2.1HG0005080	RGA2-blb	-2.11555	8.29271e-17
1068	HORVU.MOREX.r2.3HG0242260		-2.11536	6.58333e-06
1069	HORVU.MOREX.r2.7HG0602010	Putative disease resistance RPP13-like protein 3	-2.11522	5.85092e-10
1070	HORVU.MOREX.r2.7HG0616070	Protein b561A.tha1	-2.11414	1.76092e-06
1071	HORVU.MOREX.r2.2HG0153500	Glutamate dehydrogenase 2, mitochondrial	-2.1136	6.0655e-43
1072	HORVU.MOREX.r2.6HG0484640	R3H domain-containing protein 2	-2.11267	4.65588e-06
1073	HORVU.MOREX.r2.5HG0366480	L-type lectin-domain containing receptor kinase IX.1	-2.11043	0.00431821
1074	HORVU.MOREX.r2.2HG0103230	Polyuridylate-binding protein UBP1	-2.11018	8.11489e-15
1075	HORVU.MOREX.r2.5HG0399850	Tetraspanin-7	-2.10993	1.14849e-178
1076	HORVU.MOREX.r2.7HG0555030	Plant U-box protein 21	-2.10982	2.31513e-19
1077	HORVU.MOREX.r2.7HG0610220	Maltase	-2.10691	1.87413e-33
1078	HORVU.MOREX.r2.6HG0498340	OsaEXPb1.20	-2.10516	1.06717e-17
1079	HORVU.MOREX.r2.5HG0438020		-2.10183	4.08508e-30
1080	HORVU.MOREX.r2.2HG0098180	AtCXE18	-2.10066	8.27475e-06
1081	HORVU.MOREX.r2.3HG0200400	Multidrug re	-2.10009	1.85645e-33
1082	HORVU.MOREX.r2.5HG0418370	G-type lectin S-receptor-like serine/threonine-protein kinase B120	-2.10005	1.59832e-14
1083	HORVU.MOREX.r2.1HG0032360		-2.09871	2.28469e-14
1084	HORVU.MOREX.r2.4HG0342730	OsPT1	-2.09822	0.00596947
1085	HORVU.MOREX.r2.3HG0270750		-2.09817	2.97507e-11
1086	HORVU.MOREX.r2.5HG0401310	Calmodulin-like protein 30	-2.09738	2.76444e-15
1087	HORVU.MOREX.r2.3HG0184680		-2.09698	4.95971e-83
1088	HORVU.MOREX.r2.1HG0064390		-2.09623	1.9402e-16
1089	HORVU.MOREX.r2.6HG0451570	Hydroperoxide lyase 1	-2.09611	3.08176e-12
1090	HORVU.MOREX.r2.7HG0562220	N-acetylglutamate synthase 2	-2.09433	1.95277e-33
1091	HORVU.MOREX.r2.2HG0153250	Homeobox-leucine zipper protein HOX22; AltName: Full	-2.09417	1.73035e-12
1092	HORVU.MOREX.r2.1HG0021980	Uncharacterized protein At1g15400	-2.09384	3.40058e-16
1093	HORVU.MOREX.r2.5HG0436320	B2 protein	-2.09373	4.2348e-273
1094	HORVU.MOREX.r2.4HG0346360		-2.09303	3.11775e-23
1095	HORVU.MOREX.r2.1HG0014490		-2.09272	0.00616215
1096	HORVU.MOREX.r2.5HG0435580	Wall-associated receptor kinase 3	-2.09072	0.00777611
1097	HORVU.MOREX.r2.3HG0186320	Extracellular lipase At3g26430	-2.08894	1.6261e-52
1098	HORVU.MOREX.r2.3HG0237080		-2.0879	3.0662e-05
1099	HORVU.MOREX.r2.2HG0136540		-2.08726	1.61901e-10
1100	HORVU.MOREX.r2.1HG0049650	1-deoxy-D-xylulose-5-phosphate synthase 1, chloroplastic	-2.08689	3.70382e-14
1101	HORVU.MOREX.r2.4HG0291210	SOSS complex subunit A homolog	-2.08594	0.00738441
1102	HORVU.MOREX.r2.2HG0157910		-2.08551	6.40102e-09
1103	HORVU.MOREX.r2.2HG0168690	Disease resistance protein At4g27190	-2.08532	2.11631e-05
1104	HORVU.MOREX.r2.2HG0111040	UDP-glucose:flavonol 2'-O-glucosyltransferase	-2.08529	3.29699e-16
1105	HORVU.MOREX.r2.1HG0053720		-2.08153	6.30596e-96
1106	HORVU.MOREX.r2.3HG0181460		-2.08115	3.65066e-14
1107	HORVU.MOREX.r2.2HG0107940	Zinc finger A20 and AN1 domain-containing stress-associated protein 9	-2.07972	0.00840029
1108	HORVU.MOREX.r2.3HG0236580	Tryptophan aminotransferase-related protein 4	-2.07709	3.80733e-29
1109	HORVU.MOREX.r2.2HG0132080	Exocyst subunit Exo70 family protein B1	-2.07647	6.6566e-24
1110	HORVU.MOREX.r2.4HG0333850	Stellacyanin	-2.07574	1.86482e-55
1111	HORVU.MOREX.r2.5HG0429830	AtCXE15	-2.07478	1.56489e-13
1112	HORVU.MOREX.r2.2HG0150360	NAC domain-containing protein CUC1	-2.07469	1.88671e-07
1113	HORVU.MOREX.r2.7HG0538400	1-aminocyclopropane-1-carboxylate oxidase homolog 1	-2.0744	0.00681957
1114	HORVU.MOREX.r2.7HG0530060		-2.07336	0.00220994
1115	HORVU.MOREX.r2.5HG0442650	OsaEXPa1.5	-2.06979	4.95157e-06
1116	HORVU.MOREX.r2.3HG0186590		-2.06867	9.5713e-44
1117	HORVU.MOREX.r2.2HG0135750	OsHAK1	-2.06822	5.02917e-94
1118	HORVU.MOREX.r2.5HG0430070	Purine permease 3	-2.06705	1.75597e-12
1119	HORVU.MOREX.r2.2HG0108200	Putative polyol transporter 1	-2.06693	2.65232e-11
1120	HORVU.MOREX.r2.3HG0227720	Carbonate dehydratase	-2.06678	2.44722e-32
1121	HORVU.MOREX.r2.2HG0095120	Berberine bridge enzyme-like 26	-2.06625	2.84125e-08
1122	HORVU.MOREX.r2.1HG0048910	Metallothionein-like protein 1	-2.0632	9.80689e-58
1123	HORVU.MOREX.r2.7HG0610580	Ubiquitin	-2.06041	3.25102e-13
1124	HORVU.MOREX.r2.4HG0323480		-2.06005	5.80022e-17
1125	HORVU.MOREX.r2.6HG0514900	Ribonuclease 1	-2.05909	7.398e-06
1126	HORVU.MOREX.r2.2HG0151400	UDP-glycosyltransferase 82A1	-2.05758	6.75425e-29
1127	HORVU.MOREX.r2.2HG0170560	bHLH transcription factor b	-2.05743	7.9197e-12
1128	HORVU.MOREX.r2.1HG0059820		-2.05734	1.83234e-23
1129	HORVU.MOREX.r2.3HG0261140		-2.05729	8.41704e-16
1130	HORVU.MOREX.r2.3HG0233240		-2.05679	1.13139e-34
1131	HORVU.MOREX.r2.2HG0125570	Uncharacterized protein At3g28850	-2.05508	4.53729e-28
1132	HORVU.MOREX.r2.1HG0077220	BCS1-like protein	-2.05465	5.2757e-13
1133	HORVU.MOREX.r2.6HG0501040	Protein TRANSPARENT TESTA GLABRA 1	-2.05344	1.79037e-63
1134	HORVU.MOREX.r2.5HG0364950	OSE1	-2.05267	0.0052126
1135	HORVU.MOREX.r2.7HG0528050		-2.05257	0.00257873
1136	HORVU.MOREX.r2.1HG0036740	AB hydrolase superfamily protein YfhM	-2.05249	0.000857067
1137	HORVU.MOREX.r2.4HG0319270		-2.05143	1.30821e-33
1138	HORVU.MOREX.r2.6HG0495840	Protein JASM	-2.05133	5.0381e-47
1139	HORVU.MOREX.r2.2HG0148290		-2.05109	2.85844e-14
1140	HORVU.MOREX.r2.7HG0612640		-2.05068	0.00331927
1141	HORVU.MOREX.r2.5HG0428420		-2.05061	0.000684185
1142	HORVU.MOREX.r2.4HG0331260	BTB/POZ domain-containing protein At5g67385	-2.05049	7.56261e-12
1143	HORVU.MOREX.r2.7HG0589450	Probable inactive protein kinase DDB_G0270444	-2.04942	5.15435e-37
1144	HORVU.MOREX.r2.3HG0257280	BTB and TAZ domain protein 2	-2.04846	9.90222e-26
1145	HORVU.MOREX.r2.6HG0499920	Aromatic and neutral amino acid transporter-like protein 2	-2.04844	5.57589e-75
1146	HORVU.MOREX.r2.5HG0416660	Putative disease resistance RPP13-like protein 2	-2.0478	1.01727e-32
1147	HORVU.MOREX.r2.3HG0242970	Protein LURP-one-related 5	-2.03924	0.000106682
1148	HORVU.MOREX.r2.6HG0491090	1-hydroxy-2-methyl-2-(E)-butenyl 4-diphosphate synthase	-2.03777	3.49603e-73
1149	HORVU.MOREX.r2.6HG0520730	Agmatine coumaroyltransferase-2	-2.03598	1.80878e-05
1150	HORVU.MOREX.r2.4HG0297220	Beta-D-xylosidase	-2.0321	0.00134287
1151	HORVU.MOREX.r2.2HG0163870	S-norcoclaurine synthase 1	-2.0319	2.4358e-06
1152	HORVU.MOREX.r2.3HG0181970	Cysteine-rich receptor-like protein kinase 26	-2.03103	6.81615e-37
1153	HORVU.MOREX.r2.1HG0076510	Berberine bridge enzyme-like 18	-2.02927	4.41135e-24
1154	HORVU.MOREX.r2.5HG0355940	Guanosine nucleotide diphosphate dissociation inhibitor 2	-2.02833	1.50595e-07
1155	HORVU.MOREX.r2.7HG0542400	Long chain acyl-CoA synthetase 4	-2.02775	4.99164e-34
1156	HORVU.MOREX.r2.5HG0424880	Receptor-like protein kinase 2	-2.02755	1.33404e-38
1157	HORVU.MOREX.r2.3HG0249820	Plasma membrane-bound peroxidase 2	-2.02681	3.48433e-16
1158	HORVU.MOREX.r2.7HG0554130	Metalloendoproteinase 2-MMP	-2.02663	8.05063e-85
1159	HORVU.MOREX.r2.6HG0502270	C2 and GRAM domain-containing protein At1g03370	-2.02605	4.0377e-55
1160	HORVU.MOREX.r2.6HG0504970	Probable L-type lectin-domain containing receptor kinase S.5	-2.02449	2.37379e-44
1161	HORVU.MOREX.r2.4HG0277180	Protein CONSTITUTIVE TRIPLE RESPONSE1	-2.0239	7.16434e-71
1162	HORVU.MOREX.r2.7HG0532420	Flavonoid O-methyltransferase-like protein Os11g0303600	-2.02333	0.00336418
1163	HORVU.MOREX.r2.2HG0107460		-2.02236	2.581e-12
1164	HORVU.MOREX.r2.2HG0174600		-2.02075	1.12718e-17
1165	HORVU.MOREX.r2.2HG0129010	CSC1-like protein At4g02900	-2.02041	1.18375e-08
1166	HORVU.MOREX.r2.7HG0560520	H(+)/Pi cotransporter	-2.01982	4.89384e-11
1167	HORVU.MOREX.r2.2HG0147730	Zinc finger protein CONSTANS-LIKE 5	-2.0191	7.85009e-23
1168	HORVU.MOREX.r2.1HG0000030	Cytochrome P450 72A14	-2.01845	1.27344e-18
1169	HORVU.MOREX.r2.2HG0082660	Subtilisin-like protease AIR3	-2.01843	0.0021711
1170	HORVU.MOREX.r2.7HG0616250	WRKY transcription factor WRKY28	-2.01755	1.26437e-15
1171	HORVU.MOREX.r2.3HG0258920	Probable histone acetyltransferase HAC-like 1	-2.01619	4.03896e-46
1172	HORVU.MOREX.r2.7HG0539670	Mitogen-activated protein kinase kinase 2	-2.01578	1.94523e-15
1173	HORVU.MOREX.r2.3HG0212030	Uncharacterized isomerase BH0283	-2.01546	6.93689e-18
1174	HORVU.MOREX.r2.7HG0555650	Nudix hydrolase 21, chloroplastic	-2.01268	8.5521e-20
1175	HORVU.MOREX.r2.1HG0032060		-2.01223	9.31406e-26
1176	HORVU.MOREX.r2.7HG0592010	Putative receptor protein kinase ZmPK1	-2.01194	7.42474e-18
1177	HORVU.MOREX.r2.2HG0147250	Pathogenesis related (PR)-3 chitinase 4	-2.0105	8.45031e-19
1178	HORVU.MOREX.r2.3HG0203570	Protein SENESCENCE-ASSOCIATED GENE 12	-2.00969	3.20028e-106
1179	HORVU.MOREX.r2.5HG0407530	Putative disease resistance RPP13-like protein 3	-2.00965	8.33257e-05
1180	HORVU.MOREX.r2.6HG0473640		-2.00899	1.17027e-07
1181	HORVU.MOREX.r2.3HG0187150	17.9 kDa heat shock protein 2	-2.00798	2.35144e-29
1182	HORVU.MOREX.r2.4HG0336640	Dirigent protein 1	-2.00666	6.12862e-09
1183	HORVU.MOREX.r2.3HG0247700		-2.00584	1.04581e-19
1184	HORVU.MOREX.r2.5HG0363420	COLD INDUCED ZINC FINGER PROTEIN 2	-2.0039	4.39843e-12
1185	HORVU.MOREX.r2.7HG0527410	F-box/kelch-repeat protein At1g26930	-2.00327	6.20936e-07
1186	HORVU.MOREX.r2.3HG0255410		-2.00211	6.21021e-06
1187	HORVU.MOREX.r2.2HG0154350	Beta-carotene 3-hydroxylase, chloroplastic	-2.0009	1.76632e-07
1188	HORVU.MOREX.r2.2HG0152900		-1.99803	0.00125966
1189	HORVU.MOREX.r2.7HG0613890		-1.99763	8.46957e-12
1190	HORVU.MOREX.r2.4HG0276030	Acyl transferase 5	-1.99735	3.30951e-43
1191	HORVU.MOREX.r2.7HG0562190	Aldo-keto reductase family 4 member C9	-1.99679	0.00498604
1192	HORVU.MOREX.r2.7HG0611910	Putative receptor-like protein kinase At3g47110	-1.99601	1.00254e-25
1193	HORVU.MOREX.r2.2HG0151270	Protein YELLOW STRIPE LIKE 12	-1.9951	1.8281e-31
1194	HORVU.MOREX.r2.3HG0186910	Receptor-like protein kinase 4	-1.99502	4.1184e-29
1195	HORVU.MOREX.r2.3HG0209290		-1.99502	3.67288e-32
1196	HORVU.MOREX.r2.4HG0321550	Protein HERCULES RECEPTOR KINASE 1	-1.99426	1.37993e-95
1197	HORVU.MOREX.r2.1HG0042810	Protein PLASTID MOVEMENT IMPAIRED 1	-1.99287	0.000818194
1198	HORVU.MOREX.r2.2HG0170290		-1.99287	9.6463e-20
1199	HORVU.MOREX.r2.6HG0462140	RGA1-blb	-1.99096	9.9798e-14
1200	HORVU.MOREX.r2.7HG0606040		-1.98802	6.85976e-25
1201	HORVU.MOREX.r2.3HG0253700	Plastid sufB-like	-1.98668	6.38934e-84
1202	HORVU.MOREX.r2.1HG0049880	Cytidine/uridine-specific hydrolase	-1.98583	6.23676e-10
1203	HORVU.MOREX.r2.7HG0610310	NAC domain-containing protein 21/22	-1.98553	4.26118e-12
1204	HORVU.MOREX.r2.1HG0029220		-1.98545	0.00053092
1205	HORVU.MOREX.r2.4HG0330820		-1.98483	2.08657e-64
1206	HORVU.MOREX.r2.3HG0256140		-1.98359	0.000176318
1207	HORVU.MOREX.r2.4HG0283110	G-type lectin S-receptor-like serine/threonine-protein kinase At1g34300	-1.98303	1.00078e-46
1208	HORVU.MOREX.r2.7HG0533910	S-domain-1 (SD1) receptor kinase 1	-1.9826	5.29457e-08
1209	HORVU.MOREX.r2.6HG0451760	Lipid-phosphate ph	-1.98215	1.53912e-12
1210	HORVU.MOREX.r2.6HG0511060	Plant U-box protein 21	-1.98202	2.9608e-46
1211	HORVU.MOREX.r2.1HG0076100	WRKY DNA-binding protein 28	-1.98065	4.83873e-17
1212	HORVU.MOREX.r2.6HG0511990		-1.98063	2.07027e-56
1213	HORVU.MOREX.r2.7HG0593170	Double-strand break repair protein MRE11	-1.98026	8.98378e-07
1214	HORVU.MOREX.r2.1HG0049960	Protein PHYB ACTIVATION-TAGGED SUPPRESSOR 1	-1.97975	4.78516e-23
1215	HORVU.MOREX.r2.1HG0051950		-1.9783	1.07595e-44
1216	HORVU.MOREX.r2.6HG0492200	Temperature-induced lipocalin-1	-1.97617	0.00426595
1217	HORVU.MOREX.r2.1HG0078140		-1.97541	6.13101e-06
1218	HORVU.MOREX.r2.7HG0528920	Pectinase	-1.97531	6.09695e-121
1219	HORVU.MOREX.r2.5HG0356650	Protein FAR1-RELATED SEQUENCE 5	-1.97269	3.81449e-16
1220	HORVU.MOREX.r2.7HG0599330	Solute carrier family 38 member	-1.97193	5.20357e-56
1221	HORVU.MOREX.r2.6HG0521840	Putative receptor-like protein kinase At3g47110	-1.97027	2.84632e-08
1222	HORVU.MOREX.r2.2HG0152300	Salutaridine reductase	-1.9687	5.30352e-21
1223	HORVU.MOREX.r2.2HG0175050	OsGLU6	-1.96851	6.38731e-05
1224	HORVU.MOREX.r2.4HG0283480	4-hydroxy-3-methylbut-2-enyl diphosphate reductase, chloroplastic	-1.9678	5.20557e-116
1225	HORVU.MOREX.r2.1HG0040010		-1.96708	3.37825e-17
1226	HORVU.MOREX.r2.3HG0234500	Protein plastid transcriptionally active 16, chloroplastic	-1.96641	0.000305409
1227	HORVU.MOREX.r2.3HG0248170	Bcl-2-associated athanogene 2	-1.96524	2.17935e-34
1228	HORVU.MOREX.r2.7HG0617860	Vacuolar H(+)-pyrophosphatase	-1.96369	3.89158e-145
1229	HORVU.MOREX.r2.7HG0580730	Protein CHLORINA 1	-1.9636	1.45856e-77
1230	HORVU.MOREX.r2.3HG0186650	Wall-associated receptor kinase 2	-1.96347	1.42927e-07
1231	HORVU.MOREX.r2.3HG0207800	Golden2-like protein 2	-1.96327	2.66914e-06
1232	HORVU.MOREX.r2.3HG0233910	Symplekin	-1.96203	1.87339e-41
1233	HORVU.MOREX.r2.5HG0367820	Allergen Cor a I; AltName: Allergen=Cor a 1	-1.96103	5.28909e-43
1234	HORVU.MOREX.r2.1HG0011690	Zinc finger CCCH domain-containing protein 33	-1.96096	3.68102e-56
1235	HORVU.MOREX.r2.2HG0155240		-1.96066	9.66948e-20
1236	HORVU.MOREX.r2.2HG0102300	GLABRA2 expression modulator	-1.95999	2.74679e-39
1237	HORVU.MOREX.r2.6HG0491480	Pathogenesis related (PR)-3 chitinase 6	-1.9587	2.87368e-14
1238	HORVU.MOREX.r2.5HG0422890	Lipoxygenase L-2	-1.95841	2.78925e-20
1239	HORVU.MOREX.r2.1HG0049930	Autophagy-related protein 18h	-1.95803	7.15764e-73
1240	HORVU.MOREX.r2.6HG0521110	NAC domain-containing protein 79	-1.95779	1.46581e-19
1241	HORVU.MOREX.r2.4HG0293070	F-box protein At3g44326	-1.95776	3.07264e-31
1242	HORVU.MOREX.r2.7HG0536140		-1.95678	6.10131e-18
1243	HORVU.MOREX.r2.2HG0178460	Glutathione S-transferase 8	-1.95569	0.000159307
1244	HORVU.MOREX.r2.7HG0600720	Methionyl-tRNA synthetase	-1.95498	3.16836e-24
1245	HORVU.MOREX.r2.5HG0398720		-1.95373	0.000135726
1246	HORVU.MOREX.r2.4HG0328400	Putative F-box protein At1g23770	-1.95343	4.88508e-36
1247	HORVU.MOREX.r2.6HG0514380	Rab6IP1-like protein	-1.95332	1.74987e-26
1248	HORVU.MOREX.r2.4HG0278670	Protein PYRIMIDINE REQUIRING; Alt	-1.95332	3.73176e-21
1249	HORVU.MOREX.r2.5HG0388190	Fibrillin-like protein 2	-1.95285	4.15884e-27
1250	HORVU.MOREX.r2.7HG0589860	Prenyl diphosphate phosphatase	-1.95161	7.2364e-05
1251	HORVU.MOREX.r2.3HG0267820	Protein VIVIPAROUS14	-1.94988	5.70129e-09
1252	HORVU.MOREX.r2.7HG0529400	Urishiol oxidase 15	-1.9497	1.99526e-10
1253	HORVU.MOREX.r2.3HG0198750	Acyl transferase 7	-1.94841	2.00063e-19
1254	HORVU.MOREX.r2.3HG0244950	Methyl salicylate esterase	-1.94822	3.02565e-14
1255	HORVU.MOREX.r2.5HG0401270	Proteinase B	-1.9463	1.00245e-20
1256	HORVU.MOREX.r2.3HG0191270	RGA4-blb	-1.94627	4.17734e-15
1257	HORVU.MOREX.r2.5HG0414630		-1.94506	4.94092e-09
1258	HORVU.MOREX.r2.5HG0434280		-1.94472	8.92861e-23
1259	HORVU.MOREX.r2.1HG0060530	NAC domain-containing protein 90	-1.9441	1.52487e-05
1260	HORVU.MOREX.r2.6HG0473430	VQ motif-containing protein 22	-1.94301	4.60907e-42
1261	HORVU.MOREX.r2.7HG0556650	Protein PEROXISOME UNUSUAL POSITIONING 1	-1.94208	9.90064e-82
1262	HORVU.MOREX.r2.1HG0034700	Protein EXECUTER 1, chloroplastic	-1.94168	9.77151e-44
1263	HORVU.MOREX.r2.5HG0423840	Dirigent protein 19	-1.94162	5.13551e-45
1264	HORVU.MOREX.r2.1HG0001430	Resistance to Pseudomonas syringae protein 3	-1.94067	1.617e-18
1265	HORVU.MOREX.r2.6HG0517210	Probable serine incorporator	-1.94044	1.52256e-81
1266	HORVU.MOREX.r2.2HG0114220	Cysteine-rich receptor-like protein kinase 6	-1.93928	1.14685e-22
1267	HORVU.MOREX.r2.5HG0367920		-1.93454	5.78891e-32
1268	HORVU.MOREX.r2.2HG0164900	Plant U-box protein 19	-1.93445	0.00902012
1269	HORVU.MOREX.r2.1HG0023790	Prenylated Rab acceptor 8	-1.93291	5.13412e-21
1270	HORVU.MOREX.r2.2HG0152670	Sucrose 1	-1.93103	4.37368e-15
1271	HORVU.MOREX.r2.2HG0129730	Peroxidase 1	-1.92986	9.36665e-05
1272	HORVU.MOREX.r2.6HG0526200		-1.92981	2.3331e-11
1273	HORVU.MOREX.r2.6HG0449080	Flavone O-methyltransferase 2	-1.92879	5.34195e-38
1274	HORVU.MOREX.r2.1HG0018770	Prolyl aminopeptidase 2	-1.92675	1.77162e-32
1275	HORVU.MOREX.r2.2HG0151240	Protein YELLOW STRIPE LIKE 13	-1.92595	8.10154e-19
1276	HORVU.MOREX.r2.7HG0565250	Sulfotransferase 2a	-1.92425	1.27596e-17
1277	HORVU.MOREX.r2.2HG0096570	Serine carboxypeptidase II-3 chain B	-1.92324	4.68669e-47
1278	HORVU.MOREX.r2.2HG0097620	Protein ABERRANT LATERAL ROOT FORMATION 5	-1.92321	1.13095e-20
1279	HORVU.MOREX.r2.5HG0366130	Probable LRR receptor-like serine/threonine-protein kinase At4g29180	-1.92275	4.51181e-48
1280	HORVU.MOREX.r2.1HG0018310	Triacylglycerol lipase	-1.92212	3.5583e-22
1281	HORVU.MOREX.r2.1HG0015680	Tryptamine hydroxycinnamoyltransferase 2	-1.92192	3.51971e-21
1282	HORVU.MOREX.r2.5HG0379890	Long chain acyl-CoA synthetase 6, peroxisomal	-1.92158	4.11939e-25
1283	HORVU.MOREX.r2.4HG0281770	UV-B-induced protein At3g17800, chloroplastic	-1.92101	3.18271e-74
1284	HORVU.MOREX.r2.7HG0590530	UDP-glucose: anthocyanidin 5,3-O-glucosyltransferase	-1.9208	2.75524e-15
1285	HORVU.MOREX.r2.5HG0350140	Very long-chain fatty acid condensing enzyme HOS3	-1.92064	1.53063e-05
1286	HORVU.MOREX.r2.3HG0262860	Putative B3 domain-containing protein Os03g0621600	-1.92027	0.00197805
1287	HORVU.MOREX.r2.7HG0533370	Pentatricopeptide repeat-containing protein At5g16420, mitochondrial	-1.91946	2.52864e-12
1288	HORVU.MOREX.r2.5HG0384670	Protein RAPTOR 1	-1.91796	4.7641e-62
1289	HORVU.MOREX.r2.1HG0036100	Boswellia basic secretory protease	-1.91634	1.93795e-48
1290	HORVU.MOREX.r2.7HG0611320	TRAMP-like complex polyadenylate polymerase; AltName:	-1.91595	1.54954e-25
1291	HORVU.MOREX.r2.3HG0253620	Protein trichome birefringence-like 29	-1.9146	1.4764e-87
1292	HORVU.MOREX.r2.1HG0007740	White-brown complex homolog protein 5	-1.91376	2.98677e-06
1293	HORVU.MOREX.r2.3HG0233380	XPB homolog 1	-1.91368	1.26245e-44
1294	HORVU.MOREX.r2.3HG0200070		-1.91365	1.98835e-38
1295	HORVU.MOREX.r2.6HG0496420	Protein VASCULAR RELATED NAC-DOMAIN 4	-1.91312	0.0047275
1296	HORVU.MOREX.r2.5HG0413870	PTI1-like tyrosine-protein kinase At3g15890	-1.91202	0.000772663
1297	HORVU.MOREX.r2.2HG0138000		-1.91178	1.21455e-05
1298	HORVU.MOREX.r2.1HG0004250	RGA3-blb	-1.91178	1.30582e-25
1299	HORVU.MOREX.r2.5HG0417140	Protein HOPZ-ACTIVATED RESISTANCE 1	-1.91085	3.25164e-16
1300	HORVU.MOREX.r2.7HG0559920		-1.90869	0.000824421
1301	HORVU.MOREX.r2.2HG0102830	RING-type E3 ubiquitin transferase ATL3	-1.90837	5.28909e-43
1302	HORVU.MOREX.r2.2HG0107910		-1.90434	0.00185639
1303	HORVU.MOREX.r2.1HG0040340	Prephenate dehydratase 1	-1.90046	6.12202e-82
1304	HORVU.MOREX.r2.1HG0055490	Exo-1,3-beta-glucanase A	-1.89993	5.89531e-16
1305	HORVU.MOREX.r2.1HG0042390	CASP-like protein 4B4	-1.89985	1.10384e-05
1306	HORVU.MOREX.r2.6HG0511490	Transport inhibitor response 1-like protein	-1.89926	1.07539e-16
1307	HORVU.MOREX.r2.2HG0169460	Single-stranded-nucleate endonuclease ENDO4	-1.8991	3.76546e-30
1308	HORVU.MOREX.r2.4HG0332780	Aminotransferase ALD1 homolog	-1.89853	1.41532e-07
1309	HORVU.MOREX.r2.2HG0085900	Probable LRR receptor-like serine/threonine-protein kinase At3g47570	-1.89818	5.24458e-12
1310	HORVU.MOREX.r2.7HG0581730	NAC domain-containing protein 21/22	-1.89765	4.80443e-06
1311	HORVU.MOREX.r2.7HG0533520		-1.89609	1.06661e-27
1312	HORVU.MOREX.r2.1HG0038570	Trihelix DNA-binding protein GTL1	-1.89603	9.86932e-32
1313	HORVU.MOREX.r2.7HG0538220	Hexose carrier protein HEX6	-1.8958	0.00463885
1314	HORVU.MOREX.r2.1HG0045700	Ethylene-responsive element-binding factor 6	-1.8953	0.000140224
1315	HORVU.MOREX.r2.7HG0588540	GTP-binding protein SAR1A	-1.8934	7.98197e-29
1316	HORVU.MOREX.r2.3HG0274920	Pyrophosphate phospho-hydrolase 4	-1.89279	2.89407e-77
1317	HORVU.MOREX.r2.5HG0428390		-1.89249	1.3283e-05
1318	HORVU.MOREX.r2.7HG0613780	Protein BENZOXAZINLESS 8	-1.89245	0.00129191
1319	HORVU.MOREX.r2.1HG0032380	Peptide transporter PTR3-A	-1.89169	0.00018117
1320	HORVU.MOREX.r2.3HG0202150		-1.89151	6.62884e-57
1321	HORVU.MOREX.r2.5HG0404290	RING-type E3 ubiquitin transferase ATL6	-1.89057	1.4524e-36
1322	HORVU.MOREX.r2.2HG0083800	Wall-associated receptor kinase 2	-1.8905	4.03577e-51
1323	HORVU.MOREX.r2.3HG0189330	Extracellular lipase At5g45910	-1.88807	3.95552e-28
1324	HORVU.MOREX.r2.2HG0161850	RGA2-blb	-1.88807	0.000873341
1325	HORVU.MOREX.r2.5HG0440550	H(+)/Pi cotransporter	-1.88695	1.22846e-15
1326	HORVU.MOREX.r2.7HG0591540	Medium-chain acyl-CoA oxidase	-1.88637	6.97527e-66
1327	HORVU.MOREX.r2.2HG0162720	Putative E3 ubiquitin-protein ligase LIN	-1.88552	7.12747e-25
1328	HORVU.MOREX.r2.7HG0547900		-1.88465	1.14498e-21
1329	HORVU.MOREX.r2.2HG0091840	WRKY DNA-binding protein 46	-1.88424	6.56959e-16
1330	HORVU.MOREX.r2.3HG0211410	NAC domain-containing protein 74	-1.88341	2.75533e-89
1331	HORVU.MOREX.r2.2HG0114140	Beta-1,3-endoglucanase 12	-1.88329	2.23921e-157
1332	HORVU.MOREX.r2.3HG0192680	Putative disease resistance protein At1g50180	-1.88303	1.87317e-83
1333	HORVU.MOREX.r2.7HG0621150	Extracellular lipase At4g28780	-1.88279	4.12898e-23
1334	HORVU.MOREX.r2.1HG0066410	Type IV inositol polyphosphate 5-phosphatase 3	-1.8816	1.51192e-08
1335	HORVU.MOREX.r2.6HG0472330	Protein CONSTANS-like CO3	-1.88158	1.35612e-17
1336	HORVU.MOREX.r2.3HG0221550	bHLH transcription factor bHLH041	-1.88149	5.90887e-51
1337	HORVU.MOREX.r2.2HG0106870	WZF1	-1.87975	1.3441e-11
1338	HORVU.MOREX.r2.1HG0002010	GST-I	-1.87916	6.03095e-15
1339	HORVU.MOREX.r2.2HG0166390	Sucrose hydrolase 7	-1.87834	3.17536e-84
1340	HORVU.MOREX.r2.3HG0267540		-1.87694	8.41026e-09
1341	HORVU.MOREX.r2.7HG0547720	Ligand-gated ion channel 2.8	-1.87623	1.58545e-08
1342	HORVU.MOREX.r2.1HG0024240	ZRT/IRT-like protein 7	-1.87566	6.78068e-42
1343	HORVU.MOREX.r2.4HG0328610	Hydroperoxide dehydrase 2	-1.87528	1.29044e-59
1344	HORVU.MOREX.r2.6HG0477140	UDP-glucose:cinnamate glucosyltransferase	-1.87164	7.46441e-22
1345	HORVU.MOREX.r2.7HG0537330	Geraniol 10-hydroxylase	-1.8712	3.86571e-13
1346	HORVU.MOREX.r2.2HG0142610	Hexose transporter 5	-1.86982	3.70971e-15
1347	HORVU.MOREX.r2.4HG0289700	Ethylene-forming enzyme	-1.8687	1.19258e-08
1348	HORVU.MOREX.r2.7HG0551040	12-oxophytodienoate-10,11-reductase 1	-1.86868	5.62197e-06
1349	HORVU.MOREX.r2.1HG0042460		-1.86812	1.52069e-09
1350	HORVU.MOREX.r2.1HG0049920	Uncharacterized protein At4g15545	-1.86703	8.28037e-25
1351	HORVU.MOREX.r2.7HG0606180	Germin-like protein 5-1	-1.86667	4.66727e-05
1352	HORVU.MOREX.r2.5HG0387750	SMG7 homolog	-1.86606	9.74091e-121
1353	HORVU.MOREX.r2.3HG0241810	Exocyst subunit Exo70 family protein B1	-1.86598	2.86021e-22
1354	HORVU.MOREX.r2.1HG0057900	ZRT/IRT-like protein 9	-1.86581	6.31185e-20
1355	HORVU.MOREX.r2.6HG0499960		-1.86552	5.66941e-19
1356	HORVU.MOREX.r2.4HG0284460	Serine/threonine-protein kinase SMG1	-1.86536	2.95316e-47
1357	HORVU.MOREX.r2.6HG0523870		-1.86167	2.04198e-21
1358	HORVU.MOREX.r2.2HG0119300	Protein STRUWWELPETER	-1.86129	6.10827e-26
1359	HORVU.MOREX.r2.4HG0331590	Ca(2+)-ATPase isoform 2	-1.86102	2.83229e-42
1360	HORVU.MOREX.r2.1HG0013490	Peroxidase 5	-1.86096	7.84285e-21
1361	HORVU.MOREX.r2.2HG0167970	Probable xyloglucan endotransglucosylase/hydrolase protein 10	-1.86063	0.00648888
1362	HORVU.MOREX.r2.7HG0588650		-1.86051	1.14531e-29
1363	HORVU.MOREX.r2.2HG0178980	PRXR6	-1.86037	6.57113e-20
1364	HORVU.MOREX.r2.2HG0096000	Protein b561A.tha16	-1.85965	2.92391e-05
1365	HORVU.MOREX.r2.3HG0234320	P-glycoprotein 11	-1.85832	2.08368e-05
1366	HORVU.MOREX.r2.1HG0053660	Phospholipase A1-II 7	-1.85829	2.52574e-56
1367	HORVU.MOREX.r2.5HG0437250		-1.85754	2.30545e-16
1368	HORVU.MOREX.r2.4HG0285530		-1.85696	9.73436e-11
1369	HORVU.MOREX.r2.3HG0191250	RGA3-blb	-1.85654	2.05477e-38
1370	HORVU.MOREX.r2.2HG0146880	Phosphoglycolate phosphatase 1A, chloroplastic	-1.85635	1.40331e-11
1371	HORVU.MOREX.r2.7HG0533930	UDP-glycosyltransferase 85A24	-1.85603	3.09576e-19
1372	HORVU.MOREX.r2.2HG0147270		-1.8558	0.00274607
1373	HORVU.MOREX.r2.5HG0445110	Protein FRIGIDA	-1.85529	3.54752e-13
1374	HORVU.MOREX.r2.3HG0203910	RING-type E3 ubiquitin transferase ATL41	-1.85472	5.66788e-36
1375	HORVU.MOREX.r2.2HG0107750	BTB/POZ domain-containing protein At5g48130	-1.85403	1.14494e-42
1376	HORVU.MOREX.r2.6HG0516890	Trehalose-6-phosphate synthase 11	-1.85401	7.88109e-48
1377	HORVU.MOREX.r2.6HG0499270	Serine/threonine-protein kinase	-1.85263	5.71534e-34
1378	HORVU.MOREX.r2.3HG0257390	RING domain ligase 2	-1.85221	1.74818e-80
1379	HORVU.MOREX.r2.5HG0359010	3-methylcrotonyl-CoA:carbon dioxide ligase subunit alpha	-1.84967	3.84101e-37
1380	HORVU.MOREX.r2.7HG0555000	Pathogenesis-related protein PRB1-2	-1.84901	2.56572e-86
1381	HORVU.MOREX.r2.1HG0066510	Putative receptor protein kinase ZmPK1	-1.84755	3.24098e-05
1382	HORVU.MOREX.r2.1HG0074210	Probable disease resistance protein At1g58602	-1.8473	0.000117755
1383	HORVU.MOREX.r2.4HG0337880	Metal transporter Nramp5	-1.84568	8.42128e-22
1384	HORVU.MOREX.r2.2HG0170070	Oryzain alpha chain	-1.84529	1.05539e-62
1385	HORVU.MOREX.r2.5HG0358800	Endo-1,6-beta-glucanase B	-1.84525	4.01841e-41
1386	HORVU.MOREX.r2.1HG0051330	Cytochrome P450 71D55	-1.84468	1.18158e-20
1387	HORVU.MOREX.r2.3HG0206740	Protein cerberus	-1.84365	2.23673e-25
1388	HORVU.MOREX.r2.5HG0432480	Pleiotropic drug resistance protein 3	-1.84341	5.85058e-21
1389	HORVU.MOREX.r2.7HG0544910	Calmodulin-like protein 48	-1.84202	7.83908e-13
1390	HORVU.MOREX.r2.3HG0182520	Wall-associated receptor kinase 2	-1.84056	0.00224533
1391	HORVU.MOREX.r2.2HG0088540	MLO protein homolog 1	-1.83917	1.03099e-29
1392	HORVU.MOREX.r2.6HG0500460	Dehydration-responsive element-binding protein 1G	-1.83903	0.00131151
1393	HORVU.MOREX.r2.5HG0414110	Casein lytic proteinase D1	-1.83892	2.47133e-26
1394	HORVU.MOREX.r2.7HG0602630		-1.8388	6.84283e-12
1395	HORVU.MOREX.r2.4HG0284890		-1.83835	0.000696243
1396	HORVU.MOREX.r2.4HG0279410	S-domain-1 (SD1) receptor kinase 8	-1.83745	1.09268e-11
1397	HORVU.MOREX.r2.2HG0170680	Protein NONHOST RESISTANCE TO P. S. PHASEOLICOLA 1	-1.83671	5.67442e-29
1398	HORVU.MOREX.r2.2HG0082880		-1.83567	3.58729e-53
1399	HORVU.MOREX.r2.5HG0360620	WRKY DNA-binding protein 11	-1.83436	4.54464e-06
1400	HORVU.MOREX.r2.1HG0057170	WRKY DNA-binding protein 54	-1.83341	9.06937e-05
1401	HORVU.MOREX.r2.2HG0114670	Nepenthesin-I	-1.8328	2.7702e-07
1402	HORVU.MOREX.r2.6HG0499350	Protein ABERRANT INDUCTION OF TYPE THREE 1	-1.83176	3.65461e-06
1403	HORVU.MOREX.r2.7HG0599990	Protein IRREGULAR XYLEM 4	-1.8314	2.1997e-10
1404	HORVU.MOREX.r2.5HG0379540	Probable F-box protein At1g60180	-1.83139	1.14442e-07
1405	HORVU.MOREX.r2.7HG0589820	CYPLXXXIX	-1.83093	1.71462e-10
1406	HORVU.MOREX.r2.1HG0009630	Protein AZAGUANINE RESISTANT 1	-1.83083	3.36894e-31
1407	HORVU.MOREX.r2.1HG0069320	Pyruvylated Gal-beta-1,3-epitope synthesis protein 3	-1.8297	1.62168e-64
1408	HORVU.MOREX.r2.1HG0063410	Serine carboxypeptidase-like 51	-1.82891	5.33492e-08
1409	HORVU.MOREX.r2.2HG0166760	Agmatine coumaroyltransferase-2	-1.82776	1.81064e-14
1410	HORVU.MOREX.r2.2HG0155970	Branched-chain-amino-acid aminotransferase 3, chloroplastic	-1.82605	1.87319e-31
1411	HORVU.MOREX.r2.2HG0181080	UDP-galactose transporter 1	-1.82591	2.87912e-06
1412	HORVU.MOREX.r2.3HG0258980	Probable auxin efflux carrier component 5a	-1.82517	2.09363e-05
1413	HORVU.MOREX.r2.4HG0344260	Putative receptor-like protein kinase At3g47110	-1.82328	2.33664e-07
1414	HORVU.MOREX.r2.3HG0262820		-1.82318	6.5682e-13
1415	HORVU.MOREX.r2.5HG0380730	Purple acid phosphatase 22	-1.82234	5.48177e-08
1416	HORVU.MOREX.r2.5HG0398560		-1.8216	6.76805e-18
1417	HORVU.MOREX.r2.2HG0154950	SKP1-interacting partner 9	-1.82102	2.20631e-28
1418	HORVU.MOREX.r2.5HG0354130	Tropinone reductase homolog At5g06060	-1.82056	4.04393e-34
1419	HORVU.MOREX.r2.1HG0049350	Pentatricopeptide repeat-containing protein At2g30100, chloroplastic	-1.81958	2.71206e-30
1420	HORVU.MOREX.r2.5HG0428470		-1.81742	0.000395661
1421	HORVU.MOREX.r2.2HG0079180	RGA2-blb	-1.81675	5.26549e-06
1422	HORVU.MOREX.r2.4HG0338490		-1.81518	4.27992e-12
1423	HORVU.MOREX.r2.7HG0611150	Putative Myb family transcription factor At1g14600	-1.81469	0.00685044
1424	HORVU.MOREX.r2.5HG0431810	Putative disease resistance protein At3g14460	-1.81222	3.49155e-24
1425	HORVU.MOREX.r2.7HG0565580		-1.8116	8.23313e-10
1426	HORVU.MOREX.r2.7HG0563540	Serine--pyruvate aminotransferase	-1.81128	8.66026e-22
1427	HORVU.MOREX.r2.2HG0169750	Protein CRINKLY 4	-1.81121	3.08154e-09
1428	HORVU.MOREX.r2.3HG0233270	Probable receptor-like serine/threonine-protein kinase LRK10L-2.8	-1.81108	0.000397761
1429	HORVU.MOREX.r2.1HG0071960	Cytochrome P450 71D7 [Solanum chacoense]	-1.81062	2.99792e-19
1430	HORVU.MOREX.r2.5HG0392160	Hexose transporter 14	-1.81041	1.25741e-22
1431	HORVU.MOREX.r2.3HG0229070	UTP--ammonia ligase 1	-1.80956	1.09968e-17
1432	HORVU.MOREX.r2.7HG0550810	GRAS family protein 13	-1.80944	3.02463e-24
1433	HORVU.MOREX.r2.2HG0114490	Putative cysteine-rich receptor-like protein kinase 20	-1.8092	6.71886e-13
1434	HORVU.MOREX.r2.5HG0425020	UDP-glycosyltransferase 83A1	-1.80916	9.88786e-50
1435	HORVU.MOREX.r2.1HG0066720		-1.80803	2.26364e-42
1436	HORVU.MOREX.r2.7HG0620410	Cysteine-rich receptor-like protein kinase 8	-1.80639	1.13461e-32
1437	HORVU.MOREX.r2.1HG0065200	Uncharacterized protein At1g15400	-1.80614	1.51408e-30
1438	HORVU.MOREX.r2.5HG0411280	StRBOHC	-1.80497	1.41142e-49
1439	HORVU.MOREX.r2.5HG0440540	Putative pentatricopeptide repeat-containing protein At3g13770, mitochondrial	-1.80355	9.78432e-07
1440	HORVU.MOREX.r2.5HG0432660		-1.80251	0.00134932
1441	HORVU.MOREX.r2.6HG0519710	Putative clathrin assembly protein At5g35200	-1.80248	3.32226e-43
1442	HORVU.MOREX.r2.3HG0269330	Probable NAD kinase 1	-1.80221	7.72921e-11
1443	HORVU.MOREX.r2.4HG0288120	Protein CRINKLY 4 RELATED 4	-1.80194	1.71209e-28
1444	HORVU.MOREX.r2.1HG0017950	Protein benzoxazineless 2	-1.80193	1.64063e-06
1445	HORVU.MOREX.r2.1HG0059620	Aldo-keto reductase family 4 member C9	-1.80153	0.000385362
1446	HORVU.MOREX.r2.1HG0031700	Hypersensitive-induced response protein 1	-1.80127	1.30553e-11
1447	HORVU.MOREX.r2.2HG0115650		-1.80119	5.1586e-12
1448	HORVU.MOREX.r2.3HG0231980		-1.80089	3.36841e-63
1449	HORVU.MOREX.r2.7HG0588870	Heavy metal-associated isoprenylated plant protein 28	-1.80016	8.45588e-18
1450	HORVU.MOREX.r2.1HG0038110	7 kDa lipid transfer protein	-1.79983	3.36713e-23
1451	HORVU.MOREX.r2.7HG0555290	MACPF domain-containing protein At1g14780	-1.79981	6.87393e-20
1452	HORVU.MOREX.r2.4HG0326520	UDP-glycosyltransferase 83A1	-1.79962	7.05693e-24
1453	HORVU.MOREX.r2.4HG0316810		-1.79918	1.96346e-12
1454	HORVU.MOREX.r2.2HG0131040	bHLH transcription factor bHLH035	-1.79818	1.95735e-07
1455	HORVU.MOREX.r2.7HG0598660	Germin-like protein 8-12	-1.79766	5.24557e-06
1456	HORVU.MOREX.r2.3HG0207090	Salt stress root protein RS1	-1.79734	8.6804e-90
1457	HORVU.MOREX.r2.5HG0357560	Protein RING membrane-anchor 3	-1.79674	2.49439e-12
1458	HORVU.MOREX.r2.5HG0418300	Putative G-type lectin S-receptor-like serine/threonine-protein kinase At1g61610	-1.79594	1.44212e-07
1459	HORVU.MOREX.r2.4HG0276080		-1.79588	3.31004e-107
1460	HORVU.MOREX.r2.1HG0002210	OPDA-reductase 5	-1.79581	1.98828e-47
1461	HORVU.MOREX.r2.2HG0085110	Multidrug re	-1.79554	6.93468e-88
1462	HORVU.MOREX.r2.4HG0296400	Cytochrome P450 94C1	-1.7955	6.43156e-05
1463	HORVU.MOREX.r2.1HG0074990		-1.79486	1.04201e-16
1464	HORVU.MOREX.r2.1HG0076470	SLAC1-homolog protein 2	-1.79467	0.00263907
1465	HORVU.MOREX.r2.5HG0436400	RING-type E3 ubiquitin transferase ATL32	-1.7944	1.31794e-12
1466	HORVU.MOREX.r2.4HG0287960	G-type lectin S-receptor-like serine/threonine-protein kinase At1g11330	-1.79435	8.72633e-25
1467	HORVU.MOREX.r2.2HG0091890	WRKY DNA-binding protein 54	-1.79342	5.06268e-17
1468	HORVU.MOREX.r2.5HG0428930	Cysteine-rich repeat secretory protein 38	-1.79305	2.74877e-40
1469	HORVU.MOREX.r2.3HG0224440	Pleiotropic drug resistance protein 8	-1.79102	3.04594e-106
1470	HORVU.MOREX.r2.4HG0339650	28 kDa ribonucleoprotein, chloroplastic	-1.78763	4.12898e-23
1471	HORVU.MOREX.r2.5HG0367910	Allergen Cor a I; AltName: Allergen=Cor a 1	-1.78745	1.64042e-22
1472	HORVU.MOREX.r2.2HG0172660	G-type lectin S-receptor-like serine/threonine-protein kinase At1g11410	-1.78688	2.16871e-15
1473	HORVU.MOREX.r2.2HG0129770	Peroxidase 1	-1.78499	0.000534579
1474	HORVU.MOREX.r2.7HG0545020	Exocyst subunit Exo70 family protein B1	-1.78499	1.41888e-59
1475	HORVU.MOREX.r2.2HG0089760	Wound-induced protein 1	-1.78496	7.84744e-31
1476	HORVU.MOREX.r2.2HG0128400		-1.78435	1.27292e-08
1477	HORVU.MOREX.r2.7HG0553920	Peroxidase 1	-1.78337	4.85043e-08
1478	HORVU.MOREX.r2.2HG0173080	OsCIPK22	-1.78247	8.81449e-05
1479	HORVU.MOREX.r2.7HG0606560	Glutathione synthetase, chloroplastic	-1.78177	3.62087e-34
1480	HORVU.MOREX.r2.3HG0251790	Urishiol oxidase 7	-1.78175	1.18511e-28
1481	HORVU.MOREX.r2.4HG0289260		-1.78158	5.28002e-13
1482	HORVU.MOREX.r2.1HG0016060	Serine/threonine-protein kinase At5g01020	-1.78154	4.37568e-07
1483	HORVU.MOREX.r2.1HG0062130	Protein PHLOEM INTERCALATED WITH XYLEM-LIKE 2	-1.78099	4.19348e-41
1484	HORVU.MOREX.r2.2HG0108320	Farnesyl diphosphate synthas	-1.78071	2.09857e-69
1485	HORVU.MOREX.r2.1HG0062920	O-methyltransferase ZRP4	-1.78036	3.54874e-13
1486	HORVU.MOREX.r2.7HG0607560	Uridine diphosphoglucose-cyanid	-1.78011	1.06653e-26
1487	HORVU.MOREX.r2.4HG0287980	Receptor-like protein kinase 4	-1.77941	6.66477e-31
1488	HORVU.MOREX.r2.3HG0269810	Phospholipase A1-Igamma1, chloroplastic	-1.77912	7.81396e-16
1489	HORVU.MOREX.r2.7HG0598650	Germin-like protein 8-12	-1.77705	8.8361e-41
1490	HORVU.MOREX.r2.2HG0167210		-1.77518	2.07917e-32
1491	HORVU.MOREX.r2.3HG0222170	WRKY DNA-binding protein 50	-1.77352	4.87772e-05
1492	HORVU.MOREX.r2.2HG0142880	Chlorophyll a-b binding protein CP24 10B, chloroplastic	-1.77341	2.3061e-08
1493	HORVU.MOREX.r2.1HG0021770		-1.77159	7.28208e-06
1494	HORVU.MOREX.r2.2HG0135180	Protein TIFY 9	-1.77086	1.67557e-07
1495	HORVU.MOREX.r2.1HG0012950	Protein ECERIFERUM 8	-1.77037	1.0693e-13
1496	HORVU.MOREX.r2.6HG0511610		-1.76939	1.91095e-06
1497	HORVU.MOREX.r2.2HG0165770	Organic cation/carnitine transporter 4	-1.76926	4.42853e-05
1498	HORVU.MOREX.r2.6HG0452140	Carboxylesterase HIDM	-1.76899	9.4631e-41
1499	HORVU.MOREX.r2.2HG0160210		-1.76817	0.00278702
1500	HORVU.MOREX.r2.6HG0465610	RING-type E3 ubiquitin transferase ATL6	-1.76815	4.46435e-15
1501	HORVU.MOREX.r2.3HG0188370		-1.76729	0.000582781
1502	HORVU.MOREX.r2.1HG0057190	WRKY DNA-binding protein 46	-1.76382	1.16378e-08
1503	HORVU.MOREX.r2.3HG0260200		-1.76348	1.01707e-18
1504	HORVU.MOREX.r2.3HG0198730	Acyl transferase 7	-1.76322	2.63429e-57
1505	HORVU.MOREX.r2.3HG0222440		-1.76293	0.000942091
1506	HORVU.MOREX.r2.7HG0595390	Myo-inositol oxygenase	-1.7594	1.08904e-17
1507	HORVU.MOREX.r2.6HG0463800		-1.75899	5.64197e-35
1508	HORVU.MOREX.r2.2HG0153330	Protein YELLOW STRIPE LIKE 9	-1.75869	1.09209e-37
1509	HORVU.MOREX.r2.1HG0036040	Boswellia basic secretory protease	-1.75809	4.05221e-16
1510	HORVU.MOREX.r2.7HG0590870		-1.75744	2.98346e-28
1511	HORVU.MOREX.r2.2HG0151140	UDP-glycosyltransferase 73D1	-1.75674	0.000861511
1512	HORVU.MOREX.r2.2HG0165270	Cyclin-P1-1	-1.75526	0.00166097
1513	HORVU.MOREX.r2.6HG0501340	Protein REVEILLE 1	-1.75387	3.58815e-12
1514	HORVU.MOREX.r2.2HG0092470	Peroxidase 2	-1.75375	1.99245e-18
1515	HORVU.MOREX.r2.4HG0323110	Protein TRF-LIKE 2	-1.75362	4.06181e-34
1516	HORVU.MOREX.r2.1HG0071500	Pirin-like protein	-1.75247	2.62489e-15
1517	HORVU.MOREX.r2.5HG0368210		-1.75184	1.52152e-25
1518	HORVU.MOREX.r2.7HG0553910	Peroxidase 1	-1.75092	7.41422e-14
1519	HORVU.MOREX.r2.5HG0416510		-1.75057	8.02676e-22
1520	HORVU.MOREX.r2.5HG0382360	Cytochrome P450 94B1	-1.75012	3.45221e-18
1521	HORVU.MOREX.r2.7HG0554450		-1.74665	9.17193e-15
1522	HORVU.MOREX.r2.1HG0071910	G-type lectin S-receptor-like serine/threonine-protein kinase At2g19130	-1.74586	5.33941e-15
1523	HORVU.MOREX.r2.3HG0267530		-1.74572	0.000688023
1524	HORVU.MOREX.r2.2HG0140300		-1.74433	6.13548e-84
1525	HORVU.MOREX.r2.6HG0526670		-1.74408	1.46774e-18
1526	HORVU.MOREX.r2.3HG0261150	Serine carboxypeptidase I chain	-1.74363	6.61053e-07
1527	HORVU.MOREX.r2.7HG0583610	Lysine histidine transporter 1	-1.74307	9.20285e-81
1528	HORVU.MOREX.r2.7HG0538280	Cytochrome P450 71E1	-1.74286	1.96545e-10
1529	HORVU.MOREX.r2.4HG0332820	Protein b561A.tha15	-1.74267	2.43085e-60
1530	HORVU.MOREX.r2.3HG0249910		-1.74258	1.7409e-07
1531	HORVU.MOREX.r2.7HG0585090		-1.74251	2.42427e-07
1532	HORVU.MOREX.r2.5HG0424530	Protein PYRICULARIA ORYZAE RESISTANCE 21	-1.74217	1.90482e-41
1533	HORVU.MOREX.r2.2HG0153560	AtCXE12	-1.74108	8.20288e-54
1534	HORVU.MOREX.r2.5HG0398340		-1.74083	7.83975e-06
1535	HORVU.MOREX.r2.5HG0371740	Ureide permease 2	-1.73978	1.06297e-26
1536	HORVU.MOREX.r2.5HG0395560		-1.73913	1.27721e-31
1537	HORVU.MOREX.r2.4HG0342080	Protein MLO	-1.73852	1.66007e-67
1538	HORVU.MOREX.r2.5HG0420260	Wall-associated receptor kinase 5	-1.73837	7.46726e-30
1539	HORVU.MOREX.r2.7HG0567970	TFIIB-related protein PTF2	-1.73741	1.95679e-08
1540	HORVU.MOREX.r2.5HG0413380		-1.73727	2.60793e-11
1541	HORVU.MOREX.r2.3HG0251070	Bidirectional amino acid transporter 1	-1.73669	5.55613e-17
1542	HORVU.MOREX.r2.6HG0449120		-1.7356	2.422e-115
1543	HORVU.MOREX.r2.7HG0607910	PSY1 receptor	-1.73531	2.40696e-19
1544	HORVU.MOREX.r2.7HG0543450	Serine carboxypeptidase-like 18	-1.73482	0.00653336
1545	HORVU.MOREX.r2.1HG0050900	Protein WEAK CHLOROPLAST MOVEMENT UNDER BLUE LIGHT-like 2	-1.7346	8.86777e-36
1546	HORVU.MOREX.r2.7HG0547940	Probable polyol transporter 6	-1.73339	5.77972e-29
1547	HORVU.MOREX.r2.2HG0173490	Heavy metal-associated isoprenylated plant protein 39	-1.7327	1.43538e-27
1548	HORVU.MOREX.r2.3HG0238870	Probable glutamate carboxypeptidase II	-1.73093	8.21275e-23
1549	HORVU.MOREX.r2.4HG0284690	Dormancy-associated protein 2	-1.73084	2.33884e-34
1550	HORVU.MOREX.r2.5HG0412660	SPX domain-containing membrane protein OsI_32082	-1.73029	1.2605e-09
1551	HORVU.MOREX.r2.5HG0419200	HSP-interacting protein	-1.72997	2.1311e-28
1552	HORVU.MOREX.r2.2HG0087460	Branched-chain alpha-keto acid dehydrogenase complex component E2	-1.72967	1.34652e-49
1553	HORVU.MOREX.r2.1HG0004550	Wall-associated receptor kinase 5	-1.72934	3.15047e-10
1554	HORVU.MOREX.r2.6HG0466110	PSY1 receptor	-1.7285	4.65318e-23
1555	HORVU.MOREX.r2.3HG0232400	Wax synthase	-1.7281	0.000576267
1556	HORVU.MOREX.r2.3HG0182040	Transcriptional corepressor Sin3	-1.7272	2.43085e-60
1557	HORVU.MOREX.r2.7HG0558490		-1.72543	1.73051e-29
1558	HORVU.MOREX.r2.7HG0618470	Cytochrome P450 71D20	-1.72533	2.05631e-11
1559	HORVU.MOREX.r2.2HG0091410	Protein ORESARA 1	-1.72521	5.38792e-21
1560	HORVU.MOREX.r2.7HG0621830	NDR1/HIN1-like protein 12	-1.72367	0.00535492
1561	HORVU.MOREX.r2.6HG0490750	Protein GLOBAL TRANSCRIPTION FACTOR GROUP E8	-1.72365	2.21438e-32
1562	HORVU.MOREX.r2.2HG0089040		-1.7232	5.52839e-07
1563	HORVU.MOREX.r2.1HG0066270	WRKY DNA-binding protein 50	-1.72211	3.12426e-06
1564	HORVU.MOREX.r2.2HG0101050	Subtilisin-chymotrypsin inhibitor-2A	-1.72169	5.86392e-30
1565	HORVU.MOREX.r2.5HG0441930	Wall-associated receptor kinase 5	-1.72119	4.1398e-15
1566	HORVU.MOREX.r2.2HG0129530	Hexose transporter 1	-1.71938	7.20923e-135
1567	HORVU.MOREX.r2.7HG0622110	Photosystem II stability/assembly factor HCF136, chloroplastic	-1.71913	8.72714e-08
1568	HORVU.MOREX.r2.1HG0038640	Cytochrome P450 89A9	-1.71773	2.70913e-10
1569	HORVU.MOREX.r2.3HG0186440	Protein ARABIDOPSIS DEHISCENCE ZONE POLYGALACTURONASE 2	-1.71764	8.97768e-05
1570	HORVU.MOREX.r2.4HG0315500	Calmodulin-like protein 27	-1.71761	1.59762e-36
1571	HORVU.MOREX.r2.6HG0507510	Aluminum-activated malate transporter 9	-1.7166	0.00219194
1572	HORVU.MOREX.r2.1HG0067040		-1.71636	1.15825e-09
1573	HORVU.MOREX.r2.7HG0531210	LMW-gliadin 1111	-1.71586	2.81663e-07
1574	HORVU.MOREX.r2.5HG0394620		-1.71533	1.62515e-11
1575	HORVU.MOREX.r2.5HG0426760	Lectin Receptor Kinase 1	-1.71514	1.19186e-06
1576	HORVU.MOREX.r2.6HG0522770	Uncharacterized protein MJ1426	-1.71499	6.91595e-26
1577	HORVU.MOREX.r2.3HG0251520		-1.71385	6.27014e-05
1578	HORVU.MOREX.r2.3HG0253690	Internal non-phosphorylating NAD(P)H dehydrogenase 1	-1.71214	2.98967e-11
1579	HORVU.MOREX.r2.5HG0414750	Cysteine proteinase 1	-1.71147	3.22975e-49
1580	HORVU.MOREX.r2.3HG0251350	Protein HYDROXYLASE OF ROOT SUBERIZED TISSUE	-1.71142	9.90447e-26
1581	HORVU.MOREX.r2.6HG0516920	Multicopy suppressor of snf4 deficiency protein 1	-1.7113	8.8887e-09
1582	HORVU.MOREX.r2.1HG0065170	Phospholipase D beta 1	-1.71084	2.45241e-06
1583	HORVU.MOREX.r2.2HG0090590	Galactinol synthase 3	-1.71038	0.000291264
1584	HORVU.MOREX.r2.4HG0323130		-1.71003	4.05276e-50
1585	HORVU.MOREX.r2.1HG0020700	Autophagy-related protein 18d	-1.70985	1.00421e-20
1586	HORVU.MOREX.r2.1HG0009530	Patatin-like protein 1	-1.70899	5.19939e-60
1587	HORVU.MOREX.r2.3HG0262620	Polygalacturonase-inhibiting protein 2	-1.70859	2.06525e-30
1588	HORVU.MOREX.r2.6HG0512590	Metal tolerance protein 3	-1.70823	7.67087e-18
1589	HORVU.MOREX.r2.7HG0557160	UDP-glycosyltransferase 90A1	-1.70404	0.00442933
1590	HORVU.MOREX.r2.4HG0299540	Protein BOTRYTIS-SUSCEPTIBLE 1	-1.704	9.02983e-23
1591	HORVU.MOREX.r2.2HG0174250	Dof zinc finger protein DOF5.3	-1.70346	1.02331e-33
1592	HORVU.MOREX.r2.5HG0433100	CBS domain-containing protein CBSCLC6	-1.69934	9.72806e-41
1593	HORVU.MOREX.r2.7HG0603370	Protein DWARF-27	-1.69914	0.000286967
1594	HORVU.MOREX.r2.7HG0611400	Protein BTB-POZ AND MATH DOMAIN 3	-1.69876	3.54503e-09
1595	HORVU.MOREX.r2.5HG0417900	Nodule inception protein-like protein 1	-1.69855	1.05523e-42
1596	HORVU.MOREX.r2.3HG0263430	G-type lectin S-receptor-like serine/threonine-protein kinase B120	-1.69834	1.39278e-39
1597	HORVU.MOREX.r2.2HG0131440	Cysteine proteinase 1	-1.69773	1.9909e-32
1598	HORVU.MOREX.r2.1HG0070680	Protein NECROTIC SPOTTED LESIONS 1	-1.69764	2.86211e-32
1599	HORVU.MOREX.r2.1HG0062110	ABC2 homolog 1	-1.69663	4.99909e-38
1600	HORVU.MOREX.r2.3HG0220810	OsCAX1a	-1.6958	1.99727e-10
1601	HORVU.MOREX.r2.3HG0222920		-1.69561	3.49172e-51
1602	HORVU.MOREX.r2.7HG0610530	Protein G1-like2	-1.69521	1.13818e-29
1603	HORVU.MOREX.r2.1HG0000390	Exo-1,3-beta-glucanase	-1.69515	1.2817e-76
1604	HORVU.MOREX.r2.7HG0612010	Ubiquitin-fusion degradation protein 2-like	-1.69487	2.51976e-49
1605	HORVU.MOREX.r2.6HG0476510	Probable serine/threonine protein phosphatase 2A regulatory subunit B''delta	-1.69433	7.73715e-50
1606	HORVU.MOREX.r2.5HG0446540	TaGA20ox1-B	-1.69425	3.07025e-13
1607	HORVU.MOREX.r2.4HG0339670	FT-interacting protein 1	-1.69369	1.33961e-91
1608	HORVU.MOREX.r2.3HG0244530	G-type lectin S-receptor-like serine/threonine-protein kinase B120	-1.69359	5.71813e-13
1609	HORVU.MOREX.r2.5HG0391680	RGA1-blb	-1.69306	6.73903e-28
1610	HORVU.MOREX.r2.2HG0092320	OsCIPK29	-1.69294	3.0895e-39
1611	HORVU.MOREX.r2.4HG0343900	Probable inactive purple acid phosphatase 27	-1.69212	1.08808e-79
1612	HORVU.MOREX.r2.2HG0136270	Uncharacterized protein At4g22758	-1.69112	8.49848e-28
1613	HORVU.MOREX.r2.3HG0247630	Probable LRR receptor-like serine/threonine-protein kinase At1g06840	-1.69106	9.85378e-11
1614	HORVU.MOREX.r2.7HG0598560	Pentatricopeptide repeat-containing protein At1g73710	-1.68944	7.67072e-10
1615	HORVU.MOREX.r2.4HG0286000		-1.68764	1.33551e-19
1616	HORVU.MOREX.r2.2HG0168890		-1.68737	1.70822e-10
1617	HORVU.MOREX.r2.2HG0152350	Protein LONG AFTER FAR-RED LIGHT 1	-1.686	3.17842e-12
1618	HORVU.MOREX.r2.6HG0481600	Pentatricopeptide repeat-containing protein At1g51965, mitochondrial	-1.68421	9.89232e-15
1619	HORVU.MOREX.r2.1HG0002410	G-type lectin S-receptor-like serine/threonine-protein kinase At2g19130	-1.68412	0.0022622
1620	HORVU.MOREX.r2.5HG0425810	PRXR2	-1.68288	8.86563e-32
1621	HORVU.MOREX.r2.7HG0620190	Aspartyl protease family protein 1	-1.68274	2.22929e-55
1622	HORVU.MOREX.r2.3HG0191040	Protein PROTEOLYSIS 6	-1.68257	1.74708e-72
1623	HORVU.MOREX.r2.3HG0200380	Uncharacterized protein At1g15400	-1.68242	5.80486e-51
1624	HORVU.MOREX.r2.2HG0162790	Probable L-type lectin-domain containing receptor kinase S.5	-1.6814	2.17492e-07
1625	HORVU.MOREX.r2.2HG0091370	NAC domain-containing protein 100	-1.68118	1.79178e-24
1626	HORVU.MOREX.r2.7HG0535670	Cationic peroxidase SPC4	-1.68098	9.05301e-14
1627	HORVU.MOREX.r2.7HG0590840	Mitogen-activated protein kinase 11	-1.68056	3.66223e-13
1628	HORVU.MOREX.r2.7HG0602080	WAT1-related protein At3g45870	-1.68035	1.82146e-16
1629	HORVU.MOREX.r2.2HG0168920		-1.67987	0.00457388
1630	HORVU.MOREX.r2.6HG0518410		-1.67947	4.63281e-53
1631	HORVU.MOREX.r2.3HG0207880	Triose phosphate/phosphate translocator, chloroplastic	-1.67945	9.70755e-41
1632	HORVU.MOREX.r2.3HG0186310	Extracellular lipase At5g14450	-1.67726	3.80823e-23
1633	HORVU.MOREX.r2.2HG0099200	Plasma membrane-bound peroxidase 2	-1.67699	5.34634e-09
1634	HORVU.MOREX.r2.2HG0159510	Probable leucine-rich repeat receptor-like protein kinase At5g49770	-1.67683	3.86606e-23
1635	HORVU.MOREX.r2.1HG0077330	Pathogen-related protein	-1.67648	4.01551e-06
1636	HORVU.MOREX.r2.5HG0415320	Probable L-gulonolactone oxidase 1	-1.67584	4.65322e-30
1637	HORVU.MOREX.r2.2HG0152150	Probable beta-D-xylosidase 6	-1.67562	4.72013e-39
1638	HORVU.MOREX.r2.4HG0318680		-1.67534	1.2214e-44
1639	HORVU.MOREX.r2.2HG0156510	Protein PHOSPHATE STARVATION-INDUCED GENE 3	-1.67488	1.37975e-29
1640	HORVU.MOREX.r2.4HG0332540	Sugar-proton symporter PLT5	-1.67395	2.64464e-11
1641	HORVU.MOREX.r2.2HG0105790	Galactose mutarotase	-1.67393	2.12908e-48
1642	HORVU.MOREX.r2.5HG0352020	Zeamatin	-1.67281	5.7516e-43
1643	HORVU.MOREX.r2.4HG0337580	SAC domain protein 2	-1.67237	3.06262e-18
1644	HORVU.MOREX.r2.1HG0060880	Cysteine-rich receptor-like protein kinase 15	-1.67212	2.56449e-24
1645	HORVU.MOREX.r2.4HG0342770	Putative G-type lectin S-receptor-like serine/threonine-protein kinase At1g61610	-1.67133	0.000537825
1646	HORVU.MOREX.r2.3HG0228480	Potassium channel AKT1	-1.6707	3.07742e-30
1647	HORVU.MOREX.r2.5HG0352010	Thaumatin-like protein	-1.6702	6.04256e-35
1648	HORVU.MOREX.r2.5HG0418670		-1.66986	7.74266e-54
1649	HORVU.MOREX.r2.2HG0106420	Auxin-responsive	-1.66892	3.34882e-21
1650	HORVU.MOREX.r2.7HG0604780		-1.66854	3.35327e-06
1651	HORVU.MOREX.r2.2HG0091860	WRKY DNA-binding protein 54	-1.66848	2.79937e-17
1652	HORVU.MOREX.r2.2HG0156670	Serine carboxypeptidase-like 18	-1.66832	4.08592e-15
1653	HORVU.MOREX.r2.2HG0155560	Aromatic and neutral amino acid transporter-like protein 1	-1.66801	4.5375e-30
1654	HORVU.MOREX.r2.1HG0053690		-1.66777	1.26983e-67
1655	HORVU.MOREX.r2.7HG0543790	Glutamyl-tRNA reductase 3, chloroplastic	-1.66722	1.39575e-12
1656	HORVU.MOREX.r2.7HG0550850		-1.66713	1.05352e-22
1657	HORVU.MOREX.r2.2HG0135060	Uncharacterized protein At2g33490	-1.66704	1.50876e-18
1658	HORVU.MOREX.r2.1HG0058220		-1.66704	1.69153e-07
1659	HORVU.MOREX.r2.2HG0095000	Momilactone A synthase	-1.66641	4.42795e-16
1660	HORVU.MOREX.r2.3HG0228090	Protein CHLOROPLAST UNUSUAL POSITIONING 1	-1.66599	1.11533e-09
1661	HORVU.MOREX.r2.7HG0594480	Probable xyloglucan endotransglucosylase/hydrolase protein 32	-1.66583	1.47416e-12
1662	HORVU.MOREX.r2.2HG0080780		-1.66397	4.28948e-05
1663	HORVU.MOREX.r2.3HG0233120		-1.66377	1.23491e-17
1664	HORVU.MOREX.r2.2HG0096750	Probable glycerol-3-phosphate acyltransferase 3	-1.6634	0.0082165
1665	HORVU.MOREX.r2.4HG0318300	Probable glycosyltransferase 4	-1.66296	1.34196e-10
1666	HORVU.MOREX.r2.5HG0376860	Uncharacterized protein At1g04910	-1.66192	1.87784e-29
1667	HORVU.MOREX.r2.1HG0067240	Protein SPOTTED LEAF 7	-1.66049	7.04394e-08
1668	HORVU.MOREX.r2.6HG0505980	Aspartyl protease family protein At5g10770	-1.66042	1.55714e-29
1669	HORVU.MOREX.r2.5HG0409870		-1.6601	0.0011199
1670	HORVU.MOREX.r2.7HG0544730	Zinc finger protein CONSTANS-LIKE 3	-1.65986	8.84262e-30
1671	HORVU.MOREX.r2.2HG0176190	WAT1-related protein At5g64700	-1.65945	0.000393053
1672	HORVU.MOREX.r2.3HG0187960	Probable receptor-like serine/threonine-protein kinase LRK10L-2.4	-1.65871	2.76054e-40
1673	HORVU.MOREX.r2.3HG0206270	Protein NON-YELLOW COLORING 1	-1.65849	2.39819e-08
1674	HORVU.MOREX.r2.4HG0279030	Glycosyltransferase family protein 64 protein C5	-1.65773	0.00188932
1675	HORVU.MOREX.r2.5HG0438640	ZmCNR13	-1.65763	3.18805e-16
1676	HORVU.MOREX.r2.1HG0061590	Pyrophosphate phospho-hydrolase	-1.65722	9.79288e-45
1677	HORVU.MOREX.r2.2HG0090390	Polynucleotide adenylyltransferase 3	-1.6569	2.20471e-33
1678	HORVU.MOREX.r2.5HG0394280		-1.65683	2.94655e-08
1679	HORVU.MOREX.r2.3HG0187560	Calmodulin-binding protein 60 B	-1.65536	6.55209e-17
1680	HORVU.MOREX.r2.5HG0414190	Lon protease homolog 2, peroxisomal	-1.65499	8.93296e-72
1681	HORVU.MOREX.r2.4HG0313920	Zinc finger protein CONSTANS-LIKE 13	-1.65401	2.2023e-15
1682	HORVU.MOREX.r2.6HG0509700	Resistance to Peronospora parasitica protein 13	-1.65321	0.00537981
1683	HORVU.MOREX.r2.6HG0524150	Cytochrome P450 89A9	-1.65306	1.29929e-21
1684	HORVU.MOREX.r2.3HG0253970	Extracellular lipase At2g40250	-1.65281	2.68846e-38
1685	HORVU.MOREX.r2.4HG0346040	bHLH transcription factor bHLH035	-1.65261	1.58891e-06
1686	HORVU.MOREX.r2.5HG0423550	BEACH-domain homolog A1	-1.65259	1.21225e-42
1687	HORVU.MOREX.r2.5HG0398150	Matured fruit 60 kDa protein	-1.65196	3.55094e-76
1688	HORVU.MOREX.r2.1HG0006250	Glutelin type-A 1 basic chain	-1.65186	5.25982e-78
1689	HORVU.MOREX.r2.6HG0505510		-1.65101	1.70017e-27
1690	HORVU.MOREX.r2.5HG0366070	Karyopherin subunit beta-1	-1.65089	6.44791e-35
1691	HORVU.MOREX.r2.1HG0047280	DnaJ homolog subfamily C member 7	-1.65042	8.66164e-69
1692	HORVU.MOREX.r2.6HG0477560	Cytochrome P450 71D55	-1.6497	1.41754e-10
1693	HORVU.MOREX.r2.2HG0145500		-1.64822	0.00886226
1694	HORVU.MOREX.r2.4HG0347780	Flavin-monooxygenase glucosinolate S-oxygenase-like 9	-1.64813	3.67517e-26
1695	HORVU.MOREX.r2.2HG0172670	Exocyst subunit Exo70 family protein A1	-1.64553	1.41903e-11
1696	HORVU.MOREX.r2.5HG0414650		-1.64397	3.04213e-19
1697	HORVU.MOREX.r2.5HG0423390	Protein transport protein sec23-1	-1.64371	7.00765e-30
1698	HORVU.MOREX.r2.7HG0558300	UDP-glucose:2-hydroxyflavanone C-glucosyltransferase	-1.64286	0.00209938
1699	HORVU.MOREX.r2.5HG0438910	Cyclopropyl sterol isomerase	-1.64281	7.87627e-10
1700	HORVU.MOREX.r2.4HG0281990	Peptide transporter PTR2	-1.64061	5.95091e-49
1701	HORVU.MOREX.r2.3HG0188920	AP2/ERF and B3 domain-containing protein Os01g0141000	-1.64002	7.3451e-23
1702	HORVU.MOREX.r2.3HG0247990	RiExC	-1.63935	0.00122371
1703	HORVU.MOREX.r2.4HG0341550	Protein kinase APK1B, chloroplastic	-1.63921	2.99487e-05
1704	HORVU.MOREX.r2.3HG0203670	Extracellular lipase At1g28590	-1.63911	1.49788e-16
1705	HORVU.MOREX.r2.3HG0235150	Uncharacterized protein At1g15400	-1.63839	6.89939e-08
1706	HORVU.MOREX.r2.7HG0551470		-1.63733	1.84729e-18
1707	HORVU.MOREX.r2.5HG0397590	Flavonoid 3'-hydroxylase [Petunia x hybrida]	-1.63722	1.79347e-25
1708	HORVU.MOREX.r2.6HG0521640	SKP1-interacting partner 21	-1.636	5.4144e-08
1709	HORVU.MOREX.r2.2HG0154250	RING-H2 zinc finger protein RHA2b	-1.63563	4.01425e-15
1710	HORVU.MOREX.r2.5HG0429690	DnaJ protein homolog ANJ1	-1.63398	8.03487e-42
1711	HORVU.MOREX.r2.7HG0583810	psbY-A1; Contains: RecName	-1.63394	8.64059e-12
1712	HORVU.MOREX.r2.5HG0415500	Protein SIRENE	-1.63355	1.57306e-41
1713	HORVU.MOREX.r2.2HG0173770		-1.63346	0.000779359
1714	HORVU.MOREX.r2.3HG0195890	bHLH transcription factor bHLH041	-1.63308	3.33183e-24
1715	HORVU.MOREX.r2.3HG0242540		-1.63178	1.19076e-27
1716	HORVU.MOREX.r2.1HG0023430	NADP-dependent malic enzyme, chloroplastic	-1.63058	1.99692e-62
1717	HORVU.MOREX.r2.2HG0097550	Arbutin synthase	-1.6305	7.42421e-11
1718	HORVU.MOREX.r2.3HG0269130		-1.62972	5.72312e-05
1719	HORVU.MOREX.r2.5HG0355310	Peptide-N4-(N-acetyl-beta-glucosaminyl)asparagine amidase	-1.62924	1.22301e-08
1720	HORVU.MOREX.r2.3HG0268890	Calmodulin-like protein 19	-1.62883	0.00047756
1721	HORVU.MOREX.r2.3HG0205260		-1.62808	1.25445e-13
1722	HORVU.MOREX.r2.3HG0183950		-1.62736	1.70804e-13
1723	HORVU.MOREX.r2.4HG0287170	F-box/kelch-repeat protein At2g44130	-1.62703	4.86085e-69
1724	HORVU.MOREX.r2.5HG0398510		-1.62687	0.000176753
1725	HORVU.MOREX.r2.4HG0290260	Dirigent protein 21	-1.62648	2.96181e-23
1726	HORVU.MOREX.r2.6HG0518870	Probable protein phosphatase 2C 27	-1.62608	2.65673e-28
1727	HORVU.MOREX.r2.4HG0312960	DRM1 homolog 3	-1.62549	4.36439e-14
1728	HORVU.MOREX.r2.5HG0405670	Cationic amino acid transporter 5	-1.62542	1.0289e-06
1729	HORVU.MOREX.r2.3HG0259380	Flavonoid 7-sulfotransferase 3a	-1.62529	2.18218e-08
1730	HORVU.MOREX.r2.6HG0486260		-1.62388	5.58761e-17
1731	HORVU.MOREX.r2.5HG0353930		-1.62332	1.11223e-52
1732	HORVU.MOREX.r2.6HG0464740	Ubiquitin	-1.623	2.66757e-42
1733	HORVU.MOREX.r2.4HG0341830	Protein BENZOYLOXYGLUCOSINOLATE 1	-1.62287	0.00253426
1734	HORVU.MOREX.r2.3HG0206880	Protein CASEIN KINASE I-LIKE 3	-1.62284	5.55746e-20
1735	HORVU.MOREX.r2.5HG0395830	Laminarinase	-1.62273	2.06254e-88
1736	HORVU.MOREX.r2.3HG0210910	AvrPphB susceptible protein 1	-1.62238	8.2586e-36
1737	HORVU.MOREX.r2.3HG0212620	3-hydroxy-3-methylglutarate-CoA lyase	-1.62185	5.87738e-28
1738	HORVU.MOREX.r2.1HG0029530	Family II extracellular lipase 3	-1.62152	0.000161204
1739	HORVU.MOREX.r2.5HG0366000	Karyopherin subunit beta-1	-1.62062	1.52062e-21
1740	HORVU.MOREX.r2.4HG0298950	GRAS family protein 13	-1.61974	7.59477e-11
1741	HORVU.MOREX.r2.2HG0180480	Repressor of silencing 4	-1.61968	7.9294e-16
1742	HORVU.MOREX.r2.7HG0620180	12-oxophytodienoate-10,11-reductase 1	-1.61962	4.44474e-18
1743	HORVU.MOREX.r2.3HG0188030	Putative glutamine amidotransferase Rv2859c	-1.61882	6.82964e-15
1744	HORVU.MOREX.r2.6HG0512970	Protein NRDE2 homolog	-1.61837	1.5719e-29
1745	HORVU.MOREX.r2.5HG0411150		-1.61827	2.14073e-36
1746	HORVU.MOREX.r2.2HG0119400	Protein FAR1-RELATED SEQUENCE 4	-1.6177	6.10933e-09
1747	HORVU.MOREX.r2.1HG0055330	Beta-1,3-endoglucanase GVI	-1.61677	5.24792e-30
1748	HORVU.MOREX.r2.3HG0272430		-1.61657	0.00624992
1749	HORVU.MOREX.r2.1HG0067870		-1.61587	2.59126e-27
1750	HORVU.MOREX.r2.7HG0587680		-1.6153	2.24544e-07
1751	HORVU.MOREX.r2.7HG0622310	Putative disease resistance RPP13-like protein 3	-1.61454	4.83207e-10
1752	HORVU.MOREX.r2.1HG0058460	Mitochondrial import inner membrane translocase subunit TIM50	-1.61383	4.15635e-32
1753	HORVU.MOREX.r2.1HG0009900	Protein STOP1 homolog	-1.61351	1.00447e-19
1754	HORVU.MOREX.r2.2HG0143320	NAC domain-containing protein 100	-1.61328	1.90832e-44
1755	HORVU.MOREX.r2.5HG0356530		-1.61271	8.88434e-07
1756	HORVU.MOREX.r2.4HG0311790		-1.61266	9.88337e-07
1757	HORVU.MOREX.r2.6HG0477840	tRNA(Ile)-lysidine synthetase	-1.61264	0.00061378
1758	HORVU.MOREX.r2.2HG0167050		-1.61264	2.42687e-17
1759	HORVU.MOREX.r2.1HG0043850		-1.61184	0.000550842
1760	HORVU.MOREX.r2.7HG0594040		-1.61107	9.71131e-76
1761	HORVU.MOREX.r2.6HG0522370	Uncharacterized protein sll0005	-1.61096	2.10496e-18
1762	HORVU.MOREX.r2.5HG0371550	WRKY DNA-binding protein 4	-1.6106	9.83646e-27
1763	HORVU.MOREX.r2.1HG0061100	Protein NRT1/ PTR FAMILY 5.10	-1.6101	2.25943e-41
1764	HORVU.MOREX.r2.2HG0167910	Mitogen-activated protein kinase kinase kinase 7	-1.60929	5.00969e-33
1765	HORVU.MOREX.r2.2HG0164760	Protein translation factor SUI1 homolog 2	-1.60781	0.000303671
1766	HORVU.MOREX.r2.2HG0081680	1-aminocyclopropane-1-carboxylate oxidase homolog 1	-1.60769	5.39011e-15
1767	HORVU.MOREX.r2.1HG0045280	Chloroplast beta-amylase	-1.60759	3.59401e-14
1768	HORVU.MOREX.r2.5HG0421940	BSU1-like protein 2 homolog	-1.60613	8.92568e-27
1769	HORVU.MOREX.r2.7HG0588750	ORF7323	-1.60596	0.000106971
1770	HORVU.MOREX.r2.3HG0184130		-1.60588	1.90044e-38
1771	HORVU.MOREX.r2.3HG0253120	White-brown complex homolog protein 2	-1.60538	3.1171e-06
1772	HORVU.MOREX.r2.5HG0354200	BSU1-like protein 2 homolog	-1.60505	5.58557e-52
1773	HORVU.MOREX.r2.3HG0187250	Zinc finger protein 6	-1.60356	1.14055e-28
1774	HORVU.MOREX.r2.3HG0249180	Protein NRT1/ PTR FAMILY 5.10	-1.60334	4.42322e-17
1775	HORVU.MOREX.r2.2HG0079190	RGA4-blb	-1.60172	5.96733e-07
1776	HORVU.MOREX.r2.5HG0366860	Pentatricopeptide repeat-containing protein At2g31400, chloroplastic	-1.60078	3.954e-31
1777	HORVU.MOREX.r2.5HG0365770	Protein spotted leaf 11	-1.59989	4.12195e-58
1778	HORVU.MOREX.r2.5HG0416300	Cysteine-rich receptor-like protein kinase 6	-1.59877	9.90222e-26
1779	HORVU.MOREX.r2.4HG0341130	L-type lectin-domain containing receptor kinase IX.1	-1.59867	0.00276288
1780	HORVU.MOREX.r2.4HG0321590	OsCMT2	-1.59803	7.25205e-64
1781	HORVU.MOREX.r2.3HG0183480	Wax synthase	-1.59736	1.2419e-06
1782	HORVU.MOREX.r2.5HG0439100	GEM-like protein 5	-1.59725	3.4206e-21
1783	HORVU.MOREX.r2.2HG0181090	Phosphatidylinositol 3-phosphate 5-kinase type III	-1.5968	3.99495e-25
1784	HORVU.MOREX.r2.5HG0442690	Patatin-like protein 2	-1.59597	7.09357e-25
1785	HORVU.MOREX.r2.7HG0589600	Aluminum-activated malate transporter 10	-1.59427	4.08908e-05
1786	HORVU.MOREX.r2.4HG0298980	GRAS family protein 13	-1.59319	2.30652e-20
1787	HORVU.MOREX.r2.3HG0212660	Rab escort protein 1	-1.59285	6.51829e-35
1788	HORVU.MOREX.r2.3HG0251780	Urishiol oxidase 8	-1.5926	1.24e-34
1789	HORVU.MOREX.r2.4HG0315830		-1.5924	4.62187e-39
1790	HORVU.MOREX.r2.5HG0442220		-1.59185	7.49189e-06
1791	HORVU.MOREX.r2.7HG0540310	RGA2-blb	-1.59118	2.31808e-16
1792	HORVU.MOREX.r2.1HG0062100	Probable ABC2 homolog 6	-1.59071	6.71465e-27
1793	HORVU.MOREX.r2.6HG0478990		-1.5895	5.07715e-05
1794	HORVU.MOREX.r2.7HG0590490	DEAH RNA helicase homolog PRP22	-1.58932	4.43777e-15
1795	HORVU.MOREX.r2.1HG0070150		-1.5892	4.1256e-23
1796	HORVU.MOREX.r2.5HG0416410	Putrescine hydroxycinnamoyltransferase	-1.58875	2.77289e-05
1797	HORVU.MOREX.r2.6HG0458240	Vacuolar protein sorting-associated protein 8 homolog	-1.58817	6.1318e-32
1798	HORVU.MOREX.r2.7HG0550090	Chloroform/methanol-soluble protein CMa	-1.58768	0.00059009
1799	HORVU.MOREX.r2.4HG0318370	Butyryl-CoA synthetase; AltName: Fu	-1.58756	5.67995e-34
1800	HORVU.MOREX.r2.7HG0528770	Protein LHY-CCA1-like 5	-1.58756	5.53057e-12
1801	HORVU.MOREX.r2.1HG0057810	Exocyst subunit Exo70 family protein B1	-1.58747	9.29487e-30
1802	HORVU.MOREX.r2.4HG0333340	BTH-induced protein phosphatase 2C 1	-1.5873	1.71216e-47
1803	HORVU.MOREX.r2.5HG0411220	Probable glucuronosyltransferase Os02g0520750	-1.5869	5.64982e-51
1804	HORVU.MOREX.r2.3HG0266890	Plant U-box protein 43	-1.58685	2.85706e-15
1805	HORVU.MOREX.r2.4HG0328360	Branched-chain-amino-acid aminotransferase 3, chloroplastic	-1.58642	1.38041e-10
1806	HORVU.MOREX.r2.7HG0578010	Protein SMAX1-like	-1.58534	1.91145e-35
1807	HORVU.MOREX.r2.1HG0073640	Phyteps	-1.5844	5.00689e-101
1808	HORVU.MOREX.r2.1HG0012070	Probable LRR receptor-like serine/threonine-protein kinase At4g08850	-1.58235	1.07979e-34
1809	HORVU.MOREX.r2.1HG0050160		-1.58164	8.49449e-07
1810	HORVU.MOREX.r2.7HG0529310	Putative late blight resistance protein homolog R1B-16	-1.58126	7.30959e-09
1811	HORVU.MOREX.r2.1HG0070170	Tropinone reductase homolog At5g06060	-1.58126	0.000407066
1812	HORVU.MOREX.r2.7HG0529700	Putative disease resistance protein At1g50180	-1.58003	6.02945e-16
1813	HORVU.MOREX.r2.2HG0092500	WP2	-1.57983	3.77641e-36
1814	HORVU.MOREX.r2.5HG0360530	Molybdopterin precursor Z synthase; Fla	-1.57902	4.43237e-23
1815	HORVU.MOREX.r2.7HG0550540	Triacylglycerol lipase	-1.57838	8.1532e-11
1816	HORVU.MOREX.r2.5HG0387140	Myb-related protein R1	-1.5777	1.23356e-24
1817	HORVU.MOREX.r2.7HG0615850	Chaperone protein DnaJ	-1.5771	3.84362e-12
1818	HORVU.MOREX.r2.7HG0621570	Flavone O-methyltransferase 2	-1.57708	0.00252627
1819	HORVU.MOREX.r2.5HG0389260	Putative F-box/FBD/LRR-repeat protein At5g56810	-1.57682	8.9595e-12
1820	HORVU.MOREX.r2.5HG0431190	Carboxylesterase HIDM	-1.57662	2.831e-42
1821	HORVU.MOREX.r2.7HG0527260	MEI2-like protein 2	-1.57662	3.09118e-94
1822	HORVU.MOREX.r2.6HG0524440	RGA2-blb	-1.57627	0.000348476
1823	HORVU.MOREX.r2.7HG0620400	Osmotic stress/abscisic acid-activated protein kinase 10	-1.57615	1.81805e-21
1824	HORVU.MOREX.r2.5HG0435660	Protein SUGAR-DEPENDENT 1	-1.57615	3.64366e-28
1825	HORVU.MOREX.r2.7HG0610980	OsHAK13	-1.57579	6.10764e-07
1826	HORVU.MOREX.r2.5HG0396880	Probable cinnamyl alcohol dehydrogenase 8B	-1.5754	1.94329e-35
1827	HORVU.MOREX.r2.5HG0417860	Probable flavin-containing monooxygenase 1	-1.5747	2.47524e-33
1828	HORVU.MOREX.r2.7HG0607430	Cytochrome P450 72A15	-1.57367	6.14402e-37
1829	HORVU.MOREX.r2.6HG0483210		-1.57327	1.26635e-06
1830	HORVU.MOREX.r2.3HG0263120		-1.57276	6.75914e-19
1831	HORVU.MOREX.r2.5HG0443000	Putative receptor protein kinase ZmPK1	-1.57273	2.30285e-11
1832	HORVU.MOREX.r2.3HG0191300	Protein PROTEOLYSIS 6	-1.57108	4.25058e-86
1833	HORVU.MOREX.r2.2HG0150890	Plasma membrane intrinsic protein 2-3	-1.57061	1.86617e-49
1834	HORVU.MOREX.r2.7HG0527540		-1.57041	0.00306034
1835	HORVU.MOREX.r2.4HG0313830	Divinyl chlorophyllide a 8-vinyl-reductase, chloroplastic	-1.5698	1.32213e-08
1836	HORVU.MOREX.r2.7HG0568530	Protein VND-INTERACTING 2	-1.56953	2.31536e-32
1837	HORVU.MOREX.r2.3HG0262640	Auxin-induced protein PGNT1/PCNT110	-1.5691	6.6893e-05
1838	HORVU.MOREX.r2.7HG0615490	T7 bacteriophage-type single subunit RNA polymerase 3B	-1.56862	1.53191e-22
1839	HORVU.MOREX.r2.1HG0046550	CRINKLY 4-related kinase	-1.56852	4.30936e-14
1840	HORVU.MOREX.r2.5HG0384710	Crocetin glucosyltransferase 2	-1.56629	1.51859e-05
1841	HORVU.MOREX.r2.2HG0178520	Cytochrome P450 94B1	-1.56622	4.79948e-12
1842	HORVU.MOREX.r2.6HG0520000	Tat-binding protein homolog 1	-1.56551	3.09253e-69
1843	HORVU.MOREX.r2.5HG0398310	OsJAZ7	-1.56518	2.1454e-14
1844	HORVU.MOREX.r2.7HG0531870		-1.56508	1.85856e-27
1845	HORVU.MOREX.r2.6HG0524030	Putative transporter arsB	-1.56275	1.75215e-12
1846	HORVU.MOREX.r2.3HG0204520		-1.5617	0.00520888
1847	HORVU.MOREX.r2.1HG0029630	RNA-binding region-containing protei	-1.56156	4.9258e-22
1848	HORVU.MOREX.r2.3HG0219780	DmX-like protein 1	-1.55977	4.31591e-39
1849	HORVU.MOREX.r2.2HG0164280		-1.55941	0.000614412
1850	HORVU.MOREX.r2.6HG0526710	Protein SENESCENCE-ASSOCIATED E3 UBIQUITIN LIGASE 1	-1.55933	7.26703e-24
1851	HORVU.MOREX.r2.5HG0374940	HECT-type E3 ubiquitin transferase UPL1	-1.55906	5.61612e-52
1852	HORVU.MOREX.r2.1HG0044460	Protein CHLORINA 1	-1.55732	1.81203e-29
1853	HORVU.MOREX.r2.2HG0168960	G-type lectin S-receptor-like serine/threonine-protein kinase At2g19130	-1.55725	4.16377e-29
1854	HORVU.MOREX.r2.3HG0210330		-1.55718	4.98705e-08
1855	HORVU.MOREX.r2.2HG0142200	Dihydrofolate reductase	-1.55675	7.5479e-20
1856	HORVU.MOREX.r2.7HG0588890	Putative Myb family transcription factor At1g14600	-1.55505	1.10548e-18
1857	HORVU.MOREX.r2.3HG0244290	Putative disease resistance protein At3g14460	-1.55447	1.91937e-22
1858	HORVU.MOREX.r2.3HG0234760	Subtilisin-like protease AIR3	-1.55389	0.000493782
1859	HORVU.MOREX.r2.7HG0603680	ZRT/IRT-like protein 7	-1.55291	3.59076e-29
1860	HORVU.MOREX.r2.2HG0128140		-1.55289	5.53855e-27
1861	HORVU.MOREX.r2.3HG0190150	Germin-like protein 8-12	-1.55262	1.71946e-18
1862	HORVU.MOREX.r2.7HG0557120	Aldehyde dehydrogenase family 2 member B7, mitochondrial	-1.5526	4.72319e-15
1863	HORVU.MOREX.r2.3HG0215170	Exocyst complex component SEC15B	-1.55254	7.88523e-45
1864	HORVU.MOREX.r2.1HG0059060	Phosphatidic acid phosphohydrolase 1	-1.55224	4.28415e-67
1865	HORVU.MOREX.r2.7HG0604220	Exocyst subunit Exo70 family protein A1	-1.55181	4.10185e-24
1866	HORVU.MOREX.r2.6HG0506610	Protein VARICOSE	-1.5514	8.57037e-40
1867	HORVU.MOREX.r2.6HG0512220	F-box/FBD/LRR-repeat protein At3g52680	-1.55082	5.3317e-06
1868	HORVU.MOREX.r2.6HG0471860	Bidirectional sugar transporter SWEET2a	-1.55068	1.25094e-27
1869	HORVU.MOREX.r2.4HG0331230		-1.5505	5.17506e-26
1870	HORVU.MOREX.r2.6HG0501020		-1.55002	3.59965e-05
1871	HORVU.MOREX.r2.5HG0394350	L-ascorbate oxidase	-1.54943	2.93492e-12
1872	HORVU.MOREX.r2.7HG0594730	L-ascorbate oxidase	-1.54905	8.07347e-08
1873	HORVU.MOREX.r2.2HG0109750	Protein TIME FOR COFFEE	-1.54889	1.36084e-37
1874	HORVU.MOREX.r2.5HG0433980		-1.54868	1.09972e-06
1875	HORVU.MOREX.r2.1HG0073100	GCN20-type ATP-binding cassette protein GCN4	-1.54823	1.13451e-34
1876	HORVU.MOREX.r2.1HG0064310	Putative leucine-rich repeat receptor-like protein kinase At2g19210	-1.54742	0.00448671
1877	HORVU.MOREX.r2.2HG0136140	Momilactone A synthase	-1.54696	0.00508581
1878	HORVU.MOREX.r2.1HG0013780	Probable receptor-like protein kinase At2g47060	-1.54694	4.6971e-61
1879	HORVU.MOREX.r2.5HG0379210		-1.54655	4.74321e-06
1880	HORVU.MOREX.r2.2HG0172270	3-ketoacyl-acyl carrier protein reductase	-1.54595	0.000169663
1881	HORVU.MOREX.r2.6HG0493820		-1.54553	2.43778e-05
1882	HORVU.MOREX.r2.6HG0514460	Serine/threonine-protein kinase At5g01020	-1.5453	8.07728e-18
1883	HORVU.MOREX.r2.2HG0120970	Histone H3-K9 methyltransferase 2	-1.54472	4.43641e-18
1884	HORVU.MOREX.r2.4HG0312450	ATPase family AAA domain-containing protein 1-A	-1.5446	8.18119e-31
1885	HORVU.MOREX.r2.4HG0288760		-1.54176	5.38422e-09
1886	HORVU.MOREX.r2.1HG0068090	Alcohol dehydrogenase 3	-1.54141	5.18639e-13
1887	HORVU.MOREX.r2.5HG0399370	Ligand-gated ion channel 2.7	-1.54121	1.94829e-17
1888	HORVU.MOREX.r2.6HG0519420	Plasma membrane-bound peroxidase 2	-1.53962	1.11428e-05
1889	HORVU.MOREX.r2.6HG0475350		-1.53945	1.132e-30
1890	HORVU.MOREX.r2.7HG0566170	TBC1 domain family member 5	-1.5386	2.46923e-58
1891	HORVU.MOREX.r2.1HG0056620	Probable leucine-rich repeat receptor-like protein kinase At5g49770	-1.53694	7.72133e-56
1892	HORVU.MOREX.r2.7HG0544940	Raffinose synthase 6	-1.53633	9.84612e-31
1893	HORVU.MOREX.r2.4HG0320260	Omega-3 fatty acid desaturase, chloroplastic	-1.53562	3.66647e-17
1894	HORVU.MOREX.r2.2HG0174300	Dof zinc finger protein DOF5.8	-1.53531	5.44819e-17
1895	HORVU.MOREX.r2.6HG0513850		-1.5347	0.00580425
1896	HORVU.MOREX.r2.6HG0498350	OsaEXPb1.20	-1.53464	1.0651e-07
1897	HORVU.MOREX.r2.5HG0350840	bHLH transcription factor bHLH018	-1.53406	4.93137e-11
1898	HORVU.MOREX.r2.3HG0262090	Protein PEROXISOME UNUSUAL POSITIONING 2	-1.5339	1.45787e-43
1899	HORVU.MOREX.r2.1HG0077210	BCS1-like protein	-1.53381	1.93131e-08
1900	HORVU.MOREX.r2.2HG0083680	Mycolic acid methyltransferase	-1.53381	2.22086e-19
1901	HORVU.MOREX.r2.6HG0459250	Protein ORGANELLE TRANSCRIPT PROCESSING 84	-1.53356	0.00443329
1902	HORVU.MOREX.r2.1HG0060860	D-fructose-1,6-bisphosphate 1-phosphohydrolase	-1.53316	1.05265e-18
1903	HORVU.MOREX.r2.4HG0337020	Serine/threonine-protein kinase At5g01020	-1.53301	5.41508e-80
1904	HORVU.MOREX.r2.1HG0050980	Protein EMBRYO DEFECTIVE 2289	-1.53099	4.19428e-06
1905	HORVU.MOREX.r2.1HG0065180		-1.53069	3.4766e-14
1906	HORVU.MOREX.r2.5HG0377810	Protein PXY/TDR-CORRELATED 3	-1.53064	2.08827e-19
1907	HORVU.MOREX.r2.3HG0238900	Indoleacetic acid-induced protein 6	-1.52989	1.02524e-22
1908	HORVU.MOREX.r2.1HG0063330		-1.52962	5.29279e-30
1909	HORVU.MOREX.r2.2HG0116030	AAA-ATPase At2g18193	-1.52952	0.00248968
1910	HORVU.MOREX.r2.7HG0596770		-1.52927	1.42144e-23
1911	HORVU.MOREX.r2.1HG0072330	Monothiol glutaredoxin-S5	-1.52924	9.71318e-37
1912	HORVU.MOREX.r2.5HG0400860	Protein SENESCENCE-RELATED GENE 1	-1.52922	1.87603e-31
1913	HORVU.MOREX.r2.1HG0043700	Probable glucuronosyltransferase Os03g0107900	-1.52879	2.20731e-05
1914	HORVU.MOREX.r2.2HG0137960	U-box domain-containing protein 22	-1.52858	1.63774e-06
1915	HORVU.MOREX.r2.2HG0171190	Vacuolar proton pump subunit D	-1.52801	2.87304e-56
1916	HORVU.MOREX.r2.3HG0221920		-1.52727	1.90225e-59
1917	HORVU.MOREX.r2.6HG0515700	Ethylene-responsive element-binding factor 1	-1.52672	4.79416e-41
1918	HORVU.MOREX.r2.5HG0396540		-1.52646	1.34802e-39
1919	HORVU.MOREX.r2.2HG0145130	Probable aldo-keto reductase 3	-1.52629	0.000219828
1920	HORVU.MOREX.r2.3HG0275770		-1.52513	5.01208e-11
1921	HORVU.MOREX.r2.5HG0426300	Hydroperoxide dehydrase 1	-1.52441	3.1303e-78
1922	HORVU.MOREX.r2.4HG0289900	Nucellin-like protein	-1.52421	6.66367e-26
1923	HORVU.MOREX.r2.4HG0317680	Phytochrome B	-1.52357	9.22413e-21
1924	HORVU.MOREX.r2.1HG0036030	Boswellia basic secretory protease	-1.52315	2.28243e-34
1925	HORVU.MOREX.r2.1HG0015020	Protein BENZOXAZINONE SYNTHESIS 6	-1.52287	2.51301e-11
1926	HORVU.MOREX.r2.7HG0559940	Long-chain acyl-CoA oxidase	-1.52275	9.21553e-14
1927	HORVU.MOREX.r2.7HG0566210	RING-type E3 ubiquitin transferase ATL16	-1.52214	0.000128267
1928	HORVU.MOREX.r2.7HG0587360	Probable LRR receptor-like serine/threonine-protein kinase At1g56140	-1.52199	4.69966e-09
1929	HORVU.MOREX.r2.1HG0008950	Uridine ribohydrolase 2	-1.5211	7.17295e-10
1930	HORVU.MOREX.r2.6HG0473710	Protein RESPONSIVE TO ANTAGONIST 1	-1.52098	7.22839e-32
1931	HORVU.MOREX.r2.1HG0044470	Protein CHLORINA 1	-1.52058	3.27587e-22
1932	HORVU.MOREX.r2.3HG0239830	Trehalose-6-phosphate synthase 7	-1.52036	2.10381e-40
1933	HORVU.MOREX.r2.2HG0155620	Probable serine/threonine-protein kinase Cx32, chloroplastic	-1.51993	1.3067e-06
1934	HORVU.MOREX.r2.6HG0514530	Protein LURP-one-related 11	-1.5195	2.34329e-26
1935	HORVU.MOREX.r2.3HG0259860		-1.5194	1.20054e-21
1936	HORVU.MOREX.r2.2HG0130720		-1.51908	1.78564e-05
1937	HORVU.MOREX.r2.4HG0341120	Protein ZIF-LIKE 1	-1.51872	0.00238587
1938	HORVU.MOREX.r2.1HG0033760	Protein LONELY GUY-like 10	-1.51846	1.33086e-05
1939	HORVU.MOREX.r2.6HG0504200	Protein SHOOTLESS 3	-1.51826	3.59588e-45
1940	HORVU.MOREX.r2.4HG0335590	F-box/kelch-repeat protein At1g55270	-1.51646	4.43861e-12
1941	HORVU.MOREX.r2.3HG0221240	Carbamoyl-phosphate synthetase ammonia chain	-1.51557	3.00756e-26
1942	HORVU.MOREX.r2.5HG0385760	Monothiol glutaredoxin-S12, chloroplastic	-1.51453	1.08452e-23
1943	HORVU.MOREX.r2.6HG0457040	Serine carboxypeptidase-like 51	-1.5145	0.00609002
1944	HORVU.MOREX.r2.1HG0002750	TBC1 domain family member 2A	-1.51394	4.98424e-18
1945	HORVU.MOREX.r2.3HG0198570	Multidrug and toxic compound extrusion protein 16	-1.51364	0.000154713
1946	HORVU.MOREX.r2.7HG0596230	ATP49	-1.51317	8.52642e-32
1947	HORVU.MOREX.r2.5HG0420850		-1.51287	1.0739e-36
1948	HORVU.MOREX.r2.4HG0283530	Sugar-proton symporter PLT5	-1.51278	3.5035e-41
1949	HORVU.MOREX.r2.1HG0019150		-1.51257	3.20611e-15
1950	HORVU.MOREX.r2.5HG0403380	AtCXE12	-1.51237	4.57142e-05
1951	HORVU.MOREX.r2.2HG0147120	Inositol transporter 1	-1.51226	3.67962e-57
1952	HORVU.MOREX.r2.5HG0444750		-1.51037	1.51823e-20
1953	HORVU.MOREX.r2.6HG0514710	Nicotianamine aminotransferase III	-1.51036	9.69899e-09
1954	HORVU.MOREX.r2.5HG0428400		-1.51013	0.00426178
1955	HORVU.MOREX.r2.6HG0498110	NAG kinase	-1.51	1.83779e-18
1956	HORVU.MOREX.r2.2HG0102270		-1.50947	7.41986e-19
1957	HORVU.MOREX.r2.6HG0494210	Transcription factor RLTR1	-1.50939	0.00950308
1958	HORVU.MOREX.r2.7HG0532740		-1.5091	5.61405e-06
1959	HORVU.MOREX.r2.4HG0331160	Metal transporter Nramp2	-1.50906	2.6765e-47
1960	HORVU.MOREX.r2.3HG0257820	Protein REDUCED EPIDERMAL FLUORESCENCE 1	-1.50891	2.33616e-29
1961	HORVU.MOREX.r2.2HG0136370	Arogenate dehydratase/prephenate dehydratase 6, chloroplastic	-1.50863	1.14332e-33
1962	HORVU.MOREX.r2.4HG0344460	Threonine aldolase 1	-1.50849	3.30106e-12
1963	HORVU.MOREX.r2.4HG0326790		-1.50685	8.43097e-16
1964	HORVU.MOREX.r2.1HG0021410		-1.50661	1.96808e-57
1965	HORVU.MOREX.r2.2HG0125890	Probable inositol transporter 2	-1.50648	8.60873e-08
1966	HORVU.MOREX.r2.4HG0328730	Mitogen-activated protein kinase kinase 9	-1.50556	2.22019e-23
1967	HORVU.MOREX.r2.7HG0599700	Stromal processing peptidase, chloroplastic	-1.50533	1.25402e-58
1968	HORVU.MOREX.r2.6HG0525060	ZmPIP1;5	-1.50333	1.65575e-24
1969	HORVU.MOREX.r2.7HG0582070	Plant U-box protein 8	-1.50332	8.34277e-19
1970	HORVU.MOREX.r2.4HG0291500	MSP1-like protein 1	-1.50273	7.96739e-08
1971	HORVU.MOREX.r2.3HG0198580		-1.50264	1.4555e-19
1972	HORVU.MOREX.r2.6HG0494680	Up-frameshift suppressor 2 homolog	-1.50241	1.54399e-22
1973	HORVU.MOREX.r2.1HG0040840	Proline ketimine reductase	-1.50177	9.43024e-71
1974	HORVU.MOREX.r2.7HG0597410		-1.50167	0.000418827
1975	HORVU.MOREX.r2.2HG0117400	Protein PSR1-INTERACTING PR	-1.50143	1.12206e-46
1976	HORVU.MOREX.r2.1HG0000280	Paired amphipathic helix protein Sin3-like 4	-1.50124	1.59312e-52
1977	HORVU.MOREX.r2.7HG0622860		-1.50093	2.56029e-05
1978	HORVU.MOREX.r2.4HG0323620	Probable protein phosphatase 2C 30	-1.50052	7.66875e-06
1979	HORVU.MOREX.r2.2HG0103320	OsJAZ6	-1.50018	1.90379e-38
1980	HORVU.MOREX.r2.7HG0621090	Extracellular lipase At4g28780	-1.49964	4.13508e-23
1981	HORVU.MOREX.r2.2HG0134610	Protein YELLOW STRIPE LIKE 6	-1.49927	6.18584e-23
1982	HORVU.MOREX.r2.7HG0588660		-1.49862	1.09928e-06
1983	HORVU.MOREX.r2.7HG0589680		-1.49848	5.8529e-05
1984	HORVU.MOREX.r2.6HG0525090	Protein LSD1-like 3	-1.49809	3.70474e-28
1985	HORVU.MOREX.r2.2HG0156010		-1.49753	3.13425e-14
1986	HORVU.MOREX.r2.3HG0236130	Cytidine deaminase 1	-1.4975	2.24296e-30
1987	HORVU.MOREX.r2.7HG0618830		-1.49696	7.70944e-48
1988	HORVU.MOREX.r2.7HG0554050	Plant U-box protein 39	-1.49661	1.88878e-30
1989	HORVU.MOREX.r2.3HG0248190	Plant U-box protein 4	-1.49659	2.23852e-28
1990	HORVU.MOREX.r2.1HG0011090	Pyruvate dehydrogenase complex E3 subun	-1.49631	3.01985e-18
1991	HORVU.MOREX.r2.2HG0111910	YGGT family protein YLMG1-2	-1.49565	1.32354e-11
1992	HORVU.MOREX.r2.6HG0476120		-1.49556	1.8631e-05
1993	HORVU.MOREX.r2.2HG0106100	Probable LRR receptor-like serine/threonine-protein kinase At1g74360	-1.49551	1.00481e-21
1994	HORVU.MOREX.r2.1HG0063180	Ca(2+)-ATPase isoform 13	-1.49537	6.01605e-06
1995	HORVU.MOREX.r2.7HG0608370	Ubiquitin	-1.49499	1.08954e-53
1996	HORVU.MOREX.r2.2HG0150130	Beta-glucosidase 16	-1.49499	4.20517e-07
1997	HORVU.MOREX.r2.3HG0203880	RING-type E3 ubiquitin transferase ATL57	-1.49362	3.8079e-15
[truncated: 1,522 more rows]

## Sheet: Table S1e
Table S1e. List of up-regulated genes in both hvd14.d shoot vs Sebastian shoot and hvd14.d root vs Sebastian root comparisons (log2FC ≥ 1, adjusted P value ≤ 0.01) - strigolactone common (SL_C) genes
#	HORVU ID	description	d14.d vs WT (shoot)		d14.d vs WT (root)
			log2FC	adj.pval	log2FC	adj.pval
1	HORVU.MOREX.r2.2HG0138520	Probable histidine kinase 1	4.40518	5.81969e-67	5.12661	1.22797e-39
2	HORVU.MOREX.r2.4HG0346000	OsJAZ9	3.64074	2.35836e-05	1.44877	3.24023e-10
3	HORVU.MOREX.r2.1HG0063020	Dof zinc finger protein DOF2.3	3.46962	0.00441934	1.27199	1.02867e-12
4	HORVU.MOREX.r2.1HG0078230		3.35087	2.29669e-13	1.68956	1.19436e-05
5	HORVU.MOREX.r2.5HG0446210	Sucrose hydrolase 4	2.1842	4.18906e-17	1.20989	9.54256e-18
6	HORVU.MOREX.r2.2HG0176320	ATP-dependent RNA helicase DEAH12, chloroplastic	2.1373	0.00523624	2.23838	5.36899e-08
7	HORVU.MOREX.r2.7HG0573960		2.06983	3.97446e-06	4.04822	4.90775e-27
8	HORVU.MOREX.r2.1HG0074040	NifU-like protein ISU1	1.95797	0.00157749	2.12291	3.12674e-05
9	HORVU.MOREX.r2.7HG0605640	IAA-amino acid hydrolase ILR1-like 6	1.86287	5.21296e-08	1.28605	2.89825e-11
10	HORVU.MOREX.r2.1HG0020160	RS-containing zinc finger protein 33	1.84361	1.53986e-09	4.20146	6.87299e-62
11	HORVU.MOREX.r2.1HG0069590	Nucleolar protein 5A	1.79363	1.14904e-27	1.02575	7.33635e-17
12	HORVU.MOREX.r2.2HG0166380	Protein PLASTID MOV	1.77227	3.13609e-07	1.0768	1.53927e-18
13	HORVU.MOREX.r2.1HG0020500	B2 protein	1.7721	0.00187023	1.25847	0.000710772
14	HORVU.MOREX.r2.7HG0598450		1.71228	1.23281e-07	1.2768	2.48948e-09
15	HORVU.MOREX.r2.5HG0438360	S-adenosylmethionine transporter 1	1.69353	0.00124399	1.29093	2.5085e-06
16	HORVU.MOREX.r2.6HG0492210	40S ribosomal protein S11	1.67062	0.00047704	1.95706	1.79401e-62
17	HORVU.MOREX.r2.7HG0609200	Protein DEFECTIVE IN LONG-TERM	1.64377	4.2508e-08	2.29649	2.7012e-10
18	HORVU.MOREX.r2.4HG0291590	Protein FAM135B	1.55965	0.000179753	1.20949	0.00571932
19	HORVU.MOREX.r2.7HG0571700	Dermatomyositis associated with cancer putative autoantigen 1 homolog	1.54235	2.83309e-09	2.02564	7.0268e-19
20	HORVU.MOREX.r2.3HG0262360	Wall-associated receptor kinase 4	1.52865	0.00328517	1.26986	3.84827e-19
21	HORVU.MOREX.r2.2HG0094430	Nucleolar protein 58-2	1.51959	4.85802e-13	1.01694	1.62212e-38
22	HORVU.MOREX.r2.3HG0240120	60S ribosomal protein L18a	1.49598	0.00132114	1.96729	1.06561e-49
23	HORVU.MOREX.r2.6HG0486780	MEND; In	1.4678	0.0038255	1.69422	1.50056e-08
24	HORVU.MOREX.r2.2HG0143270	Arsenite-transporting ATPase	1.39513	5.49451e-06	1.77855	5.59054e-35
25	HORVU.MOREX.r2.5HG0415570	UFO-binding protein 2	1.37599	3.05115e-09	1.0373	2.75029e-12
26	HORVU.MOREX.r2.3HG0274950		1.34809	0.000323146	1.34263	1.04699e-17
27	HORVU.MOREX.r2.2HG0103700	Protein FAR1-RELATED SEQUENCE 5	1.32699	1.04739e-05	2.11041	1.94819e-09
28	HORVU.MOREX.r2.6HG0523600	rRNA 2'-O-methyltransferase fibrillarin 1	1.3256	0.000677096	1.17577	1.23964e-17
29	HORVU.MOREX.r2.1HG0033160	Nuclear Dbf2-related kinase 2	1.32026	0.0024445	3.29114	9.1636e-09
30	HORVU.MOREX.r2.7HG0545130	AT-hook motif nuclear-localized protein 3	1.30519	0.000132021	2.67538	8.98186e-18
31	HORVU.MOREX.r2.2HG0165360	Trithorax-related protein 2	1.26926	9.06166e-06	1.14478	6.67181e-15
32	HORVU.MOREX.r2.7HG0617680		1.26357	1.45714e-06	1.24388	2.64188e-22
33	HORVU.MOREX.r2.5HG0370320		1.26132	0.00162328	1.14475	1.07053e-09
34	HORVU.MOREX.r2.5HG0401170	S12	1.25004	1.1059e-07	1.16522	6.44265e-28
35	HORVU.MOREX.r2.6HG0488970	Brix domain-containing protein 2	1.22154	0.000573392	1.09317	1.6585e-20
36	HORVU.MOREX.r2.1HG0070130	60S ribosomal protein L35a-1	1.20341	0.00261179	1.54946	1.93832e-27
37	HORVU.MOREX.r2.2HG0097470	DEAD-box ATP-dependent RNA helicase 57	1.20141	0.000415419	1.00476	1.68239e-11
38	HORVU.MOREX.r2.5HG0443570		1.19879	0.00334882	1.20896	7.67963e-18
39	HORVU.MOREX.r2.3HG0182650	60S ribosomal protein L9	1.19122	3.49342e-07	1.13999	2.5429e-28
40	HORVU.MOREX.r2.3HG0204940		1.19081	0.000181022	1.09697	1.35153e-23
41	HORVU.MOREX.r2.2HG0150190	60S ribosomal protein L14-1	1.18482	1.17589e-08	1.42855	3.16567e-48
42	HORVU.MOREX.r2.2HG0143240	60S ribosomal protein L34 [Pisum sativum]	1.18137	7.72896e-11	1.45775	2.31168e-69
43	HORVU.MOREX.r2.5HG0433480		1.18111	0.00167127	1.51742	1.20682e-05
44	HORVU.MOREX.r2.6HG0482150		1.17724	0.00663663	1.31145	4.88684e-18
45	HORVU.MOREX.r2.7HG0568440	Mitochondrial import inner membrane translocase subunit TIM8	1.17535	1.99993e-06	1.16638	7.00982e-39
46	HORVU.MOREX.r2.7HG0577600	Protein BBC1 homolog	1.16346	1.02783e-15	1.07853	2.74877e-40
47	HORVU.MOREX.r2.2HG0103150		1.11856	0.000172971	3.68128	7.85818e-18
48	HORVU.MOREX.r2.2HG0156440		1.11363	3.95706e-05	1.13853	2.31786e-07
49	HORVU.MOREX.r2.6HG0498220		1.09897	3.25229e-06	1.20769	2.41433e-10
50	HORVU.MOREX.r2.7HG0548160	60S ribosomal protein L35a-1	1.0876	2.85234e-09	1.44138	3.95528e-33
51	HORVU.MOREX.r2.6HG0507260	Nhp2-like protein	1.08598	3.93109e-05	1.5719	7.48107e-71
52	HORVU.MOREX.r2.4HG0323760	Protein DA1-related 2	1.08435	1.76397e-06	1.01189	1.29273e-05
53	HORVU.MOREX.r2.1HG0071030	Ribosomal RNA-processing protein 41	1.07607	9.09056e-08	1.13454	2.98178e-20
54	HORVU.MOREX.r2.7HG0563910	60S ribosomal protein L31	1.0734	9.63827e-09	1.31034	1.54419e-32
55	HORVU.MOREX.r2.4HG0343460	60S ribosomal protein L21-2	1.06853	2.05554e-10	1.18752	4.0576e-27
56	HORVU.MOREX.r2.1HG0004900	Poly[ADP-ribose] synthase 1	1.06446	5.6305e-05	1.11377	2.44299e-17
57	HORVU.MOREX.r2.5HG0400580	TFIIB-related factor	1.04004	0.000529448	1.94849	4.29859e-09
58	HORVU.MOREX.r2.2HG0161120	60S ribosomal protein L12-3	1.028	1.18407e-08	1.03869	2.23846e-17
59	HORVU.MOREX.r2.6HG0484240	40S ribosomal protein S24-1	1.02154	3.25313e-05	1.1466	2.89216e-19
60	HORVU.MOREX.r2.6HG0494180	60S ribosomal protein L14-1	1.02033	9.51154e-11	1.1911	5.08406e-45
61	HORVU.MOREX.r2.1HG0059160	40S ribosomal protein S15a-1	1.00956	1.29223e-06	1.44952	2.38977e-47
62	HORVU.MOREX.r2.6HG0521920	60S ribosomal protein L37-2	1.00677	3.24737e-10	1.38888	1.52643e-22
63	HORVU.MOREX.r2.5HG0444660	Nascent polypeptide-associated complex subunit beta	1.00413	1.6237e-05	1.3491	2.5193e-21
64	HORVU.MOREX.r2.6HG0506760	RNA (guanine-9-)-methyltransferase domain-containing protein 2	1.00393	0.000261313	1.08694	2.98505e-16
65	HORVU.MOREX.r2.5HG0393790	Alcohol dehydrogenase 2	1.00241	5.25386e-06	3.75429	2.39574e-12

## Sheet: Table S1f
Table S1f. List of up-regulated genes specific only in the hvd14.d shoot vs Sebastian shoot comparison (log2FC ≥ 1, adjusted P value ≤ 0.01) - strigolactone shoot specific (SL_S)
#	HORVU ID	description	d14.d vs WT (shoot)
			log2FC	adj.pval
1	HORVU.MOREX.r2.2HG0080330	Putrescine hydroxycinnamoyltransferase 3	7.11684	1.00205e-06
2	HORVU.MOREX.r2.7HG0533680		6.58626	9.49192e-06
3	HORVU.MOREX.r2.5HG0432290	rRNA N-glycosidase	6.26106	0.000212871
4	HORVU.MOREX.r2.3HG0263870	O-methyltransferase 1	6.12152	0.000219431
5	HORVU.MOREX.r2.1HG0051960	NAC domain-containing protein 48	5.89067	0.000267644
6	HORVU.MOREX.r2.3HG0263620	L-gulonolactone oxidase 2	5.82997	0.000123348
7	HORVU.MOREX.r2.1HG0002090	Arginine decarboxylase	5.76234	2.41103e-07
8	HORVU.MOREX.r2.5HG0446810	Cysteine-rich receptor-like protein kinase 15	5.71676	1.23936e-05
9	HORVU.MOREX.r2.3HG0245140	Catechol oxidase	5.67632	0.00744961
10	HORVU.MOREX.r2.5HG0392490	Probable flavin-containing monooxygenase 1	5.55378	0.00286402
11	HORVU.MOREX.r2.5HG0411860		5.54321	0.000581309
12	HORVU.MOREX.r2.5HG0404570	Protein PERMEABLE LEAVES 1; AltName: F	5.51488	0.00157389
13	HORVU.MOREX.r2.6HG0449460	LOX2:Hv:2	5.48539	0.00106994
14	HORVU.MOREX.r2.4HG0328580	Non-legume hemoglobin	5.39784	0.00262435
15	HORVU.MOREX.r2.1HG0040610	28 kDa cold-induced protein	5.24638	0.000827656
16	HORVU.MOREX.r2.3HG0181470		5.11555	0.00885506
17	HORVU.MOREX.r2.6HG0511810	UDP-glycosyltransferase 85A24	4.99906	0.00182519
18	HORVU.MOREX.r2.2HG0105290		4.92358	0.00986798
19	HORVU.MOREX.r2.7HG0528690		4.89699	0.0074064
20	HORVU.MOREX.r2.2HG0138000		4.86279	0.00543513
21	HORVU.MOREX.r2.7HG0557310	ATP23a/ATP23b	4.7696	1
22	HORVU.MOREX.r2.6HG0448860		4.63925	0.00721888
23	HORVU.MOREX.r2.5HG0422890	Lipoxygenase L-2	4.6372	0.00251643
24	HORVU.MOREX.r2.1HG0009530	Patatin-like protein 1	4.31306	0.000508411
25	HORVU.MOREX.r2.3HG0269080	Cysteine-rich receptor-like protein kinase 25	3.96302	0.00566796
26	HORVU.MOREX.r2.1HG0001160	Cysteine-rich receptor-like protein kinase 15	3.93493	0.00665524
27	HORVU.MOREX.r2.2HG0112550	OsCslF8	3.87389	0.00170494
28	HORVU.MOREX.r2.5HG0367890		3.87186	0.000179651
29	HORVU.MOREX.r2.5HG0367820	Allergen Cor a I; AltName: Allergen=Cor a 1	3.85577	0.000593631
30	HORVU.MOREX.r2.2HG0171870	Leaf lipoxygenase	3.85184	1.96278e-05
31	HORVU.MOREX.r2.1HG0077210	BCS1-like protein	3.79351	0.00710115
32	HORVU.MOREX.r2.3HG0272550	Barwin	3.72217	0.00896904
33	HORVU.MOREX.r2.3HG0253490	Salicylate 3-hydroxylase DLO2	3.71896	0.000781744
34	HORVU.MOREX.r2.2HG0101040	Subtilisin-chymotrypsin inhibitor-2B	3.60746	0.000993347
35	HORVU.MOREX.r2.2HG0173190	G-type lectin S-receptor-like serine/threonine-protein kinase B120	3.5978	0.00738017
36	HORVU.MOREX.r2.3HG0266100	Beta-1,3-endoglucanase GII	3.5933	0.00624865
37	HORVU.MOREX.r2.6HG0458780	Probable LRR receptor-like serine/threonine-protein kinase At4g08850	3.53715	0.000353407
38	HORVU.MOREX.r2.5HG0446820	G-type lectin S-receptor-like serine/threonine-protein kinase LECRK2	3.50981	0.00733232
39	HORVU.MOREX.r2.1HG0000890		3.50253	0.000623661
40	HORVU.MOREX.r2.3HG0273280	Pentatricopeptide repeat-containing protein At3g48250, chloroplastic	3.47563	6.20251e-05
41	HORVU.MOREX.r2.1HG0047370	Omnipotent suppressor protein 1 homolog 2	3.45191	5.83481e-08
42	HORVU.MOREX.r2.5HG0417940		3.42583	0.00473259
43	HORVU.MOREX.r2.3HG0181440	Wall-associated receptor kinase 2	3.41019	0.000157111
44	HORVU.MOREX.r2.5HG0404510	Wall-associated receptor kinase 2	3.38575	1.29096e-05
45	HORVU.MOREX.r2.3HG0184880	Bowman-Birk type trypsin inhibitor	3.28194	0.00471918
46	HORVU.MOREX.r2.1HG0003840	Mannose-specific lectin	3.25599	0.00270777
47	HORVU.MOREX.r2.1HG0012930	Pentatricopeptide repeat-containing protein At3g48810	3.24118	0.00983782
48	HORVU.MOREX.r2.2HG0157910		3.20407	0.00142617
49	HORVU.MOREX.r2.4HG0279340	Proton pump 1	3.18567	4.53622e-10
[truncated: 372 more rows]

## Sheet: Table S1g
Table S1g. List of up-regulated genes specific only in the hvd14.d root vs Sebastian root comparison (log2FC ≥ 1, adjusted P value ≤ 0.01) - strigolactone root specific (SL_R)
[truncated: 1,842 more rows]

[truncated: 3 more sheets: Table S1h, Table S1i, Table S1j]
