# Supplementary material for: Strigolactone insensitivity affects differential shoot and root transcriptome in barley
Source: J Appl Genet. 2024 Jun 14;66(1):15–28. doi: 10.1007/s13353-024-00885-w (PMC11762224; doi:10.1007/s13353-024-00885-w)
Supplement: Supplementary file 2 — (XLSX 28.0 KB) [file 13353_2024_885_MOESM2_ESM.xlsx]

## Sheet: read me
Supplemental Data 2
	Tab name	Description
	Table S2a	Gene ontology (FDR < 0.05) of DEG described as differentially expressed in shoot and root between genotypes (SL_C)
	Table S2b	Gene ontology (FDR < 0.05) of DEG described as differentially expressed only in shoot between genotypes (SL_S)
	Table S2c	Gene ontology (FDR < 0.05) of DEG described as differentially expressed only in root between genotypes (SL_R)

## Sheet: Tab. S2a
Table S2a. Gene ontology (FDR < 0.05) of DEG described as differentially expressed in shoot and root between genotypes (SL_C)
	Genes differentially expressed in shoot and root of both genotypes (SL_C)
	up-regulated						down-regulated
	Biological Process (BP)
	Enrichment FDR	nGenes	Pathway Genes	Fold Enrichment	Pathways		Enrichment FDR	nGenes	Pathway Genes	Fold Enrichment	Pathways
	6.2E-05	2	3	603.2	Sno(s)RNA metabolic proc.		5.1E-18	11	36	114.5	Photosynthesis, light harvesting
	6.2E-05	2	3	603.2	Sno(s)RNA processing		5.6E-03	2	7	107	Photosynthesis, light harvesting in photosystem I
	1.8E-04	2	5	361.9	SnRNA metabolic proc.		1.8E-14	9	33	102.2	Protein-chromophore linkage
	4.0E-04	2	8	226.2	NcRNA 3 -end processing		8.9E-14	11	91	45.3	Photosynthesis, light reaction
	1.3E-03	2	16	113.1	RRNA modification		2.9E-02	2	21	35.7	Trehalose biosynthetic proc.
	2.2E-03	2	22	82.3	Ribosomal large subunit biogenesis		3.0E-02	2	22	34.1	Trehalose metabolic proc.
	6.2E-05	4	91	39.8	RRNA metabolic proc.		3.4E-02	2	25	30	Disaccharide biosynthetic proc.
	1.3E-03	3	89	30.5	RRNA processing		9.4E-15	14	177	29.6	Photosynthesis
	2.7E-04	4	141	25.7	Ribosome biogenesis		3.4E-02	2	26	28.8	Glucose metabolic proc.
	1.1E-15	16	640	22.6	Translation		4.0E-02	2	29	25.8	Sterol metabolic proc.
	1.1E-15	16	646	22.4	Peptide biosynthetic proc.		4.1E-02	2	30	25	Oligosaccharide biosynthetic proc.
	1.4E-15	16	673	21.5	Amide biosynthetic proc.		2.9E-02	3	77	14.6	Hexose metabolic proc.
	5.0E-04	4	176	20.6	NcRNA processing		2.9E-02	3	78	14.4	Amine metabolic proc.
	5.2E-04	4	181	20	Ribonucleoprotein complex biogenesis		2.9E-02	3	81	13.9	Response to light stimulus
	9.0E-15	16	771	18.8	Peptide metabolic proc.		2.9E-02	3	82	13.7	Response to radiation
	1.8E-14	16	817	17.7	Cellular amide metabolic proc.		2.6E-08	12	374	12	Generation of precursor metabolites and energy
	1.5E-03	4	251	14.4	NcRNA metabolic proc.		3.4E-02	3	95	11.8	Monosaccharide metabolic proc.
	7.8E-12	16	1231	11.8	Organonitrogen compound biosynthetic proc.		2.3E-02	4	148	10.1	Carbohydrate biosynthetic proc.
	3.4E-04	6	526	10.3	Cellular component biogenesis		4.9E-02	3	115	9.8	Cellular carbohydrate biosynthetic proc.
							3.5E-06	14	849	6.2	Carbohydrate metabolic proc.
	Celular Component (CC)
	1.2E-04	2	8	226.2	Sno(s)RNA-containing ribonucleoprotein complex		1.1E-04	2	4	187.3	Extracellular matrix
	2.3E-02	1	9	100.5	Nuclear body		1.5E-19	11	31	132.9	Photosystem I
	2.9E-02	1	12	75.4	Exosome (RNase complex)		4.1E-13	9	59	57.1	Photosystem II
	1.2E-03	2	25	72.4	Cytosolic large ribosomal subunit		9.0E-14	10	74	50.6	Chloroplast thylakoid membrane
	1.2E-04	3	53	51.2	Cytosolic ribosome		9.0E-14	10	74	50.6	Plastid thylakoid membrane
	1.9E-19	16	414	35	Ribosome		1.4E-14	11	84	49.1	Photosystem
	4.7E-03	2	55	32.9	Large ribosomal subunit		1.1E-12	10	101	37.1	Thylakoid membrane
	4.2E-05	4	115	31.5	Ribosomal subunit		5.8E-13	11	133	31	Photosynthetic membrane
	4.2E-05	4	118	30.7	Nucleolus		1.7E-11	10	134	28	Plastid envelope
	5.3E-03	2	60	30.2	Small ribosomal subunit		1.7E-14	14	213	24.6	Thylakoid
	1.3E-20	21	950	20	Non-membrane-bounded organelle		3.1E-09	11	304	13.6	Organelle subcompartment
	1.3E-20	21	950	20	Intracellular non-membrane-bounded organelle		1.0E-08	11	344	12	Membrane protein complex
	7.1E-06	6	275	19.7	Ribonucleoprotein complex		9.8E-08	10	341	11	Organelle envelope
	3.6E-05	5	234	19.3	Nuclear lumen		9.8E-08	10	341	11	Envelope
	7.4E-06	6	305	17.8	Membrane-enclosed lumen		6.0E-08	11	411	10	Chloroplast
	7.4E-06	6	305	17.8	Organelle lumen		9.6E-08	11	433	9.5	Plastid
	7.4E-06	6	305	17.8	Intracellular organelle lumen		1.2E-06	12	697	6.4	Organelle membrane
	1.5E-03	4	324	11.2	Cytosol
	4.7E-03	7	1562	4.1	Protein-containing complex
	1.4E-02	7	1965	3.2	Nucleus
	Molecular Function (MF)
	7.0E-04	3	59	46	RRNA binding		2.0E-14	9	32	105.4	Chlorophyll binding
	9.0E-19	16	414	35	Structural constituent of ribosome		4.8E-03	2	11	68.1	Beta-fructofuranosidase activity
	4.6E-18	16	479	30.2	Structural molecule activity		4.8E-03	2	11	68.1	Sucrose alpha-glucosidase activity
	1.1E-08	11	727	13.7	RNA binding		4.9E-03	2	12	62.4	Alpha-glucosidase activity
							4.6E-03	3	43	26.1	Glucosidase activity
							4.9E-10	17	693	9.2	Tetrapyrrole binding
							4.6E-03	5	211	8.9	Monooxygenase activity
							4.6E-03	6	325	6.9	UDP-glycosyltransferase activity
							4.6E-03	6	330	6.8	Hexosyltransferase activity
							4.6E-03	7	455	5.8	Iron ion binding
							4.6E-03	7	473	5.5	Oxidoreductase activity, acting on paired donors, with incorporation or reductio
							3.0E-03	9	644	5.2	Glycosyltransferase activity
							4.9E-03	8	661	4.5	Heme binding
							2.3E-02	6	514	4.4	Hydrolase activity, acting on glycosyl bonds
							2.7E-02	7	719	3.6	Peptidase activity
							7.1E-03	13	1724	2.8	Transition metal ion binding
							7.1E-03	14	1940	2.7	Oxidoreductase activity
							3.2E-02	11	1613	2.6	Phosphotransferase activity, alcohol group as acceptor
							4.8E-02	10	1488	2.5	Protein kinase activity
							4.1E-02	11	1677	2.5	Kinase activity

## Sheet: Tab. S2b
Table S2b. Gene ontology (FDR < 0.05) of DEG described as differentially expressed only in shoot between genotypes (SL_S)
	Genes differentially expressed in shoot of both genotypes (SL_S)
	up-regulated						down-regulated
	Biological Process (BP)
	Enrichment FDR	nGenes	Pathway Genes	Fold Enrichment	Pathways		Enrichment FDR	nGenes	Pathway Genes	Fold Enrichment	Pathways
	3.3E-05	5	22	32.1	Aminoglycan metabolic proc.		3.0E-08	10	57	16.3	Hemicellulose metabolic proc.
	7.1E-04	4	23	24.6	Protein refolding		3.3E-08	10	58	16	Cell wall polysaccharide metabolic proc.
	4.6E-12	16	141	16	Ribosome biogenesis		7.2E-12	16	106	14	Cell wall biogenesis
	1.9E-06	9	89	14.3	RRNA processing		1.0E-07	11	86	11.9	Cellular polysaccharide biosynthetic proc.
	2.0E-06	9	91	14	RRNA metabolic proc.		3.0E-08	12	95	11.8	Polysaccharide biosynthetic proc.
	1.2E-10	16	181	12.5	Ribonucleoprotein complex biogenesis		7.2E-12	18	146	11.5	Cellular polysaccharide metabolic proc.
	4.4E-05	10	176	8	NcRNA processing		2.3E-12	21	198	9.9	Polysaccharide metabolic proc.
	2.4E-07	19	455	5.9	RNA processing		1.5E-08	14	132	9.9	Cellular glucan metabolic proc.
	6.1E-04	10	251	5.6	NcRNA metabolic proc.		1.7E-08	14	134	9.7	Glucan metabolic proc.
	1.4E-04	12	305	5.6	Organic acid biosynthetic proc.		2.0E-07	12	115	9.7	Cellular carbohydrate biosynthetic proc.
	5.0E-04	11	294	5.3	Carboxylic acid biosynthetic proc.		1.5E-14	26	263	9.2	Cell wall organization or biogenesis
	9.6E-05	16	526	4.3	Cellular component biogenesis		4.4E-08	14	148	8.8	Carbohydrate biosynthetic proc.
	7.1E-04	16	646	3.5	Peptide biosynthetic proc.		3.2E-09	17	188	8.4	External encapsulating structure organization
	9.4E-07	30	1231	3.4	Organonitrogen compound biosynthetic proc.		1.3E-08	16	181	8.2	Cell wall organization
	6.1E-04	18	771	3.3	Peptide metabolic proc.		1.2E-10	20	228	8.2	Cellular carbohydrate metabolic proc.
	4.3E-04	19	817	3.3	Cellular amide metabolic proc.		4.4E-08	25	526	4.4	Cellular component biogenesis
	8.8E-07	34	1515	3.2	Protein phosphorylation		8.1E-12	39	849	4.3	Carbohydrate metabolic proc.
	6.1E-04	21	1010	2.9	Small molecule metabolic proc.		5.7E-09	43	1269	3.2	Cellular component organization or biogenesis
	5.2E-06	34	1679	2.9	Phosphorylation		4.2E-07	46	1679	2.5	Phosphorylation
	6.6E-04	24	1269	2.7	Cellular component organization or biogenesis
	Celular Component (CC)
	1.9E-05	5	27	26.2	Preribosome		1.1E-06	9	72	11.6	Microtubule
	2.4E-03	3	17	24.9	Small-subunit processome		1.1E-06	9	72	11.6	Supramolecular polymer
	2.2E-02	2	12	23.6	Exosome (RNase complex)		1.1E-06	9	72	11.6	Supramolecular fiber
	2.5E-02	2	13	21.8	Exoribonuclease complex		1.1E-06	9	72	11.6	Polymeric cytoskeletal fiber
	1.1E-06	10	118	12	Nucleolus		1.1E-06	10	91	10.2	Microtubule cytoskeleton
	8.2E-03	4	60	9.4	Small ribosomal subunit		9.3E-06	9	95	8.8	Supramolecular complex
	3.1E-02	3	48	8.8	Mitochondrial matrix		3.4E-02	3	32	8.7	Nuclear pore
	4.5E-02	3	58	7.3	Peroxisome		1.1E-06	12	146	7.6	Cytoskeleton
	1.3E-05	12	275	6.2	Ribonucleoprotein complex		5.4E-03	5	64	7.3	Anchored component of membrane
	1.2E-02	5	115	6.1	Ribosomal subunit		6.2E-06	11	144	7.1	Cell wall
	1.0E-04	10	234	6	Nuclear lumen		4.3E-02	3	40	7	Nuclear envelope
	7.1E-06	13	305	6	Membrane-enclosed lumen		6.4E-05	9	121	6.9	Apoplast
	7.1E-06	13	305	6	Organelle lumen		7.9E-06	11	149	6.9	External encapsulating structure
	7.1E-06	13	305	6	Intracellular organelle lumen		9.3E-10	27	506	5	Extracellular region
	1.1E-06	25	950	3.7	Non-membrane-bounded organelle		6.8E-12	37	767	4.5	Cell periphery
	1.1E-06	25	950	3.7	Intracellular non-membrane-bounded organelle		4.3E-02	5	110	4.2	Golgi membrane
	1.8E-02	8	325	3.5	Mitochondrion		7.7E-07	24	567	3.9	Plasma membrane
	8.2E-03	10	414	3.4	Ribosome		4.3E-02	5	120	3.9	Cell-cell junction
	2.3E-03	29	1965	2.1	Nucleus		1.4E-02	10	302	3.1	Golgi apparatus
	1.6E-02	22	1562	2	Protein-containing complex		2.1E-02	35	1965	1.7	Nucleus
	Molecular Function (MF)
	5.6E-03	2	4	70.7	UDP-glucose 6-dehydrogenase activity		2.0E-05	6	30	18.6	Cellulose synthase activity
	5.6E-03	2	4	70.7	Phosphatidylinositol transfer activity		3.9E-04	6	53	10.5	Oxidoreductase activity, acting on the aldehyde or oxo group of donors, NAD or N
	2.0E-03	3	12	35.3	Chitin binding		3.3E-06	11	119	8.6	Glucosyltransferase activity
	5.9E-03	3	20	21.2	Pseudouridine synthase activity		1.4E-08	21	325	6	UDP-glycosyltransferase activity
	4.8E-03	4	42	13.5	Oxidoreductase activity, acting on single donors with incorporation of molecular		8.0E-08	20	330	5.6	Hexosyltransferase activity
	5.9E-03	4	47	12	Intramolecular transferase activity		1.3E-14	38	644	5.5	Glycosyltransferase activity
	3.8E-04	7	105	9.4	Polysaccharide binding		2.5E-04	12	239	4.7	Peroxidase activity
	8.9E-07	12	193	8.8	Isomerase activity		2.5E-04	12	240	4.7	Oxidoreductase activity, acting on peroxide as acceptor
	5.3E-04	11	312	5	Carbohydrate binding		4.4E-04	12	260	4.3	Antioxidant activity
	2.0E-03	10	308	4.6	Calcium ion binding		2.8E-05	20	514	3.6	Hydrolase activity, acting on glycosyl bonds
	5.4E-07	23	727	4.5	RNA binding		9.0E-05	18	464	3.6	Hydrolase activity, hydrolyzing O-glycosyl compounds
	2.0E-03	11	367	4.2	ATP hydrolysis activity		4.1E-04	16	435	3.4	Acyltransferase activity
	7.7E-06	22	829	3.8	ATP-dependent activity		9.0E-05	22	661	3.1	Heme binding
	2.1E-03	13	514	3.6	Hydrolase activity, acting on glycosyl bonds		1.8E-04	22	693	3	Tetrapyrrole binding
	5.9E-03	12	515	3.3	Nucleoside-triphosphatase activity		1.5E-06	44	1613	2.5	Phosphotransferase activity, alcohol group as acceptor
	5.4E-07	34	1488	3.2	Protein kinase activity		5.8E-06	40	1488	2.5	Protein kinase activity
	5.4E-07	35	1613	3.1	Phosphotransferase activity, alcohol group as acceptor		1.5E-06	45	1677	2.5	Kinase activity
	5.4E-07	36	1677	3	Kinase activity		1.9E-07	52	1940	2.5	Oxidoreductase activity
	5.8E-07	38	1875	2.9	Transferase activity, transferring phosphorus-containing groups		4.1E-06	47	1875	2.3	Transferase activity, transferring phosphorus-containing groups
	6.2E-05	34	1940	2.5	Oxidoreductase activity

## Sheet: Tab. S2c
Table S2c. Gene ontology (FDR < 0.05) of DEG described as differentially expressed only in root between genotypes (SL_R)
	Genes differentially expressed in root of both genotypes (SL_R)
	up-regulated						down-regulated
	Biological Process (BP)
	Enrichment FDR	nGenes	Pathway Genes	Fold Enrichment	Pathways		Enrichment FDR	nGenes	Pathway Genes	Fold Enrichment	Pathways
	5.0E-19	25	61	13.3	Response to water deprivation		3.3E-19	69	332	3.7	Cellular response to chemical stimulus
	3.1E-17	25	73	11.1	Response to acid chemical		2.5E-55	217	1127	3.4	Transmembrane transport
	3.7E-14	27	117	7.5	Response to inorganic substance		1.5E-68	281	1515	3.3	Protein phosphorylation
	1.7E-05	17	124	4.4	Cell cycle proc.		2.1E-28	120	647	3.3	Cell communication
	1.1E-08	28	213	4.3	Response to abiotic stimulus		3.0E-67	296	1679	3.1	Phosphorylation
	2.7E-08	27	208	4.2	Response to oxygen-containing compound		6.0E-26	124	727	3	Cellular catabolic proc.
	2.2E-07	25	199	4.1	Cell cycle		5.6E-69	327	1949	3	Transport
	1.4E-05	21	181	3.8	Ribonucleoprotein complex biogenesis		3.9E-69	329	1963	3	Establishment of localization
	1.0E-16	69	640	3.5	Translation		3.9E-69	332	1988	3	Localization
	1.4E-16	69	646	3.5	Peptide biosynthetic proc.		6.3E-26	144	928	2.7	Catabolic proc.
	1.0E-15	69	673	3.3	Amide biosynthetic proc.		1.5E-20	140	1010	2.5	Small molecule metabolic proc.
	3.2E-09	48	526	3	Cellular component biogenesis		7.4E-28	231	1840	2.2	Response to stimulus
	2.3E-13	70	771	2.9	Peptide metabolic proc.		5.1E-20	197	1692	2.1	Reg. of gene expression
	2.2E-08	48	559	2.8	Response to chemical		7.4E-22	217	1868	2.1	Reg. of macromolecule metabolic proc.
	3.3E-12	70	817	2.8	Cellular amide metabolic proc.		3.6E-20	205	1783	2	Reg. of nitrogen compound metabolic proc.
	1.4E-12	92	1231	2.4	Organonitrogen compound biosynthetic proc.		3.2E-22	228	1988	2	Aromatic compound biosynthetic proc.
	2.6E-10	82	1142	2.3	Response to stress		8.4E-22	227	1994	2	Heterocycle biosynthetic proc.
	3.0E-07	79	1269	2	Cellular component organization or biogenesis
	2.2E-09	111	1840	2	Response to stimulus
	Celular Component (CC)
	1.5E-76	87	191	14.8	Protein-DNA complex		1.2E-09	17	41	7.3	Exocyst
	7.3E-74	84	185	14.7	Nucleosome		2.0E-09	18	48	6.6	Cell cortex
	1.8E-73	84	187	14.6	DNA packaging complex		6.8E-06	11	31	6.3	Photosystem I
	4.0E-70	85	208	13.2	Chromatin		9.7E-07	13	37	6.2	Plant-type cell wall
	5.7E-69	96	291	10.7	Chromosome		1.2E-08	20	66	5.4	Vesicle tethering complex
	2.6E-16	27	107	8.2	Vacuolar membrane		5.9E-08	29	144	3.6	Cell wall
	6.7E-18	30	120	8.1	Cell-cell junction		3.5E-08	30	149	3.6	External encapsulating structure
	6.7E-18	30	120	8.1	Plasmodesma		9.7E-07	24	120	3.5	Cell-cell junction
	6.7E-18	30	120	8.1	Cell junction		9.7E-07	24	120	3.5	Plasmodesma
	6.7E-18	30	120	8.1	Symplast		9.7E-07	24	120	3.5	Cell junction
	6.7E-18	30	120	8.1	Anchoring junction		9.7E-07	24	120	3.5	Symplast
	4.0E-17	29	118	8	Nucleolus		9.7E-07	24	120	3.5	Anchoring junction
	6.3E-87	182	950	6.2	Non-membrane-bounded organelle		6.1E-38	149	767	3.4	Cell periphery
	6.3E-87	182	950	6.2	Intracellular non-membrane-bounded organelle		4.1E-06	23	121	3.4	Apoplast
	2.9E-27	67	414	5.2	Ribosome		2.4E-21	92	506	3.2	Extracellular region
	3.1E-14	36	234	5	Nuclear lumen		5.6E-06	24	133	3.2	Photosynthetic membrane
	3.9E-14	41	305	4.4	Membrane-enclosed lumen		1.4E-22	101	567	3.1	Plasma membrane
	3.9E-14	41	305	4.4	Organelle lumen		2.0E-06	53	433	2.2	Plastid
	3.1E-33	150	1562	3.1	Protein-containing complex		4.8E-06	50	411	2.2	Chloroplast
	4.7E-40	185	1965	3.1	Nucleus		6.1E-13	196	1965	1.8	Nucleus
	Molecular Function (MF)
	4.5E-03	3	4	24.3	3 -5 -exodeoxyribonuclease activity		5.8E-51	107	319	5.9	ADP binding
	3.0E-03	4	8	16.2	5S rRNA binding		1.7E-17	47	179	4.6	ATPase-coupled transmembrane transporter activity
	1.9E-70	87	214	13.2	Protein heterodimerization activity		2.7E-38	109	437	4.4	Protein serine/threonine kinase activity
	5.0E-03	5	18	9	DNA-binding transcription activator activity, RNA polymerase II-specific		1.2E-16	50	211	4.2	Monooxygenase activity
	5.0E-03	5	18	9	Signaling receptor binding		2.6E-16	53	239	3.9	Peroxidase activity
	5.9E-03	5	19	8.5	DNA-binding transcription activator activity		2.4E-18	65	312	3.7	Carbohydrate binding
	5.0E-03	6	28	6.9	Single-stranded DNA binding		2.9E-26	94	455	3.7	Iron ion binding
	1.5E-26	67	414	5.2	Structural constituent of ribosome		5.7E-25	94	473	3.5	Oxidoreductase activity, acting on paired donors, with incorporation or reductio
	7.3E-26	71	479	4.8	Structural molecule activity		7.9E-17	64	325	3.5	UDP-glycosyltransferase activity
	3.5E-37	110	800	4.5	Protein dimerization activity		1.7E-33	129	661	3.5	Heme binding
	4.6E-03	10	77	4.2	Actin binding		5.9E-35	135	693	3.4	Tetrapyrrole binding
	1.0E-02	9	75	3.9	Cytoskeletal motor activity		7.1E-70	280	1488	3.3	Protein kinase activity
	3.5E-03	12	102	3.8	Microtubule binding		7.1E-70	294	1613	3.2	Phosphotransferase activity, alcohol group as acceptor
	1.7E-05	22	196	3.6	Cytoskeletal protein binding		8.0E-17	72	398	3.2	Sequence-specific DNA binding
	5.0E-03	12	111	3.5	Tubulin binding		7.1E-70	300	1677	3.2	Kinase activity
	1.8E-44	191	1904	3.3	DNA binding		5.3E-49	217	1232	3.1	Transporter activity
	1.3E-03	44	722	2	DNA-binding transcription factor activity		9.5E-48	212	1206	3.1	Transmembrane transporter activity
	1.4E-03	44	727	2	RNA binding		1.7E-17	82	480	3	Active transmembrane transporter activity
	3.9E-03	45	795	1.8	Transcription regulator activity		3.0E-65	312	1875	2.9	Transferase activity, transferring phosphorus-containing groups
	9.5E-03	87	1940	1.5	Oxidoreductase activity		1.2E-58	306	1940	2.8	Oxidoreductase activity
