# Supplementary material for: Strigolactone insensitivity affects differential shoot and root transcriptome in barley
Source: J Appl Genet. 2024 Jun 14;66(1):15–28. doi: 10.1007/s13353-024-00885-w (PMC11762224; doi:10.1007/s13353-024-00885-w)
Supplement: Supplementary file 3 — (XLSX 19.0 KB) [file 13353_2024_885_MOESM3_ESM.xlsx]

## Sheet: Table S3
Supplemental Data 3. Gene ontology enrichment of Biological Process, used for tree map visualisation
	Genes differentially expressed in shoot and root (SL_C)
	up-regulated	GO term	Description	Number in input list	Number in BG/Ref	p-value	FDR	ID on Fig
		GO:0043043	peptide biosynthetic process	18	495	4.1e-13	5.1e-11	2
		GO:0043604	amide biosynthetic process	18	499	4.6e-13	5.1e-11	9
		GO:0006518	peptide metabolic process	18	507	6e-13	5.1e-11	10
		GO:0006412	translation	18	488	3.2e-13	5.1e-11	1
		GO:0043603	cellular amide metabolic process	18	527	1.1e-12	7.6e-11	12
		GO:0010467	gene expression	28	2333	8.2e-09	4.6e-07	4
		GO:1901566	organonitrogen compound biosynthetic process	18	1035	4.6e-08	2.2e-06
		GO:0044271	cellular nitrogen compound biosynthetic process	24	2395	4.3e-06	0.00018
		GO:1901564	organonitrogen compound metabolic process	18	1438	5.3e-06	0.0002
		GO:0034645	cellular macromolecule biosynthetic process	24	2569	1.4e-05	0.00048	6
		GO:0009059	macromolecule biosynthetic process	24	2603	1.8e-05	0.00055	3
		GO:0034641	cellular nitrogen compound metabolic process	28	3517	4e-05	0.0011	14
		GO:0044267	cellular protein metabolic process	23	2668	8.5e-05	0.0022	11
		GO:0006807	nitrogen compound metabolic process	28	3803	0.00017	0.0041	13
		GO:0019538	protein metabolic process	24	3072	0.00026	0.006	5
		GO:0044249	cellular biosynthetic process	26	3545	0.00036	0.0073	8
		GO:0044260	cellular macromolecule metabolic process	33	5093	0.00037	0.0073	7
	down-regulated	GO term	Description	Number in input list	Number in BG/Ref	p-value	FDR	ID on Fig
		GO:0009765	photosynthesis, light harvesting	10	32	3.5e-12	1.7e-09
		GO:0018298	protein-chromophore linkage	10	36	9.5e-12	2.3e-09
		GO:0015979	photosynthesis	14	283	6.1e-07	9.9e-05
		GO:0019684	photosynthesis, light reaction	10	201	2.5e-05	0.003
		GO:0006091	generation of precursor metabolites and energy	12	377	0.00025	0.024
	Genes differentially expressed in shoot (SL_S)
	up-regulated	GO term	Description	Number in input list	Number in BG/Ref	p-value	FDR	ID on Fig					You can [ Browse in tree traversing mode ] [ Browse all GO terms ] [ Download ]
		GO:0015074	DNA integration	11	19	5.2e-11	6.6e-08	15					Or select from following significant terms to [ Draw graphical results ] [ Create bar chart ] [Scatter Plots analysis ]
		GO:0098869	cellular oxidant detoxification	6	6	1.6e-07	6.6e-05	22					GO term	Ontology	Description	Number in input list	Number in BG/Ref	p-value	FDR
		GO:1990748	cellular detoxification	6	6	1.6e-07	6.6e-05
		GO:0098754	detoxification	6	8	4.9e-07	0.00015
		GO:0009636	response to toxic substance	6	12	2.8e-06	0.0007
		GO:0051336	regulation of hydrolase activity	8	33	5.2e-06	0.0011	18
		GO:0009987	cellular process	234	7807	5.6e-05	0.01
		GO:0044237	cellular metabolic process	203	6618	8.4e-05	0.013	20
		GO:0043170	macromolecule metabolic process	173	5564	0.00024	0.03	21
		GO:0052547	regulation of peptidase activity	5	19	0.00023	0.03
		GO:0044267	cellular protein metabolic process	94	2668	0.00027	0.031
		GO:0019538	protein metabolic process	105	3072	0.00032	0.031	16
		GO:0044260	cellular macromolecule metabolic process	160	5093	0.0003	0.031
		GO:0030162	regulation of proteolysis	5	22	0.00042	0.035	19
		GO:0051346	negative regulation of hydrolase activity	5	22	0.00042	0.035
		GO:0090305	nucleic acid phosphodiester bond hydrolysis	9	88	0.00057	0.045	17
		GO:0008152	metabolic process	261	9171	0.00061	0.045
		GO:0022613	ribonucleoprotein complex biogenesis	15	223	0.00071	0.05
	down-regulated	GO term	Description	Number in input list	Number in BG/Ref	p-value	FDR	ID on Fig									3757	0.00091	0.016
		GO:0042744	hydrogen peroxide catabolic process	10	24	2.1e-07	0.00043										5564	0.00089	0.016
		GO:0071555	cell wall organization	22	208	3.1e-05	0.013	26									3577	0.001	0.018
		GO:0009967	positive regulation of signal transduction	6	12	2.7e-05	0.013
		GO:0023056	positive regulation of signaling	6	12	2.7e-05	0.013
		GO:0045229	external encapsulating structure organization	23	222	2.8e-05	0.013	27
		GO:0010647	positive regulation of cell communication	6	15	7.3e-05	0.022
		GO:0005976	polysaccharide metabolic process	29	337	6.5e-05	0.022	24
		GO:0000272	polysaccharide catabolic process	9	43	8.9e-05	0.023	25
		GO:0071554	cell wall organization or biogenesis	27	326	0.0002	0.047
	Genes differentially expressed in root (SL_R)
	up-regulated	GO term	Description	Number in input list	Number in BG/Ref	p-value	FDR	ID on Fig
		GO:0034641	cellular nitrogen compound metabolic process	527	3517	1.3e-14	6.2e-11	39
		GO:0006412	translation	119	488	6.9e-14	7.2e-11	49
		GO:0006807	nitrogen compound metabolic process	559	3803	3.5e-14	7.2e-11	37
		GO:0043043	peptide biosynthetic process	120	495	7.7e-14	7.2e-11
		GO:0043604	amide biosynthetic process	121	499	5.9e-14	7.2e-11	41
		GO:0006518	peptide metabolic process	121	507	1.5e-13	1.2e-10	50
		GO:0043603	cellular amide metabolic process	122	527	7.2e-13	4.8e-10	61
		GO:0044237	cellular metabolic process	868	6618	6.2e-12	3.7e-09	44
		GO:0009987	cellular process	994	7807	2.6e-11	1.4e-08
		GO:0006357	regulation of transcription from RNA polymerase II promoter	22	27	1.9e-10	9.2e-08	28
		GO:0043170	macromolecule metabolic process	736	5564	3.5e-10	1.5e-07	40
		GO:0010467	gene expression	348	2333	3.2e-09	1.3e-06	57
		GO:0044260	cellular macromolecule metabolic process	673	5093	5e-09	1.7e-06
		GO:0042744	hydrogen peroxide catabolic process	19	24	4.7e-09	1.7e-06	63
		GO:0044271	cellular nitrogen compound biosynthetic process	354	2395	5.7e-09	1.8e-06	54
		GO:0006259	DNA metabolic process	132	694	7.2e-09	2e-06	56
		GO:0090304	nucleic acid metabolic process	383	2637	7.1e-09	2e-06	55
		GO:0051336	regulation of hydrolase activity	21	33	1.2e-08	3.1e-06	36
		GO:1901566	organonitrogen compound biosynthetic process	172	1035	1.7e-07	4.1e-05	62
		GO:0044238	primary metabolic process	869	6968	1.7e-07	4.1e-05	45
		GO:0090501	RNA phosphodiester bond hydrolysis	15	19	2e-07	4.6e-05	58
		GO:0046483	heterocycle metabolic process	437	3184	2.4e-07	5.2e-05	42
		GO:0006725	cellular aromatic compound metabolic process	440	3231	4.8e-07	9.9e-05	38
		GO:0008033	tRNA processing	25	63	6.5e-07	0.00012	51
		GO:0090502	RNA phosphodiester bond hydrolysis, endonucleolytic	12	12	6.4e-07	0.00012	64
		GO:0071704	organic substance metabolic process	908	7389	9e-07	0.00016	43
		GO:0006366	transcription from RNA polymerase II promoter	24	60	9.6e-07	0.00017	59
		GO:1901360	organic cyclic compound metabolic process	444	3289	1e-06	0.00017	46
		GO:0006139	nucleobase-containing compound metabolic process	412	3019	1.1e-06	0.00017	52
		GO:0034645	cellular macromolecule biosynthetic process	358	2569	1.2e-06	0.00019
		GO:0090305	nucleic acid phosphodiester bond hydrolysis	29	88	1.9e-06	0.00029	47
		GO:0009059	macromolecule biosynthetic process	359	2603	2.8e-06	0.00041	53
		GO:0006928	movement of cell or subcellular component	24	66	3.7e-06	0.00053
		GO:0007166	cell surface receptor signaling pathway	18	40	6e-06	0.00083	30
		GO:0006399	tRNA metabolic process	37	143	9.8e-06	0.0013	60
		GO:0032270	positive regulation of cellular protein metabolic process	14	25	9.8e-06	0.0013	34
		GO:0022900	electron transport chain	29	98	1.1e-05	0.0014
		GO:0022603	regulation of anatomical structure morphogenesis	15	30	1.3e-05	0.0017	32
		GO:0051247	positive regulation of protein metabolic process	14	26	1.4e-05	0.0017
		GO:0007167	enzyme linked receptor protein signaling pathway	11	16	2.2e-05	0.0026	31
		GO:0006400	tRNA modification	15	32	2.4e-05	0.0028	48
		GO:0022604	regulation of cell morphogenesis	11	19	7.1e-05	0.0078
		GO:0045595	regulation of cell differentiation	11	19	7.1e-05	0.0078	33
		GO:0098661	inorganic anion transmembrane transport	7	7	0.00016	0.016	65
		GO:0001934	positive regulation of protein phosphorylation	7	7	0.00016	0.016	29
		GO:0008152	metabolic process	1073	9171	0.0002	0.021
		GO:0051345	positive regulation of hydrolase activity	7	8	0.00027	0.027	35
		GO:0006897	endocytosis	9	16	0.00038	0.037	66
		GO:0035725	sodium ion transmembrane transport	6	6	0.00047	0.046	67
		GO:0071826	ribonucleoprotein complex subunit organization	12	30	0.0005	0.047
	down-regulated	GO term	Description	Number in input list	Number in BG/Ref	p-value	FDR	ID on Fig
		GO:0055085	transmembrane transport	243	646	6.1e-17	3.6e-13	76
		GO:0055114	oxidation-reduction process	419	1457	3.7e-12	1.1e-08
		GO:0034220	ion transmembrane transport	70	137	7.9e-10	1.5e-06	71
		GO:0006468	protein phosphorylation	343	1211	1.8e-09	2.7e-06	68
		GO:0016310	phosphorylation	391	1428	3.6e-09	4.2e-06	70
		GO:0098655	cation transmembrane transport	62	122	8.4e-09	8.2e-06	73
		GO:0098660	inorganic ion transmembrane transport	60	120	2.3e-08	1.9e-05	74
		GO:1902531	regulation of intracellular signal transduction	24	24	8.4e-08	6.2e-05	83
		GO:0008152	metabolic process	1976	9171	1.3e-07	8.8e-05
		GO:0098662	inorganic cation transmembrane transport	55	113	1.7e-07	0.0001	79
		GO:0008643	carbohydrate transport	29	39	3.2e-07	0.00017	77
		GO:0072593	reactive oxygen species metabolic process	48	99	1.1e-06	0.00054	82
		GO:0010466	negative regulation of peptidase activity	19	19	1.9e-06	0.00085	87
		GO:0042743	hydrogen peroxide metabolic process	40	78	2.9e-06	0.0012	80
		GO:0045861	negative regulation of proteolysis	19	20	3.1e-06	0.0012	90
		GO:0008037	cell recognition	43	89	4.2e-06	0.0015
		GO:0090501	RNA phosphodiester bond hydrolysis	18	19	5.8e-06	0.002	69
		GO:0048544	recognition of pollen	42	89	8.4e-06	0.0027	81
		GO:0009875	pollen-pistil interaction	42	90	1e-05	0.0032	85
		GO:0007166	cell surface receptor signaling pathway	25	40	1.8e-05	0.0054	89
		GO:0006357	regulation of transcription from RNA polymerase II promoter	20	27	2.2e-05	0.0061	86
		GO:0048584	positive regulation of response to stimulus	23	39	7.5e-05	0.02	88
		GO:0007167	enzyme linked receptor protein signaling pathway	14	16	0.00011	0.029	84
		GO:0071804	cellular potassium ion transport	19	30	0.00016	0.037	75
		GO:0071805	potassium ion transmembrane transport	19	30	0.00016	0.037	78
		GO:0046903	secretion	24	46	0.00022	0.05	72
