# Supplementary material for: Strigolactone insensitivity affects differential shoot and root transcriptome in barley
Source: J Appl Genet. 2024 Jun 14;66(1):15–28. doi: 10.1007/s13353-024-00885-w (PMC11762224; doi:10.1007/s13353-024-00885-w)
Supplement: Supplementary file 4 — (XLSX 44.6 KB) [file 13353_2024_885_MOESM4_ESM.xlsx]

## Sheet: Table S4
Table S4. List of TF predicted using PlantRegMap/PlantTFDB v5.0 and aa sequences of all DEG (green indicates A.thaliana genes reported as SL-responsive (Wang et al., 2020); orange indicate TF that may bind )
#	DEG category	HORVU ID	MLOC ID	Family	Best hit in A. thaliana	BLAST e-value	Description for the best hit	No. of genes with binding sites recognized by TF
								SL_C		SL_S		SL_R
								up	down	up	down	up	down
1	SL_C up	HORVU.MOREX.r2.1HG0063020.1	MLOC_69156	Dof	AT2G34140.1	1e-34	Dof family protein
2		HORVU.MOREX.r2.2HG0103150.1	MLOC_41788	C2H2	AT3G48430.1	3e-19	relative of early flowering 6
3	SL_C down	HORVU.MOREX.r2.3HG0188920.1	MLOC_7940	RAV	AT1G68840.2	1e-104	related to ABI3/VP1 2
4		HORVU.MOREX.r2.3HG0211410.1	MLOC_6066	NAC	AT5G17260.1	1e-66	NAC domain containing protein 86
5		HORVU.MOREX.r2.3HG0221550.1	MLOC_70258	bHLH	AT5G56960.1	4e-27	bHLH family protein
6		HORVU.MOREX.r2.3HG0268450.1	MLOC_36351	bHLH	AT3G56970.1	4e-32	bHLH family protein
7		HORVU.MOREX.r2.4HG0340630.1	MLOC_55768	bHLH	AT5G65640.1	2e-59	beta HLH protein 93
8		HORVU.MOREX.r2.5HG0408490.1	MLOC_77859	bHLH	AT1G68920.1	1e-55	bHLH family protein
9		HORVU.MOREX.r2.2HG0154090.1	MLOC_37089	B3	AT2G46870.1	4e-68	B3 family protein
10		HORVU.MOREX.r2.4HG0333430.1	MLOC_23044	ERF	AT4G39780.1	1e-58	ERF family protein
11		HORVU.MOREX.r2.6HG0500460.1	MLOC_75886	ERF	AT4G25470.1	1e-60	C-repeat/DRE binding factor 2	21	40	84	134	383	720
12		HORVU.MOREX.r2.6HG0507820.1	MLOC_17713	CO-like	AT1G25440.1	8e-78	B-box type zinc finger protein with CCT domain
13		HORVU.MOREX.r2.7HG0531270.1	MLOC_72275	MYB_related	AT1G49010.1	2e-81	MYB family protein	16	54	112	159	408	879
14	SL_S up	HORVU.MOREX.r2.1HG0068480.1	MLOC_38822	RAV	AT1G68840.2	1e-117	related to ABI3/VP1 2
15		HORVU.MOREX.r2.1HG0041130.1	MLOC_58950	NAC	AT4G17980.1	1e-82	NAC domain containing protein 71	18	44	109	157	459	893
16		HORVU.MOREX.r2.1HG0051960.1	MLOC_63743	NAC	AT1G01720.1	1e-117	NAC family protein
17		HORVU.MOREX.r2.2HG0145090.1	MLOC_11732	NAC	AT1G25580.1	1e-68	NAC family protein
18		HORVU.MOREX.r2.2HG0155250.1	MLOC_65182	HSF	AT5G62020.1	2e-55	heat shock transcription factor B2A
19		HORVU.MOREX.r2.2HG0155600.1	MLOC_11130	Nin-like	AT4G35590.1	6e-58	RWP-RK domain-containing protein
20		HORVU.MOREX.r2.3HG0181470.1		bHLH	AT1G10585.1	3e-15	bHLH family protein
21		HORVU.MOREX.r2.3HG0181490.1	MLOC_17549	bHLH	AT1G10585.1	8e-18	bHLH family protein
22		HORVU.MOREX.r2.4HG0343750.1	MLOC_55870	bHLH	AT4G01460.1	9e-55	bHLH family protein
23		HORVU.MOREX.r2.4HG0346050.1	MLOC_73706	bHLH	AT1G10586.1	4e-18	bHLH family protein
24		HORVU.MOREX.r2.4HG0346770.1	MLOC_39421	GATA	AT2G45050.1	1e-59	GATA transcription factor 2
25		HORVU.MOREX.r2.5HG0350840.1	MLOC_68896	bHLH	AT4G37850.1	3e-41	bHLH family protein
26		HORVU.MOREX.r2.6HG0479210.1	MLOC_52112	bZIP	AT5G11260.1	3e-53	bZIP family protein	7	48	99	182	436	957
27		HORVU.MOREX.r2.6HG0513130.1	MLOC_50426	GeBP	AT1G61730.1	2e-12	DNA-binding storekeeper protein-related transcriptional regulator
28		HORVU.MOREX.r2.7HG0558970.1	MLOC_61919	CO-like	AT3G07650.2	1e-122	CONSTANS-like 9
29		HORVU.MOREX.r2.6HG0502440.1	MLOC_53943	G2-like	AT1G32240.1	3e-50	G2-like family protein	24	40	147	175	492	1042
30		HORVU.MOREX.r2.4HG0342400.1	MLOC_70598	C2H2	AT5G01860.1	4e-14	C2H2 family protein
31		HORVU.MOREX.r2.5HG0399230.1	MLOC_4507	C2H2	AT5G57520.1	3e-16	zinc finger protein 2
32	SL_S down	HORVU.MOREX.r2.1HG0019050.1	MLOC_54886	GATA	AT5G26930.1	5e-20	GATA transcription factor 23
33		HORVU.MOREX.r2.1HG0074460.1	MLOC_65699	WRKY	AT4G23810.1	5e-30	WRKY family protein
34		HORVU.MOREX.r2.2HG0088270.1	MLOC_72614	bHLH	AT3G47640.2	5e-31	bHLH family protein
35		HORVU.MOREX.r2.2HG0106810.1	MLOC_11838	LBD	AT5G67420.1	3e-68	LOB domain-containing protein 37
36		HORVU.MOREX.r2.2HG0117730.1	MLOC_13032	SBP	AT1G53160.1	1e-41	squamosa promoter binding protein-like 4
37		HORVU.MOREX.r2.3HG0231300.1	MLOC_75795	NAC	AT4G28500.1	1e-127	NAC domain containing protein 73	11	40	96	136	398	783
38		HORVU.MOREX.r2.3HG0235400.1	MLOC_37263	bHLH	AT3G21330.1	8e-45	bHLH family protein
39		HORVU.MOREX.r2.3HG0252430.1	MLOC_69561	GRAS	AT1G07530.1	1e-177	SCARECROW-like 14
40		HORVU.MOREX.r2.3HG0268420.1	MLOC_65345	bHLH	AT3G56970.1	2e-23	bHLH family protein
41		HORVU.MOREX.r2.3HG0268430.1	MLOC_67053	bHLH	AT3G56970.1	3e-32	bHLH family protein
42		HORVU.MOREX.r2.4HG0325810.1	MLOC_69830	NF-YC	AT5G63470.2	2e-76	nuclear factor Y, subunit C4
43		HORVU.MOREX.r2.4HG0328390.1	MLOC_64018	bHLH	AT1G26260.3	2e-46	cryptochrome-interacting basic-helix-loop-helix 5
44		HORVU.MOREX.r2.5HG0431770.1	MLOC_69270	bZIP	AT5G28770.2	3e-48	bZIP family protein
45		HORVU.MOREX.r2.6HG0503700.1	MLOC_57269	bHLH	AT4G34530.1	5e-49	cryptochrome-interacting basic-helix-loop-helix 1
46		HORVU.MOREX.r2.7HG0557800.1	MLOC_64612	Dof	AT1G51700.1	1e-35	DOF zinc finger protein 1	38	84	232	335	973	1869
47		HORVU.MOREX.r2.7HG0567160.1	MLOC_57622	bHLH	AT5G48560.1	1e-62	bHLH family protein	16	37	74	138	361	703
48		HORVU.MOREX.r2.7HG0583410.1	MLOC_76805	bHLH	AT3G26744.1	1e-115	bHLH family protein
49		HORVU.MOREX.r2.7HG0609340.1	MLOC_5897	NF-YB	AT4G14540.1	1e-72	nuclear factor Y, subunit B3
50		HORVU.MOREX.r2.7HG0619630.1	MLOC_60894	bZIP	AT4G35040.1	3e-51	bZIP family protein
51		HORVU.MOREX.r2.2HG0164740.1	MLOC_62237	B3	AT1G49480.1	2e-15	related to vernalization1 1
52		HORVU.MOREX.r2.3HG0237270.1	MLOC_5109	B3	AT3G53310.1	3e-13	B3 family protein
53		HORVU.MOREX.r2.5HG0399940.1	MLOC_70754	AP2	AT1G16060.1	1e-105	ARIA-interacting double AP2 domain protein	58	126	354	530	1492	2806
54		HORVU.MOREX.r2.1HG0046030.1	MLOC_3095	ERF	AT2G44940.1	3e-53	ERF family protein	24	51	147	245	620	1117
55		HORVU.MOREX.r2.2HG0154870.1	MLOC_57088	ERF	AT4G25470.1	6e-51	C-repeat/DRE binding factor 2
56		HORVU.MOREX.r2.2HG0157200.1	MLOC_64559	ERF	AT2G44940.1	8e-50	ERF family protein
57		HORVU.MOREX.r2.6HG0498080.1	MLOC_75601	ERF	AT2G44940.1	7e-52	ERF family protein
58		HORVU.MOREX.r2.7HG0568610.1	MLOC_71086	CO-like	AT2G33500.1	1e-60	B-box type zinc finger protein with CCT domain
59		HORVU.MOREX.r2.2HG0166360.1	MLOC_52271	G2-like	AT2G01060.1	5e-58	G2-like family protein
60		HORVU.MOREX.r2.3HG0251940.1	MLOC_66099	TALE	AT5G02030.1	4e-75	TALE family protein
61		HORVU.MOREX.r2.4HG0343610.1	MLOC_66788	TALE	AT1G62990.1	1e-148	KNOTTED-like homeobox of Arabidopsis thaliana 7
62		HORVU.MOREX.r2.4HG0324210.1	MLOC_55252	C2H2	AT2G29660.1	3e-68	C2H2 family protein
63		HORVU.MOREX.r2.1HG0014470.1	MLOC_59663	MYB	AT1G09540.1	9e-95	myb domain protein 61	22	62	146	265	636	1289
64		HORVU.MOREX.r2.2HG0100120.1	MLOC_20113	MYB	AT1G57560.1	8e-73	myb domain protein 50
65		HORVU.MOREX.r2.3HG0248920.1	MLOC_69570	MYB	AT4G38620.1	9e-95	myb domain protein 4
66		HORVU.MOREX.r2.7HG0581560.1	MLOC_16981	MYB	AT1G63910.1	2e-86	myb domain protein 103
67		HORVU.MOREX.r2.1HG0073730.1	MLOC_54694	MYB_related	AT1G75250.2	2e-25	RAD-like 6
68		HORVU.MOREX.r2.1HG0073800.1	MLOC_53626	MYB_related	AT4G39250.1	4e-26	RAD-like 1
69		HORVU.MOREX.r2.1HG0073820.1	MLOC_53627	MYB_related	AT1G75250.2	7e-24	RAD-like 6
70	SL_R up	HORVU.MOREX.r2.3HG0233650.1	MLOC_44012	RAV	AT1G25560.1	1e-115	RAV family protein
71		HORVU.MOREX.r2.1HG0049480.1	MLOC_54949	LBD	AT2G30130.1	4e-73	LBD family protein
72		HORVU.MOREX.r2.1HG0052410.1	MLOC_69621	NAC	AT2G02450.2	2e-98	NAC domain containing protein 35
73		HORVU.MOREX.r2.1HG0062350.1	MLOC_75188	GATA	AT5G25830.1	2e-70	GATA transcription factor 12
74		HORVU.MOREX.r2.2HG0088270.1	MLOC_72614	bHLH	AT3G47640.2	5e-31	bHLH family protein
75		HORVU.MOREX.r2.2HG0091060.1	MLOC_61490	bZIP	AT2G41070.3	3e-55	bZIP family protein
76		HORVU.MOREX.r2.2HG0098740.1	MLOC_70567	HSF	AT1G46264.1	1e-94	heat shock transcription factor B4
77		HORVU.MOREX.r2.2HG0171350.1	MLOC_60300	bHLH	AT3G47710.1	2e-24	BANQUO 3
78		HORVU.MOREX.r2.2HG0176010.1	MLOC_73110	Trihelix	AT2G35640.1	6e-55	Trihelix family protein
79		HORVU.MOREX.r2.3HG0193940.1	MLOC_58304	LBD	AT3G02550.1	2e-73	LOB domain-containing protein 41
80		HORVU.MOREX.r2.3HG0197520.1	MLOC_72641	NF-YC	AT5G43250.1	1e-27	nuclear factor Y, subunit C13
81		HORVU.MOREX.r2.3HG0203860.1	MLOC_68285	TCP	AT3G15030.2	1e-86	TCP family protein	14	31	108	174	480	811
82		HORVU.MOREX.r2.3HG0213810.1	MLOC_79421	Dof	AT3G47500.1	4e-57	cycling DOF factor 3
83		HORVU.MOREX.r2.3HG0239300.1	MLOC_58725	GATA	AT5G25830.1	2e-71	GATA transcription factor 12	18	26	94	118	405	768
84		HORVU.MOREX.r2.3HG0249980.1	MLOC_66537	NAC	AT4G29230.1	1e-106	NAC domain containing protein 75
85		HORVU.MOREX.r2.3HG0250850.1	MLOC_65998	bZIP	AT1G08320.3	1e-146	bZIP family protein
86		HORVU.MOREX.r2.3HG0262430.1	MLOC_79487	NF-YB	AT2G47810.1	2e-43	nuclear factor Y, subunit B5
87		HORVU.MOREX.r2.3HG0262440.1	MLOC_7755	NF-YB	AT2G47810.1	2e-57	nuclear factor Y, subunit B5
88		HORVU.MOREX.r2.4HG0286250.1	MLOC_60270	bHLH	AT2G14760.1	6e-48	bHLH family protein
89		HORVU.MOREX.r2.4HG0286850.1	MLOC_13610	Nin-like	AT2G43500.1	0.0	Nin-like family protein
90		HORVU.MOREX.r2.4HG0328390.1	MLOC_64018	bHLH	AT1G26260.3	2e-46	cryptochrome-interacting basic-helix-loop-helix 5
91		HORVU.MOREX.r2.4HG0330600.1	MLOC_9956	FAR1	AT4G15090.1	4e-38	FAR1 family protein
92		HORVU.MOREX.r2.4HG0334780.1	MLOC_6206	HSF	AT3G22830.1	1e-95	heat shock transcription factor A6B
93		HORVU.MOREX.r2.4HG0342310.1	MLOC_56769	NAC	AT2G18060.1	1e-130	vascular related NAC-domain protein 1	10	32	69	110	297	595
94		HORVU.MOREX.r2.4HG0345350.1		LBD	AT3G02550.1	5e-65	LOB domain-containing protein 41
95		HORVU.MOREX.r2.5HG0365790.1	MLOC_74620	Dof	AT3G55370.1	7e-44	OBF-binding protein 3
96		HORVU.MOREX.r2.5HG0400770.1	MLOC_13438	bHLH	AT4G30980.1	5e-78	LJRHL1-like 2	12	48	116	178	446	968
97		HORVU.MOREX.r2.5HG0401530.1	MLOC_12832	bHLH	AT1G68810.1	2e-67	bHLH family protein
98		HORVU.MOREX.r2.5HG0402730.1	MLOC_73356	HSF	AT1G46264.1	1e-90	heat shock transcription factor B4	17	35	115	151	493	843
99		HORVU.MOREX.r2.5HG0409580.1		SBP	AT5G50670.1	1e-42	SBP family protein
100		HORVU.MOREX.r2.5HG0412640.1	MLOC_49381	TCP	AT2G45680.1	8e-40	TCP family protein	19	32	77	152	413	708
101		HORVU.MOREX.r2.5HG0429280.1	MLOC_63989	TCP	AT4G18390.1	2e-44	TEOSINTE BRANCHED 1, cycloidea and PCF transcription factor 2
102		HORVU.MOREX.r2.6HG0460660.1	MLOC_63436	bZIP	AT1G75390.1	4e-36	basic leucine-zipper 44	12	62	102	211	524	1116
103		HORVU.MOREX.r2.6HG0489820.1	MLOC_11732	NAC	AT3G01600.1	9e-82	NAC domain containing protein 44
104		HORVU.MOREX.r2.6HG0504480.1	MLOC_34429	bHLH	AT5G37800.1	8e-52	RHD SIX-LIKE 1
105		HORVU.MOREX.r2.6HG0510870.1	MLOC_67050	E2F/DP	AT3G48160.2	1e-106	DP-E2F-like 1	8	33	106	131	387	676
106		HORVU.MOREX.r2.6HG0518000.1	MLOC_49032	bHLH	AT2G24260.1	7e-75	LJRHL1-like 1
107		HORVU.MOREX.r2.7HG0534100.1	MLOC_31327	GRAS	AT1G63100.1	1e-134	GRAS family protein
108		HORVU.MOREX.r2.7HG0535310.1	MLOC_75524	NAC	AT2G46770.1	1e-94	NAC family protein
109		HORVU.MOREX.r2.7HG0544070.1	MLOC_10815	bHLH	AT4G36930.1	7e-39	bHLH family protein
110		HORVU.MOREX.r2.7HG0553000.1	MLOC_59560	Nin-like	AT1G18790.1	5e-43	RWP-RK domain-containing protein
111		HORVU.MOREX.r2.7HG0556450.1	MLOC_14596	bZIP	AT1G68640.1	1e-136	bZIP family protein
112		HORVU.MOREX.r2.7HG0567820.1	MLOC_37841	SBP	AT5G50670.1	6e-51	SBP family protein
113		HORVU.MOREX.r2.7HG0599350.1	MLOC_68749	bZIP	AT5G15830.1	1e-17	basic leucine-zipper 3
114		HORVU.MOREX.r2.7HG0601470.1	MLOC_74469	SRS	AT5G66350.1	2e-59	Lateral root primordium (LRP) protein-related	12	16	61	70	242	408
115		HORVU.MOREX.r2.7HG0616920.1	MLOC_62302	bZIP	AT4G36730.1	3e-05	G-box binding factor 1
116		HORVU.MOREX.r2.2HG0101400.1	MLOC_12054	B3	AT3G19184.1	1e-42	B3 family protein
117		HORVU.MOREX.r2.3HG0236170.1	MLOC_15725	B3	AT3G26790.1	1e-43	B3 family protein	30	81	190	341	873	1700
118		HORVU.MOREX.r2.4HG0284980.1	MLOC_68151	B3	AT3G18990.1	4e-13	B3 family protein
119		HORVU.MOREX.r2.4HG0337930.1	MLOC_71395	B3	AT3G19184.1	2e-49	B3 family protein
120		HORVU.MOREX.r2.5HG0362770.1		B3	AT4G33280.1	6e-26	B3 family protein
121		HORVU.MOREX.r2.5HG0362830.1	MLOC_54060	B3	AT4G33280.1	4e-23	B3 family protein
122		HORVU.MOREX.r2.5HG0362850.1	MLOC_74632	B3	AT3G18990.1	1e-18	B3 family protein
123		HORVU.MOREX.r2.5HG0367630.1	MLOC_19401	B3	AT4G31690.1	3e-09	B3 family protein
124		HORVU.MOREX.r2.5HG0438180.1	MLOC_28796	B3	AT5G25475.4	8e-08	B3 family protein
125		HORVU.MOREX.r2.7HG0530540.1	MLOC_71305	B3	AT4G33280.1	5e-08	B3 family protein
126		HORVU.MOREX.r2.2HG0148630.1	MLOC_70754	AP2	AT5G17430.1	1e-131	AP2 family protein	58	126	354	530	1492	2806
127		HORVU.MOREX.r2.4HG0336770.1		AP2	AT1G72570.1	1e-124	AP2 family protein
128		HORVU.MOREX.r2.5HG0383420.1	MLOC_57845	AP2	AT3G54320.3	4e-98	AP2 family protein
129		HORVU.MOREX.r2.6HG0492580.1		AP2	AT1G51190.1	1e-132	AP2 family protein
130		HORVU.MOREX.r2.7HG0614120.1	MLOC_51604	AP2	AT5G57390.1	1e-131	AINTEGUMENTA-like 5
131		HORVU.MOREX.r2.7HG0618740.1	MLOC_43041	AP2	AT4G36920.1	5e-79	AP2 family protein
132		HORVU.MOREX.r2.1HG0048220.1	MLOC_64636	ERF	AT3G16770.1	1e-37	ethylene-responsive element binding protein	44	66	229	321	1028	1712
133		HORVU.MOREX.r2.2HG0092780.1	MLOC_51143	ERF	AT3G16770.1	2e-37	ethylene-responsive element binding protein
134		HORVU.MOREX.r2.3HG0229430.1	MLOC_10225	ERF	AT4G27950.1	2e-34	cytokinin response factor 4
135		HORVU.MOREX.r2.4HG0294410.1		ERF	AT4G27950.1	3e-32	cytokinin response factor 4
136		HORVU.MOREX.r2.5HG0412840.1	MLOC_63682	ERF	AT4G25470.1	7e-39	C-repeat/DRE binding factor 2
137		HORVU.MOREX.r2.5HG0413180.1	MLOC_39993	ERF	AT2G47520.1	5e-45	ERF family protein
138		HORVU.MOREX.r2.6HG0498080.1	MLOC_75601	ERF	AT2G44940.1	7e-52	ERF family protein
139		HORVU.MOREX.r2.6HG0518370.1	MLOC_6403	ERF	AT5G25190.1	1e-52	ERF family protein
140		HORVU.MOREX.r2.1HG0056410.1	MLOC_63597	G2-like	AT5G18240.1	1e-96	myb-related protein 1
141		HORVU.MOREX.r2.2HG0091290.1	MLOC_52706	G2-like	AT5G18240.1	2e-76	myb-related protein 1
142		HORVU.MOREX.r2.5HG0426210.1	MLOC_58335	G2-like	AT5G42630.2	4e-41	G2-like family protein	7	16	45	48	175	320
143		HORVU.MOREX.r2.7HG0597760.1	MLOC_60074	G2-like	AT2G01060.1	4e-81	G2-like family protein	13	33	114	119	380	716
144		HORVU.MOREX.r2.7HG0602290.1		G2-like	AT1G67710.1	1e-14	response regulator 11
145		HORVU.MOREX.r2.7HG0612580.1	MLOC_10378	G2-like	AT1G79430.2	1e-87	G2-like family protein
146		HORVU.MOREX.r2.2HG0140850.1	MLOC_53973	MIKC_MADS	AT1G71692.1	1e-60	AGAMOUS-like 12
147		HORVU.MOREX.r2.3HG0237490.1	MLOC_80902	MIKC_MADS	AT3G57230.2	3e-30	AGAMOUS-like 16
148		HORVU.MOREX.r2.3HG0256620.1	MLOC_59262	MIKC_MADS	AT5G20240.1	1e-72	MIKC_MADS family protein
149		HORVU.MOREX.r2.4HG0343680.1	MLOC_70546	MIKC_MADS	AT2G45660.1	2e-66	AGAMOUS-like 20
150		HORVU.MOREX.r2.2HG0154640.1		GRF	AT2G36400.1	7e-35	growth-regulating factor 3
151		HORVU.MOREX.r2.4HG0278530.1	MLOC_34750	GRF	AT4G37740.1	5e-44	growth-regulating factor 2
152		HORVU.MOREX.r2.6HG0500620.1	MLOC_80060	GRF	AT2G36400.1	6e-39	growth-regulating factor 3
153		HORVU.MOREX.r2.6HG0514370.1	MLOC_42949	GRF	AT3G13960.1	6e-57	growth-regulating factor 5
154		HORVU.MOREX.r2.3HG0251360.1	MLOC_74758	WOX	AT3G11260.1	3e-37	WUSCHEL related homeobox 5
155		HORVU.MOREX.r2.2HG0157290.1	MLOC_80844	HD-ZIP	AT3G60390.1	2e-74	homeobox-leucine zipper protein 3
156		HORVU.MOREX.r2.5HG0401910.1	MLOC_77955	HD-ZIP	AT5G06710.1	6e-76	homeobox from Arabidopsis thaliana
157		HORVU.MOREX.r2.3HG0202580.1	MLOC_79063	HD-ZIP	AT1G52150.1	0.0	HD-ZIP family protein
158		HORVU.MOREX.r2.1HG0078680.1	MLOC_56050	C3H	AT3G12680.1	1e-46	floral homeotic protein (HUA1)
159		HORVU.MOREX.r2.2HG0079230.1	MLOC_58838	C2H2	AT2G24830.1	0.006	C3H family protein
160		HORVU.MOREX.r2.3HG0244840.1	MLOC_57201	C2H2	AT4G27240.1	1e-155	C2H2 family protein
161		HORVU.MOREX.r2.3HG0257590.1	MLOC_72623	C2H2	AT5G03740.1	2e-07	histone deacetylase 2C
162		HORVU.MOREX.r2.4HG0291390.1	MLOC_64234	C2H2	AT1G75710.1	9e-73	C2H2-like zinc finger protein
163		HORVU.MOREX.r2.4HG0318770.1	MLOC_6489	C3H	AT1G66810.1	2e-41	C3H family protein
164		HORVU.MOREX.r2.4HG0327410.1		C2H2	AT2G01940.1	1e-112	C2H2-like zinc finger protein
165		HORVU.MOREX.r2.5HG0358840.1	MLOC_756	C2H2	AT3G48430.1	2e-11	relative of early flowering 6
166		HORVU.MOREX.r2.5HG0402200.1	MLOC_57613	C2H2	AT1G68130.1	1e-128	indeterminate(ID)-domain 14
167		HORVU.MOREX.r2.5HG0429150.1	MLOC_36596	C3H	AT1G10320.1	1e-173	C3H family protein
168		HORVU.MOREX.r2.5HG0437420.1	MLOC_19822	C2H2	AT3G53600.1	6e-20	C2H2 family protein
169		HORVU.MOREX.r2.6HG0466800.1	MLOC_41788	C2H2	AT3G48430.1	9e-19	relative of early flowering 6
170		HORVU.MOREX.r2.7HG0607870.1	MLOC_34013	C3H	AT3G21810.1	3e-35	C3H family protein
171		HORVU.MOREX.r2.1HG0006720.1		MYB	AT3G46130.1	5e-64	myb domain protein 48
172		HORVU.MOREX.r2.1HG0024800.1	MLOC_67317	MYB	AT5G11510.2	1e-103	myb domain protein 3r-4
173		HORVU.MOREX.r2.2HG0143330.1		MYB	AT5G15310.1	1e-117	myb domain protein 16
174		HORVU.MOREX.r2.2HG0175300.1	MLOC_58915	MYB	AT5G15310.1	1e-102	myb domain protein 16
175		HORVU.MOREX.r2.3HG0234850.1	MLOC_59184	MYB	AT5G26660.1	3e-75	myb domain protein 86
176		HORVU.MOREX.r2.3HG0248920.1	MLOC_69570	MYB	AT4G38620.1	9e-95	myb domain protein 4
177		HORVU.MOREX.r2.3HG0250370.1	MLOC_52982	MYB	AT5G58900.1	4e-51	Homeodomain-like transcriptional regulator
178		HORVU.MOREX.r2.3HG0274990.1		MYB	AT5G59780.3	2e-62	myb domain protein 59
179		HORVU.MOREX.r2.4HG0290190.1	MLOC_65957	MYB	AT4G38620.1	2e-92	myb domain protein 4	11	47	125	211	534	1041
180		HORVU.MOREX.r2.5HG0366230.1	MLOC_52439	MYB	AT5G59780.3	1e-81	myb domain protein 59	12	16	54	91	264	544
181		HORVU.MOREX.r2.6HG0502290.1	MLOC_71418	MYB	AT1G79180.1	5e-71	myb domain protein 63
182		HORVU.MOREX.r2.1HG0075730.1	MLOC_74184	MYB_related	AT4G39250.1	2e-30	RAD-like 1
183		HORVU.MOREX.r2.5HG0422210.1	MLOC_34636	MYB_related	AT1G49950.1	4e-57	telomere repeat binding factor 1
184	SL_R down	HORVU.MOREX.r2.3HG0188940.1	MLOC_75135	RAV	AT1G68840.2	1e-103	related to ABI3/VP1 2
185		HORVU.MOREX.r2.1HG0020410.1	MLOC_69121	bHLH	AT2G40200.1	4e-28	bHLH family protein
186		HORVU.MOREX.r2.1HG0023190.1	MLOC_12079	WRKY	AT5G26170.1	1e-41	WRKY DNA-binding protein 50	14	42	117	141	466	1006
187		HORVU.MOREX.r2.1HG0038570.1	MLOC_14207	Trihelix	AT1G76880.1	6e-75	Trihelix family protein
188		HORVU.MOREX.r2.1HG0051960.1	MLOC_63743	NAC	AT1G01720.1	1e-117	NAC family protein
189		HORVU.MOREX.r2.1HG0057170.1	MLOC_5971	WRKY	AT3G56400.1	1e-25	WRKY DNA-binding protein 70
190		HORVU.MOREX.r2.1HG0057190.1	MLOC_15430	WRKY	AT2G46400.1	1e-23	WRKY DNA-binding protein 46
191		HORVU.MOREX.r2.1HG0057680.1	MLOC_72586	WRKY	AT2G38470.1	1e-95	WRKY DNA-binding protein 33
192		HORVU.MOREX.r2.1HG0060530.1	MLOC_7757	NAC	AT5G22380.1	2e-67	NAC domain containing protein 90
193		HORVU.MOREX.r2.1HG0060720.1	MLOC_72002	Dof	AT3G52440.1	1e-35	Dof family protein
194		HORVU.MOREX.r2.1HG0066230.1	MLOC_81131	WRKY	AT5G64810.1	1e-44	WRKY DNA-binding protein 51
195		HORVU.MOREX.r2.1HG0066270.1	MLOC_10264	WRKY	AT5G64810.1	2e-44	WRKY DNA-binding protein 51
196		HORVU.MOREX.r2.1HG0067240.1	MLOC_11286	HSF	AT4G18880.1	3e-71	heat shock transcription factor A4A
197		HORVU.MOREX.r2.1HG0074290.1	MLOC_6711	bZIP	AT2G46270.1	2e-63	G-box binding factor 3	10	56	102	199	454	996
198		HORVU.MOREX.r2.1HG0074430.1	MLOC_65699	WRKY	AT4G11070.2	7e-30	WRKY family protein
199		HORVU.MOREX.r2.1HG0076100.1	MLOC_44947	WRKY	AT2G47260.1	6e-42	WRKY DNA-binding protein 23
200		HORVU.MOREX.r2.2HG0079820.1	MLOC_36657	WRKY	AT5G13080.1	5e-57	WRKY DNA-binding protein 75	15	44	96	132	407	925
201		HORVU.MOREX.r2.2HG0091370.1		NAC	AT5G61430.1	6e-83	NAC domain containing protein 100
202		HORVU.MOREX.r2.2HG0091380.1		NAC	AT5G61430.1	2e-83	NAC domain containing protein 100
203		HORVU.MOREX.r2.2HG0091410.1	MLOC_65400	NAC	AT5G39610.1	9e-82	NAC domain containing protein 6	12	39	76	130	361	702
204		HORVU.MOREX.r2.2HG0091480.1		NAC	AT1G69490.1	4e-83	NAC-like, activated by AP3/PI
205		HORVU.MOREX.r2.2HG0091840.1		WRKY	AT3G56400.1	1e-22	WRKY DNA-binding protein 70
206		HORVU.MOREX.r2.2HG0091860.1	MLOC_74606	WRKY	AT2G40750.1	7e-23	WRKY DNA-binding protein 54
207		HORVU.MOREX.r2.2HG0091890.1		WRKY	AT3G56400.1	8e-23	WRKY DNA-binding protein 70
208		HORVU.MOREX.r2.2HG0098040.1	MLOC_58500	bZIP	AT3G56660.1	2e-90	basic region/leucine zipper motif protein 49
209		HORVU.MOREX.r2.2HG0099970.1	MLOC_79950	GeBP	AT5G28040.1	5e-49	DNA-binding storekeeper protein-related transcriptional regulator
210		HORVU.MOREX.r2.2HG0101740.1	MLOC_71897	WRKY	AT4G11070.2	1e-46	WRKY family protein
211		HORVU.MOREX.r2.2HG0106850.1	MLOC_74022	bHLH	AT1G27740.1	6e-52	root hair defective 6-like 4
212		HORVU.MOREX.r2.2HG0119400.1	MLOC_2737	FAR1	AT4G38180.1	1e-81	FAR1-related sequence 5
213		HORVU.MOREX.r2.2HG0125810.1	MLOC_10214	TCP	AT4G18390.1	9e-55	TEOSINTE BRANCHED 1, cycloidea and PCF transcription factor 2	10	28	67	125	297	566
214		HORVU.MOREX.r2.2HG0131040.1	MLOC_62844	bHLH	AT5G57150.1	4e-60	bHLH family protein
215		HORVU.MOREX.r2.2HG0131980.1	MLOC_66841	bHLH	AT3G07340.1	3e-66	bHLH family protein
216		HORVU.MOREX.r2.2HG0134330.1	MLOC_58709	CAMTA	AT1G67310.1	1e-164	Calmodulin-binding transcription activator protein with CG-1 and Ankyrin domains
217		HORVU.MOREX.r2.2HG0143320.1	MLOC_68284	NAC	AT5G61430.1	1e-95	NAC domain containing protein 100	14	36	91	136	366	687
218		HORVU.MOREX.r2.2HG0146290.1	MLOC_64014	Trihelix	AT1G13450.1	1e-151	Trihelix family protein	2	1	10	19	55	87
219		HORVU.MOREX.r2.2HG0150360.1	MLOC_12466	NAC	AT4G28530.1	2e-81	NAC domain containing protein 74
220		HORVU.MOREX.r2.2HG0153610.1	MLOC_15510	GATA	AT4G17570.3	2e-61	GATA transcription factor 26
221		HORVU.MOREX.r2.2HG0162130.1		NAC	AT1G56010.2	7e-74	NAC domain containing protein 1
222		HORVU.MOREX.r2.2HG0166600.1	MLOC_66134	WRKY	AT3G56400.1	6e-30	WRKY DNA-binding protein 70	13	44	74	102	360	840
223		HORVU.MOREX.r2.2HG0170560.1	MLOC_72280	bHLH	AT3G56970.1	2e-35	bHLH family protein
224		HORVU.MOREX.r2.2HG0174250.1		Dof	AT5G66940.1	5e-29	Dof family protein
225		HORVU.MOREX.r2.2HG0174300.1	MLOC_20442	Dof	AT5G66940.1	6e-32	Dof family protein
226		HORVU.MOREX.r2.3HG0181460.1	MLOC_43080	bHLH	AT1G10585.1	1e-22	bHLH family protein
227		HORVU.MOREX.r2.3HG0181470.1	MLOC_17549	bHLH	AT1G10585.1	3e-15	bHLH family protein
228		HORVU.MOREX.r2.3HG0186000.1	MLOC_43888	bHLH	AT5G57150.1	9e-42	bHLH family protein
229		HORVU.MOREX.r2.3HG0195890.1	MLOC_21524	bHLH	AT5G56960.1	6e-34	bHLH family protein
230		HORVU.MOREX.r2.3HG0196880.1		WRKY	AT5G26170.1	2e-39	WRKY DNA-binding protein 50
231		HORVU.MOREX.r2.3HG0197030.1	MLOC_7939	WRKY	AT5G15130.1	3e-78	WRKY DNA-binding protein 72
232		HORVU.MOREX.r2.3HG0203290.1	MLOC_64390	bHLH	AT1G68810.1	1e-31	bHLH family protein
233		HORVU.MOREX.r2.3HG0209060.1	MLOC_68299	WRKY	AT1G62300.1	1e-132	WRKY family protein	16	47	93	148	412	946
234		HORVU.MOREX.r2.3HG0222170.1		WRKY	AT5G26170.1	2e-40	WRKY DNA-binding protein 50
235		HORVU.MOREX.r2.3HG0226770.1	MLOC_54895	WRKY	AT1G29860.1	3e-50	WRKY DNA-binding protein 71
236		HORVU.MOREX.r2.3HG0230420.1	MLOC_54606	WRKY	AT1G29860.1	1e-51	WRKY DNA-binding protein 71	16	42	106	132	428	979
237		HORVU.MOREX.r2.3HG0231830.1	MLOC_74840	NAC	AT1G77450.1	2e-17	NAC domain containing protein 32
238		HORVU.MOREX.r2.3HG0235270.1	MLOC_70409	bHLH	AT2G46510.1	1e-103	ABA-inducible BHLH-type transcription factor
239		HORVU.MOREX.r2.3HG0236700.1	MLOC_58478	Trihelix	AT3G24490.1	2e-31	Trihelix family protein
240		HORVU.MOREX.r2.3HG0237940.1	MLOC_14821	WRKY	AT1G29280.1	6e-46	WRKY DNA-binding protein 65	15	46	87	127	389	915
241		HORVU.MOREX.r2.3HG0238260.1	MLOC_54950	WRKY	AT5G41570.1	1e-55	WRKY DNA-binding protein 24
242		HORVU.MOREX.r2.3HG0247830.1	MLOC_3853	WRKY	AT3G56400.1	9e-19	WRKY DNA-binding protein 70
243		HORVU.MOREX.r2.3HG0254080.1	MLOC_67851	WRKY	AT2G38470.1	1e-101	WRKY DNA-binding protein 33	13	46	98	147	442	975
244		HORVU.MOREX.r2.3HG0254550.1	MLOC_67940	GRAS	AT1G66350.1	9e-80	RGA-like 1
245		HORVU.MOREX.r2.4HG0278310.1	MLOC_42946	bHLH	AT4G37850.1	1e-46	bHLH family protein
246		HORVU.MOREX.r2.4HG0278320.1	MLOC_36423	bHLH	AT4G37850.1	1e-40	bHLH family protein
247		HORVU.MOREX.r2.4HG0282610.1	MLOC_64735	bHLH	AT4G37850.1	8e-57	bHLH family protein
248		HORVU.MOREX.r2.4HG0291920.1	MLOC_59593	GRAS	AT4G08250.1	2e-39	GRAS family protein
249		HORVU.MOREX.r2.4HG0294290.1	MLOC_34522	WRKY	AT2G40740.1	7e-21	WRKY DNA-binding protein 55
250		HORVU.MOREX.r2.4HG0298610.1	MLOC_5548	GRAS	AT2G29060.1	1e-143	GRAS family protein
251		HORVU.MOREX.r2.4HG0298950.1	MLOC_74705	GRAS	AT2G37650.1	1e-150	GRAS family protein
252		HORVU.MOREX.r2.4HG0298980.1	MLOC_7746	GRAS	AT1G07530.1	1e-138	SCARECROW-like 14
253		HORVU.MOREX.r2.4HG0315810.1	MLOC_65101	NAC	AT1G69490.1	3e-85	NAC-like, activated by AP3/PI	12	36	80	94	265	632
254		HORVU.MOREX.r2.4HG0316110.1	MLOC_14619	EIL	AT3G20770.1	1e-173	EIL family protein	26	52	108	182	506	999
255		HORVU.MOREX.r2.4HG0320630.1	MLOC_68570	LBD	AT1G07900.1	2e-64	LOB domain-containing protein 1
256		HORVU.MOREX.r2.4HG0328760.1	MLOC_21277	HSF	AT5G16820.2	2e-78	heat shock factor 3
257		HORVU.MOREX.r2.4HG0333110.1	MLOC_21553	GRAS	AT5G48150.1	0.0	GRAS family protein
258		HORVU.MOREX.r2.4HG0339920.1	MLOC_10784	LBD	AT3G58190.1	1e-61	lateral organ boundaries-domain 29
259		HORVU.MOREX.r2.4HG0346040.1	MLOC_13653	bHLH	AT5G57150.3	1e-41	bHLH family protein
260		HORVU.MOREX.r2.5HG0350840.1		bHLH	AT4G37850.1	3e-41	bHLH family protein
261		HORVU.MOREX.r2.5HG0356650.1	MLOC_62808	FAR1	AT2G27110.2	5e-67	FAR1-related sequence 3
262		HORVU.MOREX.r2.5HG0357520.1	MLOC_64240	NAC	AT1G56010.2	2e-90	NAC domain containing protein 1
263		HORVU.MOREX.r2.5HG0357590.1	MLOC_71592	bHLH	AT1G09530.2	3e-35	phytochrome interacting factor 3
264		HORVU.MOREX.r2.5HG0360620.1	MLOC_22356	WRKY	AT4G31550.1	8e-63	WRKY DNA-binding protein 11
265		HORVU.MOREX.r2.5HG0365360.1	MLOC_21297	GRAS	AT1G07530.1	1e-162	SCARECROW-like 14
266		HORVU.MOREX.r2.5HG0371550.1	MLOC_69575	WRKY	AT1G13960.1	1e-125	WRKY DNA-binding protein 4	11	46	103	143	430	963
267		HORVU.MOREX.r2.5HG0382910.1	MLOC_73193	GRAS	AT2G37650.1	0.0	GRAS family protein
268		HORVU.MOREX.r2.5HG0383650.1	MLOC_5832	NAC	AT5G53950.1	2e-73	NAC family protein
269		HORVU.MOREX.r2.5HG0383660.1	MLOC_4747	NAC	AT1G69490.1	4e-85	NAC-like, activated by AP3/PI
270		HORVU.MOREX.r2.5HG0384220.1		WRKY	AT5G01900.1	2e-20	WRKY DNA-binding protein 62
271		HORVU.MOREX.r2.5HG0390100.1	MLOC_37092	bZIP	AT5G06839.3	1e-122	bZIP family protein
272		HORVU.MOREX.r2.5HG0392720.1	MLOC_45055	WRKY	AT4G11070.2	7e-37	WRKY family protein
273		HORVU.MOREX.r2.5HG0392730.1	MLOC_52504	WRKY	AT4G11070.2	2e-34	WRKY family protein
274		HORVU.MOREX.r2.5HG0400740.1	MLOC_4945	WRKY	AT1G80840.1	6e-53	WRKY DNA-binding protein 40
275		HORVU.MOREX.r2.5HG0406860.1	MLOC_10823	EIL	AT1G73730.1	1e-146	ETHYLENE-INSENSITIVE3-like 3	13	40	87	128	436	762
276		HORVU.MOREX.r2.5HG0407500.1	MLOC_11138	NAC	AT1G34190.1	2e-69	NAC domain containing protein 17
277		HORVU.MOREX.r2.5HG0417140.1	MLOC_74974	WRKY	AT4G11070.2	4e-30	WRKY family protein
278		HORVU.MOREX.r2.5HG0417900.1	MLOC_9982	Nin-like	AT2G17150.1	0.0	Nin-like family protein
279		HORVU.MOREX.r2.5HG0425110.1	MLOC_59259	WRKY	AT1G69310.2	5e-53	WRKY DNA-binding protein 57
280		HORVU.MOREX.r2.5HG0427130.1		GRAS	AT5G48150.1	0.0	GRAS family protein
281		HORVU.MOREX.r2.5HG0427370.1	MLOC_4952	NAC	AT2G43000.1	3e-88	NAC domain containing protein 42
282		HORVU.MOREX.r2.5HG0427520.1	MLOC_17927	FAR1	AT4G38180.1	1e-107	FAR1-related sequence 5
283		HORVU.MOREX.r2.5HG0432220.1	MLOC_67268	WRKY	AT4G24240.1	9e-48	WRKY DNA-binding protein 7
284		HORVU.MOREX.r2.5HG0436060.1	MLOC_37104	NAC	AT5G08790.1	3e-90	NAC family protein
285		HORVU.MOREX.r2.6HG0471210.1	MLOC_60890	WRKY	AT1G80840.1	2e-60	WRKY DNA-binding protein 40	12	49	118	148	453	990
286		HORVU.MOREX.r2.6HG0481020.1	MLOC_12307	bHLH	AT5G56960.1	3e-34	bHLH family protein
287		HORVU.MOREX.r2.6HG0487250.1	MLOC_58439	Trihelix	AT3G11100.1	9e-46	sequence-specific DNA binding transcription factors	23	53	139	216	636	1180
288		HORVU.MOREX.r2.6HG0496420.1	MLOC_56103	NAC	AT1G12260.1	1e-125	NAC 007	14	31	75	121	351	666
289		HORVU.MOREX.r2.6HG0513200.1	MLOC_71463	WRKY	AT1G68150.1	4e-70	WRKY DNA-binding protein 9
290		HORVU.MOREX.r2.6HG0513990.1	MLOC_53580	bZIP	AT3G56850.1	2e-49	ABA-responsive element binding protein 3
291		HORVU.MOREX.r2.6HG0521110.1	MLOC_5165	NAC	AT4G28530.1	5e-78	NAC domain containing protein 74
292		HORVU.MOREX.r2.6HG0524950.1	MLOC_20905	NAC	AT5G04410.1	1e-78	NAC domain containing protein 2
293		HORVU.MOREX.r2.7HG0539640.1	MLOC_60283	WRKY	AT5G15130.1	6e-75	WRKY DNA-binding protein 72
294		HORVU.MOREX.r2.7HG0542700.1	MLOC_71056	bHLH	AT1G06170.2	7e-43	bHLH family protein
295		HORVU.MOREX.r2.7HG0550810.1		GRAS	AT1G07530.1	1e-153	SCARECROW-like 14
296		HORVU.MOREX.r2.7HG0565100.1	MLOC_4792	SBP	AT1G20980.1	0.0	squamosa promoter binding protein-like 14	6	21	53	115	275	526
297		HORVU.MOREX.r2.7HG0568530.1	MLOC_67296	NAC	AT5G13180.1	4e-37	NAC domain containing protein 83
298		HORVU.MOREX.r2.7HG0579820.1	MLOC_50406	NAC	AT1G33060.1	3e-70	NAC 014
299		HORVU.MOREX.r2.7HG0581730.1		NAC	AT3G12977.1	2e-80	NAC family protein
300		HORVU.MOREX.r2.7HG0584730.1	MLOC_78461	WRKY	AT3G56400.1	3e-25	WRKY DNA-binding protein 70
301		HORVU.MOREX.r2.7HG0594640.1	MLOC_65953	bHLH	AT5G56960.1	6e-29	bHLH family protein
302		HORVU.MOREX.r2.7HG0603710.1	MLOC_60894	bZIP	AT4G35040.1	2e-47	bZIP family protein
303		HORVU.MOREX.r2.7HG0610210.1	MLOC_53744	NAC	AT1G56010.2	6e-91	NAC domain containing protein 1
304		HORVU.MOREX.r2.7HG0610310.1		NAC	AT1G56010.2	3e-89	NAC domain containing protein 1
305		HORVU.MOREX.r2.7HG0616250.1		WRKY	AT1G80840.1	2e-55	WRKY DNA-binding protein 40
306		HORVU.MOREX.r2.7HG0616260.1	MLOC_70190	WRKY	AT1G80840.1	2e-53	WRKY DNA-binding protein 40
307		HORVU.MOREX.r2.7HG0617990.1	MLOC_1236	NF-X1	AT1G10170.1	0.0	NF-X-like 1
308		HORVU.MOREX.r2.7HG0623560.1	MLOC_15184	NAC	AT2G17040.1	8e-79	NAC domain containing protein 36
309		HORVU.MOREX.r2.2HG0140540.1	MLOC_64596	ARF	AT1G59750.4	0.0	auxin response factor 1	17	40	79	149	354	734
310		HORVU.MOREX.r2.3HG0260900.1	MLOC_68907	ARF	AT5G62000.3	0.0	auxin response factor 2	16	34	86	149	441	802
311		HORVU.MOREX.r2.1HG0042620.1	MLOC_74058	B3	AT2G46870.1	4e-61	B3 family protein
312		HORVU.MOREX.r2.3HG0262860.1	MLOC_54060	B3	AT3G18990.1	1e-25	B3 family protein
313		HORVU.MOREX.r2.4HG0293040.1	MLOC_11014	B3	AT2G36080.2	1e-54	B3 family protein
314		HORVU.MOREX.r2.5HG0379730.1	MLOC_56530	B3	AT5G06250.2	2e-59	B3 family protein
315		HORVU.MOREX.r2.7HG0529040.1	MLOC_19134	B3	AT3G61970.1	2e-40	B3 family protein
316		HORVU.MOREX.r2.7HG0539480.1	MLOC_70754	AP2	AT3G54320.1	3e-93	AP2 family protein	58	126	354	530	1492	2806
317		HORVU.MOREX.r2.1HG0045700.1	MLOC_70692	ERF	AT4G17490.1	1e-43	ethylene responsive element binding factor 6
318		HORVU.MOREX.r2.1HG0063880.1		ERF	AT3G23240.1	4e-53	ethylene response factor 1
319		HORVU.MOREX.r2.2HG0151940.1	MLOC_63834	ERF	AT4G28140.1	3e-41	ERF family protein	46	92	260	380	1167	1992
320		HORVU.MOREX.r2.2HG0153890.1	MLOC_80197	ERF	AT3G23240.1	5e-57	ethylene response factor 1	45	82	242	340	1087	1837
321		HORVU.MOREX.r2.2HG0154880.1	MLOC_62554	ERF	AT5G52020.1	3e-48	ERF family protein	19	51	121	178	470	931
322		HORVU.MOREX.r2.4HG0285980.1	MLOC_20998	ERF	AT5G19790.1	7e-32	related to AP2 11
323		HORVU.MOREX.r2.4HG0337680.1	MLOC_13305	ERF	AT1G72360.3	6e-34	ERF family protein
324		HORVU.MOREX.r2.5HG0412480.1	MLOC_77420	ERF	AT3G23240.1	2e-41	ethylene response factor 1
325		HORVU.MOREX.r2.5HG0412700.1	MLOC_54227	ERF	AT4G25480.1	1e-41	dehydration response element B1A
326		HORVU.MOREX.r2.6HG0476780.1		ERF	AT1G50640.1	1e-37	ethylene responsive element binding factor 3
327		HORVU.MOREX.r2.6HG0495720.1	MLOC_43760	ERF	AT4G28140.1	3e-40	ERF family protein
328		HORVU.MOREX.r2.6HG0512250.1	MLOC_67996	ERF	AT2G33710.1	2e-29	ERF family protein
329		HORVU.MOREX.r2.6HG0513660.1	MLOC_20119	ERF	AT1G21910.1	4e-40	ERF family protein
330		HORVU.MOREX.r2.6HG0515700.1	MLOC_69925	ERF	AT1G53910.3	2e-46	related to AP2 12
331		HORVU.MOREX.r2.6HG0491400.1	MLOC_39632	DBB	AT2G31380.1	5e-71	salt tolerance homologue
332		HORVU.MOREX.r2.2HG0147730.1	MLOC_22698	CO-like	AT5G57660.1	2e-77	CONSTANS-like 5
333		HORVU.MOREX.r2.4HG0281110.1	MLOC_77970	CO-like	AT1G25440.1	3e-71	B-box type zinc finger protein with CCT domain
334		HORVU.MOREX.r2.6HG0472330.1	MLOC_38289	CO-like	AT5G57660.1	2e-64	CONSTANS-like 5
335		HORVU.MOREX.r2.6HG0506650.1	MLOC_50966	CO-like	AT5G48250.1	1e-115	B-box type zinc finger protein with CCT domain
336		HORVU.MOREX.r2.7HG0544730.1	MLOC_51238	CO-like	AT2G24790.1	1e-39	CONSTANS-like 3
337		HORVU.MOREX.r2.7HG0616500.1	MLOC_6930	ARR-B	AT2G25180.1	6e-84	response regulator 12
338		HORVU.MOREX.r2.1HG0053020.1	MLOC_24056	G2-like	AT3G10760.1	1e-62	G2-like family protein
339		HORVU.MOREX.r2.3HG0207800.1	MLOC_65876	G2-like	AT2G20570.1	1e-74	GBF's pro-rich region-interacting factor 1	16	40	89	142	399	673
340		HORVU.MOREX.r2.7HG0588890.1	MLOC_49594	G2-like	AT2G38300.1	1e-33	G2-like family protein
341		HORVU.MOREX.r2.7HG0611150.1	MLOC_67085	G2-like	AT1G14600.1	8e-26	G2-like family protein
342		HORVU.MOREX.r2.1HG0006350.1	MLOC_4407	MIKC_MADS	AT3G57230.1	3e-78	AGAMOUS-like 16	23	45	139	164	557	917
343		HORVU.MOREX.r2.1HG0072050.1	MLOC_59485	HB-other	AT5G44180.1	0.0	Homeodomain-like transcriptional regulator
344		HORVU.MOREX.r2.4HG0315980.1	MLOC_65745	WOX	AT3G03660.1	1e-61	WUSCHEL related homeobox 11	18	41	109	161	431	969
345		HORVU.MOREX.r2.5HG0350030.1	MLOC_5414	TALE	AT4G34610.2	1e-120	BEL1-like homeodomain 6
346		HORVU.MOREX.r2.4HG0335210.1	MLOC_78149	TALE	AT4G34610.2	1e-117	BEL1-like homeodomain 6
347		HORVU.MOREX.r2.4HG0292180.1	MLOC_68213	TALE	AT2G35940.1	1e-108	BEL1-like homeodomain 1
348		HORVU.MOREX.r2.1HG0041020.1	MLOC_71114	TALE	AT5G41410.1	5e-90	TALE family protein
349		HORVU.MOREX.r2.1HG0059780.1	MLOC_3638	TALE	AT5G02030.1	4e-77	TALE family protein
350		HORVU.MOREX.r2.4HG0328340.1	MLOC_60848	HD-ZIP	AT5G06710.1	2e-71	homeobox from Arabidopsis thaliana
351		HORVU.MOREX.r2.2HG0153250.1	MLOC_70350	HD-ZIP	AT2G46680.1	6e-36	homeobox 7
352		HORVU.MOREX.r2.5HG0395790.1	MLOC_65462	HD-ZIP	AT3G01470.1	3e-49	homeobox 1
353		HORVU.MOREX.r2.6HG0496860.1	MLOC_66350	HD-ZIP	AT2G46680.1	8e-34	homeobox 7
354		HORVU.MOREX.r2.1HG0068690.1	MLOC_5727	HD-ZIP	AT5G06710.1	3e-46	homeobox from Arabidopsis thaliana
355		HORVU.MOREX.r2.2HG0127090.1	MLOC_11678	TALE	AT4G08150.1	1e-120	KNOTTED-like from Arabidopsis thaliana
356		HORVU.MOREX.r2.1HG0009900.1	MLOC_23443	C2H2	AT5G22890.1	7e-95	C2H2 family protein	11	31	99	121	377	718
357		HORVU.MOREX.r2.1HG0011690.1		C3H	AT5G58620.1	1e-136	C3H family protein
358		HORVU.MOREX.r2.1HG0060420.1	MLOC_51502	C2H2	AT1G08290.1	2e-98	WIP domain protein 3
359		HORVU.MOREX.r2.2HG0089360.1		C2H2	AT1G27730.1	3e-37	salt tolerance zinc finger
360		HORVU.MOREX.r2.3HG0210900.1	MLOC_60436	C3H	AT2G47850.1	1e-125	C3H family protein
361		HORVU.MOREX.r2.3HG0249360.1	MLOC_10987	C2H2	AT1G34370.2	1e-157	C2H2 family protein	20	29	105	160	421	803
362		HORVU.MOREX.r2.3HG0252860.1		C2H2	AT2G28710.1	2e-32	C2H2 family protein
363		HORVU.MOREX.r2.4HG0299180.1	MLOC_11626	C2H2	AT2G37430.1	1e-21	C2H2 family protein
364		HORVU.MOREX.r2.5HG0363420.1	MLOC_54674	C2H2	AT1G27730.1	7e-46	salt tolerance zinc finger	17	42	95	199	500	794
365		HORVU.MOREX.r2.5HG0370720.1	MLOC_66631	C3H	AT2G41900.1	1e-177	CCCH-type zinc finger protein with ARM repeat domain
366		HORVU.MOREX.r2.5HG0377520.1	MLOC_12183	C3H	AT3G02830.1	1e-146	zinc finger protein 1
367		HORVU.MOREX.r2.5HG0419030.1	MLOC_58346	C2H2	AT2G02080.1	1e-120	indeterminate(ID)-domain 4
368		HORVU.MOREX.r2.5HG0437310.1	MLOC_39001	C2H2	AT2G37430.1	1e-29	C2H2 family protein
369		HORVU.MOREX.r2.5HG0437380.1	MLOC_76196	C2H2	AT5G59820.1	1e-19	C2H2 family protein	7	25	69	120	331	569
370		HORVU.MOREX.r2.5HG0441650.1	MLOC_53526	C2H2	AT1G34370.2	9e-87	C2H2 family protein
371		HORVU.MOREX.r2.6HG0471080.1	MLOC_69653	C2H2	AT5G25160.1	1e-17	zinc finger protein 3
372		HORVU.MOREX.r2.6HG0499980.1	MLOC_60958	C2H2	AT2G02080.1	1e-116	indeterminate(ID)-domain 4	43	77	215	307	878	1675
373		HORVU.MOREX.r2.6HG0525270.1	MLOC_29808	C2H2	AT5G04390.1	9e-46	C2H2 family protein	23	36	106	207	524	905
374		HORVU.MOREX.r2.7HG0549240.1	MLOC_70662	C2H2	AT1G27730.1	1e-36	salt tolerance zinc finger
375		HORVU.MOREX.r2.2HG0085810.1	MLOC_5849	MYB	AT5G57620.1	4e-77	myb domain protein 36
376		HORVU.MOREX.r2.2HG0152350.1	MLOC_73614	MYB	AT4G25560.1	1e-64	myb domain protein 18
377		HORVU.MOREX.r2.2HG0163800.1	MLOC_12474	MYB	AT5G16770.2	8e-76	myb domain protein 9
378		HORVU.MOREX.r2.3HG0194280.1	MLOC_19052	MYB	AT5G26660.1	6e-47	myb domain protein 86
379		HORVU.MOREX.r2.4HG0299540.1	MLOC_6821	MYB	AT5G49620.1	3e-81	myb domain protein 78
380		HORVU.MOREX.r2.5HG0387140.1	MLOC_64817	MYB	AT4G37260.1	5e-88	myb domain protein 73	7	22	59	93	269	499
381		HORVU.MOREX.r2.5HG0396940.1	MLOC_50944	MYB	AT1G66230.1	2e-89	myb domain protein 20
382		HORVU.MOREX.r2.6HG0494190.1		MYB	AT3G23250.1	3e-82	myb domain protein 15
383		HORVU.MOREX.r2.6HG0494210.1	MLOC_43806	MYB	AT3G23250.1	1e-81	myb domain protein 15	27	81	199	322	813	1568
384		HORVU.MOREX.r2.6HG0494240.1	MLOC_34646	MYB	AT3G23250.1	6e-81	myb domain protein 15
385		HORVU.MOREX.r2.1HG0060570.1	MLOC_9835	MYB_related	AT2G38090.1	5e-50	MYB family protein
386		HORVU.MOREX.r2.3HG0196100.1	MLOC_36343	MYB_related	AT3G21430.2	2e-66	DNA binding
387		HORVU.MOREX.r2.3HG0222630.1	MLOC_51116	MYB_related	AT1G49950.1	1e-71	telomere repeat binding factor 1
388		HORVU.MOREX.r2.5HG0355950.1	MLOC_10278	MYB_related	AT1G49950.1	2e-68	telomere repeat binding factor 1	10	22	71	94	315	599
389		HORVU.MOREX.r2.6HG0501340.1	MLOC_12636	MYB_related	AT5G17300.1	5e-45	MYB_related family protein
390		HORVU.MOREX.r2.7HG0528770.1	MLOC_5597	MYB_related	AT3G09600.1	3e-84	MYB_related family protein
								65	65
