# Supplementary material for: Strigolactone insensitivity affects differential shoot and root transcriptome in barley
Source: J Appl Genet. 2024 Jun 14;66(1):15–28. doi: 10.1007/s13353-024-00885-w (PMC11762224; doi:10.1007/s13353-024-00885-w)
Supplement: Supplementary file 5 — (XLSX 55.2 MB) [file 13353_2024_885_MOESM5_ESM.xlsx]

## Sheet: read me
Supplemental Data 5
	Tab name	Description
	Table S5a	TF binding sites in the promoter region of genes identified as up-regulated in both shoot and root tissue in hvd14.d vs Sebastian comparision (SL_C up)
	Table S5b	TF binding sites in the promoter region of genes identified as down-regulated in both shoot and root tissue in hvd14.d vs Sebastian comparision (SL_C down)
	Table S5c	TF binding sites in the promoter region of genes identified as up-regulated only in shoot tissue in hvd14.d vs Sebastian comparision (SL_S up)
	Table S5d	TF binding sites in the promoter region of genes identified as down-regulated only in shoot tissue in hvd14.d vs Sebastian comparision (SL_S down)
	Table S5e	TF binding sites in the promoter region of genes identified as up-regulated only in root tissue in hvd14.d vs Sebastian comparision (SL_R up)
	Table S5f	TF binding sites in the promoter region of genes identified as down-regulated only in root tissue in hvd14.d vs Sebastian comparision (SL_R down)

## Sheet: Table S5a
Table S5a. TF binding sites in the promoter region of genes identified as up-regulated in both shoot and root tissue in hvd14.d vs Sebastian comparision (SL_C up)
#	#pattern name	Family	sequence name	start	stop	strand	score	p-value	q-value	matched sequence
1	MLOC_80197	ERF	HORVU.MOREX.r2.2HG0161120.1	1454	1481	+	27.2879	1.83e-16	3.47e-11	CCGCCGCCGCCGCCGCCGCCGCCGCCGC
2	MLOC_80197	ERF	HORVU.MOREX.r2.2HG0143240.1	1434	1461	+	26.7424	2.92e-15	2.76e-10	CCGCCGCCGCCGCCGCCGCCGCCCCCGC
3	MLOC_80197	ERF	HORVU.MOREX.r2.2HG0161120.1	1451	1478	+	44707	8.53e-15	5.37e-10	CTCCCGCCGCCGCCGCCGCCGCCGCCGC
4	MLOC_80197	ERF	HORVU.MOREX.r2.2HG0156440.1	1432	1459	+	26.3788	1.46e-14	6.9e-10	TCCCCTCCGCCGCCGCCACCGCCGCCGC
5	MLOC_73522	ERF	HORVU.MOREX.r2.2HG0156440.1	1437	1457	+	27.7273	7.6e-14	8.19e-09	TCCGCCGCCGCCACCGCCGCC
6	MLOC_80197	ERF	HORVU.MOREX.r2.6HG0488970.1	1439	1466	+	25.8485	1.15e-13	4.34e-09	CCGCCGCCGCCGCCGCCTACGCCGCCGC
7	MLOC_58641	ERF	HORVU.MOREX.r2.2HG0143240.1	1434	1454	+	30.1429	1.26e-13	4e-09	CCGCCGCCGCCGCCGCCGCCG
8	MLOC_58641	ERF	HORVU.MOREX.r2.1HG0071030.1	1435	1455	+	30.1429	1.26e-13	4e-09	CCGCCGCCGCCGCCGCCGCCG
9	MLOC_58641	ERF	HORVU.MOREX.r2.4HG0343460.1	1440	1460	+	30.1429	1.26e-13	4e-09	CCGCCGCCGCCGCCGCCGCCG
10	MLOC_58641	ERF	HORVU.MOREX.r2.2HG0161120.1	1454	1474	+	30.1429	1.26e-13	4e-09	CCGCCGCCGCCGCCGCCGCCG
11	MLOC_58641	ERF	HORVU.MOREX.r2.2HG0161120.1	1457	1477	+	30.1429	1.26e-13	4e-09	CCGCCGCCGCCGCCGCCGCCG
12	MLOC_58641	ERF	HORVU.MOREX.r2.2HG0161120.1	1460	1480	+	30.1429	1.26e-13	4e-09	CCGCCGCCGCCGCCGCCGCCG
13	MLOC_80197	ERF	HORVU.MOREX.r2.2HG0161120.1	1457	1484	+	25.6667	2.19e-13	6.9e-09	CCGCCGCCGCCGCCGCCGCCGCCGCCCG
14	MLOC_58641	ERF	HORVU.MOREX.r2.2HG0156440.1	1438	1458	+	44771	2.7e-13	7.32e-09	CCGCCGCCGCCACCGCCGCCG
15	MLOC_73522	ERF	HORVU.MOREX.r2.2HG0094430.1	1329	1349	+	27.2424	3.46e-13	8.19e-09	GCCGCCGCCGCCGCCGCCGCC
16	MLOC_73522	ERF	HORVU.MOREX.r2.2HG0143240.1	1433	1453	+	27.2424	3.46e-13	8.19e-09	GCCGCCGCCGCCGCCGCCGCC
17	MLOC_73522	ERF	HORVU.MOREX.r2.1HG0071030.1	1434	1454	+	27.2424	3.46e-13	8.19e-09	GCCGCCGCCGCCGCCGCCGCC
18	MLOC_73522	ERF	HORVU.MOREX.r2.2HG0143240.1	1436	1456	+	27.2424	3.46e-13	8.19e-09	GCCGCCGCCGCCGCCGCCGCC
19	MLOC_73522	ERF	HORVU.MOREX.r2.2HG0161120.1	1456	1476	+	27.2424	3.46e-13	8.19e-09	GCCGCCGCCGCCGCCGCCGCC
20	MLOC_73522	ERF	HORVU.MOREX.r2.2HG0161120.1	1459	1479	+	27.2424	3.46e-13	8.19e-09	GCCGCCGCCGCCGCCGCCGCC
21	MLOC_73522	ERF	HORVU.MOREX.r2.2HG0161120.1	1462	1482	+	27.2424	3.46e-13	8.19e-09	GCCGCCGCCGCCGCCGCCGCC
22	MLOC_58641	ERF	HORVU.MOREX.r2.2HG0156440.1	1435	1455	+	29.6286	3.46e-13	8.21e-09	CCTCCGCCGCCGCCACCGCCG
23	MLOC_80197	ERF	HORVU.MOREX.r2.1HG0071030.1	1429	1456	+	25.1515	1.21e-12	3.26e-08	CCCTCGCCGCCGCCGCCGCCGCCGCCGA
24	MLOC_58641	ERF	HORVU.MOREX.r2.2HG0094430.1	1330	1350	+	44590	1.29e-12	2.72e-08	CCGCCGCCGCCGCCGCCGCCA
25	MLOC_58641	ERF	HORVU.MOREX.r2.2HG0094430.1	1327	1347	+	28.7429	2.37e-12	3.9e-08	TCGCCGCCGCCGCCGCCGCCG
26	MLOC_58641	ERF	HORVU.MOREX.r2.1HG0071030.1	1432	1452	+	28.7429	2.37e-12	3.9e-08	TCGCCGCCGCCGCCGCCGCCG
27	MLOC_55144	ERF	HORVU.MOREX.r2.2HG0094430.1	1331	1350	+	26.6515	2.65e-12	1.38e-07	CGCCGCCGCCGCCGCCGCCA
28	MLOC_58641	ERF	HORVU.MOREX.r2.2HG0143240.1	1437	1457	+	28.7143	2.67e-12	3.9e-08	CCGCCGCCGCCGCCGCCGCCC
29	MLOC_58641	ERF	HORVU.MOREX.r2.2HG0161120.1	1463	1483	+	28.7143	2.67e-12	3.9e-08	CCGCCGCCGCCGCCGCCGCCC
30	MLOC_73522	ERF	HORVU.MOREX.r2.4HG0343460.1	1439	1459	+	26.4545	3.32e-12	6.29e-08	CCCGCCGCCGCCGCCGCCGCC
31	MLOC_73522	ERF	HORVU.MOREX.r2.2HG0161120.1	1453	1473	+	26.4545	3.32e-12	6.29e-08	CCCGCCGCCGCCGCCGCCGCC
32	MLOC_80197	ERF	HORVU.MOREX.r2.2HG0143240.1	1437	1464	+	24.7879	3.62e-12	8.55e-08	CCGCCGCCGCCGCCGCCGCCCCCGCCCC
33	MLOC_55323	ERF	HORVU.MOREX.r2.2HG0156440.1	1437	1455	-	25.6061	4.72e-12	8.97e-07	CGGCGGTGGCGGCGGCGGA
34	MLOC_80197	ERF	HORVU.MOREX.r2.2HG0094430.1	1324	1351	+	24.6515	5.37e-12	1.11e-07	CCCTCGCCGCCGCCGCCGCCGCCGCCAG
35	MLOC_80197	ERF	HORVU.MOREX.r2.2HG0094430.1	1330	1357	+	24.6212	5.85e-12	1.11e-07	CCGCCGCCGCCGCCGCCGCCAGCGACTC
36	MLOC_77405	ERF	HORVU.MOREX.r2.2HG0156440.1	1437	1457	-	28.2958	6.89e-12	7.14e-07	GGCGGCGGTGGCGGCGGCGGA
37	MLOC_55144	ERF	HORVU.MOREX.r2.2HG0094430.1	1328	1347	+	26.2879	6.92e-12	1.38e-07	CGCCGCCGCCGCCGCCGCCG
38	MLOC_55144	ERF	HORVU.MOREX.r2.1HG0071030.1	1433	1452	+	26.2879	6.92e-12	1.38e-07	CGCCGCCGCCGCCGCCGCCG
39	MLOC_55144	ERF	HORVU.MOREX.r2.2HG0143240.1	1435	1454	+	26.2879	6.92e-12	1.38e-07	CGCCGCCGCCGCCGCCGCCG
40	MLOC_55144	ERF	HORVU.MOREX.r2.1HG0071030.1	1436	1455	+	26.2879	6.92e-12	1.38e-07	CGCCGCCGCCGCCGCCGCCG
41	MLOC_55144	ERF	HORVU.MOREX.r2.4HG0343460.1	1441	1460	+	26.2879	6.92e-12	1.38e-07	CGCCGCCGCCGCCGCCGCCG
42	MLOC_55144	ERF	HORVU.MOREX.r2.2HG0161120.1	1455	1474	+	26.2879	6.92e-12	1.38e-07	CGCCGCCGCCGCCGCCGCCG
43	MLOC_55144	ERF	HORVU.MOREX.r2.2HG0161120.1	1458	1477	+	26.2879	6.92e-12	1.38e-07	CGCCGCCGCCGCCGCCGCCG
44	MLOC_55144	ERF	HORVU.MOREX.r2.2HG0161120.1	1461	1480	+	26.2879	6.92e-12	1.38e-07	CGCCGCCGCCGCCGCCGCCG
45	MLOC_80197	ERF	HORVU.MOREX.r2.2HG0143240.1	1431	1458	+	24.5455	7.23e-12	1.14e-07	TAGCCGCCGCCGCCGCCGCCGCCGCCCC
46	MLOC_80197	ERF	HORVU.MOREX.r2.2HG0156440.1	1435	1462	+	24.5455	7.23e-12	1.14e-07	CCTCCGCCGCCGCCACCGCCGCCGCAAA
47	MLOC_55144	ERF	HORVU.MOREX.r2.2HG0156440.1	1436	1455	+	26.2273	7.24e-12	1.38e-07	CTCCGCCGCCGCCACCGCCG
48	MLOC_73522	ERF	HORVU.MOREX.r2.6HG0488970.1	1435	1455	+	26.0303	9.15e-12	1.58e-07	GTCGCCGCCGCCGCCGCCGCC
49	MLOC_80197	ERF	HORVU.MOREX.r2.6HG0488970.1	1436	1463	+	24.4091	1.05e-11	1.53e-07	TCGCCGCCGCCGCCGCCGCCTACGCCGC
50	MLOC_73522	ERF	HORVU.MOREX.r2.2HG0143240.1	1439	1459	+	25.7727	1.54e-11	2.43e-07	GCCGCCGCCGCCGCCGCCCCC
51	MLOC_80197	ERF	HORVU.MOREX.r2.1HG0071030.1	1432	1459	+	24.2576	1.58e-11	2.13e-07	TCGCCGCCGCCGCCGCCGCCGCCGAAGC
52	MLOC_58641	ERF	HORVU.MOREX.r2.2HG0143240.1	1440	1460	+	27.7429	1.63e-11	2.1e-07	CCGCCGCCGCCGCCGCCCCCG
53	MLOC_58641	ERF	HORVU.MOREX.r2.6HG0488970.1	1436	1456	+	27.7286	1.65e-11	2.1e-07	TCGCCGCCGCCGCCGCCGCCT
54	MLOC_72525	LBD	HORVU.MOREX.r2.2HG0156440.1	1438	1458	+	26.3788	1.72e-11	8.33e-07	CCGCCGCCGCCACCGCCGCCG
55	MLOC_55144	ERF	HORVU.MOREX.r2.2HG0156440.1	1439	1458	+	25.803	2.38e-11	4.11e-07	CGCCGCCGCCACCGCCGCCG
56	MLOC_58641	ERF	HORVU.MOREX.r2.6HG0488970.1	1442	1462	+	27.4286	2.62e-11	3.12e-07	CCGCCGCCGCCGCCTACGCCG
57	MLOC_73522	ERF	HORVU.MOREX.r2.6HG0488970.1	1444	1464	+	25.5303	2.67e-11	3.74e-07	GCCGCCGCCGCCTACGCCGCC
58	MLOC_73522	ERF	HORVU.MOREX.r2.2HG0143240.1	1442	1462	+	25.5152	2.76e-11	3.74e-07	GCCGCCGCCGCCGCCCCCGCC
59	MLOC_77405	ERF	HORVU.MOREX.r2.2HG0094430.1	1329	1349	-	27.338	3.01e-11	7.14e-07	GGCGGCGGCGGCGGCGGCGGC
60	MLOC_77405	ERF	HORVU.MOREX.r2.2HG0143240.1	1433	1453	-	27.338	3.01e-11	7.14e-07	GGCGGCGGCGGCGGCGGCGGC
61	MLOC_77405	ERF	HORVU.MOREX.r2.1HG0071030.1	1434	1454	-	27.338	3.01e-11	7.14e-07	GGCGGCGGCGGCGGCGGCGGC
62	MLOC_77405	ERF	HORVU.MOREX.r2.2HG0143240.1	1436	1456	-	27.338	3.01e-11	7.14e-07	GGCGGCGGCGGCGGCGGCGGC
63	MLOC_77405	ERF	HORVU.MOREX.r2.2HG0161120.1	1456	1476	-	27.338	3.01e-11	7.14e-07	GGCGGCGGCGGCGGCGGCGGC
64	MLOC_77405	ERF	HORVU.MOREX.r2.2HG0161120.1	1459	1479	-	27.338	3.01e-11	7.14e-07	GGCGGCGGCGGCGGCGGCGGC
65	MLOC_77405	ERF	HORVU.MOREX.r2.2HG0161120.1	1462	1482	-	27.338	3.01e-11	7.14e-07	GGCGGCGGCGGCGGCGGCGGC
66	MLOC_72525	LBD	HORVU.MOREX.r2.2HG0143240.1	1434	1454	+	26.0909	3.15e-11	8.33e-07	CCGCCGCCGCCGCCGCCGCCG
67	MLOC_72525	LBD	HORVU.MOREX.r2.1HG0071030.1	1435	1455	+	26.0909	3.15e-11	8.33e-07	CCGCCGCCGCCGCCGCCGCCG
68	MLOC_72525	LBD	HORVU.MOREX.r2.4HG0343460.1	1440	1460	+	26.0909	3.15e-11	8.33e-07	CCGCCGCCGCCGCCGCCGCCG
69	MLOC_72525	LBD	HORVU.MOREX.r2.2HG0161120.1	1454	1474	+	26.0909	3.15e-11	8.33e-07	CCGCCGCCGCCGCCGCCGCCG
70	MLOC_72525	LBD	HORVU.MOREX.r2.2HG0161120.1	1457	1477	+	26.0909	3.15e-11	8.33e-07	CCGCCGCCGCCGCCGCCGCCG
71	MLOC_72525	LBD	HORVU.MOREX.r2.2HG0161120.1	1460	1480	+	26.0909	3.15e-11	8.33e-07	CCGCCGCCGCCGCCGCCGCCG
72	MLOC_63834	ERF	HORVU.MOREX.r2.2HG0094430.1	1330	1349	-	22.1515	3.17e-11	6.7e-07	GGCGGCGGCGGCGGCGGCGG
73	MLOC_63834	ERF	HORVU.MOREX.r2.2HG0143240.1	1434	1453	-	22.1515	3.17e-11	6.7e-07	GGCGGCGGCGGCGGCGGCGG
74	MLOC_63834	ERF	HORVU.MOREX.r2.1HG0071030.1	1435	1454	-	22.1515	3.17e-11	6.7e-07	GGCGGCGGCGGCGGCGGCGG
75	MLOC_63834	ERF	HORVU.MOREX.r2.2HG0143240.1	1437	1456	-	22.1515	3.17e-11	6.7e-07	GGCGGCGGCGGCGGCGGCGG
76	MLOC_63834	ERF	HORVU.MOREX.r2.4HG0343460.1	1440	1459	-	22.1515	3.17e-11	6.7e-07	GGCGGCGGCGGCGGCGGCGG
77	MLOC_63834	ERF	HORVU.MOREX.r2.2HG0161120.1	1454	1473	-	22.1515	3.17e-11	6.7e-07	GGCGGCGGCGGCGGCGGCGG
78	MLOC_63834	ERF	HORVU.MOREX.r2.2HG0161120.1	1457	1476	-	22.1515	3.17e-11	6.7e-07	GGCGGCGGCGGCGGCGGCGG
79	MLOC_63834	ERF	HORVU.MOREX.r2.2HG0161120.1	1460	1479	-	22.1515	3.17e-11	6.7e-07	GGCGGCGGCGGCGGCGGCGG
80	MLOC_63834	ERF	HORVU.MOREX.r2.2HG0161120.1	1463	1482	-	22.1515	3.17e-11	6.7e-07	GGCGGCGGCGGCGGCGGCGG
81	MLOC_38561	ERF	HORVU.MOREX.r2.2HG0156440.1	1438	1458	-	24.4697	3.26e-11	2.26e-06	CGGCGGCGGTGGCGGCGGCGG
82	MLOC_73522	ERF	HORVU.MOREX.r2.2HG0150190.1	1466	1486	+	25.4091	3.31e-11	4.19e-07	TCCGCCGCCGCCGCCATCGCC
83	MLOC_58641	ERF	HORVU.MOREX.r2.3HG0240120.1	608	628	+	27.2714	3.56e-11	3.97e-07	GCGCCGCCGCCGCCGCCGCCT
84	MLOC_63834	ERF	HORVU.MOREX.r2.2HG0156440.1	1435	1454	-	22.1061	3.64e-11	6.94e-07	GGCGGTGGCGGCGGCGGAGG
85	MLOC_72525	LBD	HORVU.MOREX.r2.2HG0094430.1	1327	1347	+	25.9697	3.95e-11	8.33e-07	TCGCCGCCGCCGCCGCCGCCG
86	MLOC_72525	LBD	HORVU.MOREX.r2.1HG0071030.1	1432	1452	+	25.9697	3.95e-11	8.33e-07	TCGCCGCCGCCGCCGCCGCCG
87	MLOC_38561	ERF	HORVU.MOREX.r2.2HG0156440.1	1435	1455	-	24.3333	4.36e-11	2.26e-06	CGGCGGTGGCGGCGGCGGAGG
88	MLOC_73522	ERF	HORVU.MOREX.r2.2HG0094430.1	1326	1346	+	25.2424	4.67e-11	5.21e-07	CTCGCCGCCGCCGCCGCCGCC
89	MLOC_73522	ERF	HORVU.MOREX.r2.1HG0071030.1	1431	1451	+	25.2424	4.67e-11	5.21e-07	CTCGCCGCCGCCGCCGCCGCC
90	MLOC_58641	ERF	HORVU.MOREX.r2.6HG0507260.1	1461	1481	-	27	5.11e-11	5.12e-07	TCGCCGCCGCCGCCGCCTCCT
91	MLOC_58641	ERF	HORVU.MOREX.r2.2HG0143240.1	1431	1451	+	26.9714	5.39e-11	5.12e-07	TAGCCGCCGCCGCCGCCGCCG
92	MLOC_58641	ERF	HORVU.MOREX.r2.6HG0523600.1	1456	1476	-	26.9714	5.39e-11	5.12e-07	TAGCCGCCGCCGCCGCCGCCG
93	MLOC_80197	ERF	HORVU.MOREX.r2.2HG0161120.1	1460	1487	+	23.7576	5.62e-11	7.08e-07	CCGCCGCCGCCGCCGCCGCCGCCCGCCA
94	MLOC_73522	ERF	HORVU.MOREX.r2.2HG0156440.1	1434	1454	+	25.1364	5.87e-11	6.17e-07	CCCTCCGCCGCCGCCACCGCC
95	MLOC_73522	ERF	HORVU.MOREX.r2.4HG0343460.1	1442	1462	+	25.0303	6.95e-11	6.93e-07	GCCGCCGCCGCCGCCGCCGCA
96	MLOC_80197	ERF	HORVU.MOREX.r2.2HG0094430.1	1333	1360	+	23.6212	7.79e-11	8.98e-07	CCGCCGCCGCCGCCGCCAGCGACTCCTC
97	MLOC_80197	ERF	HORVU.MOREX.r2.6HG0488970.1	1430	1457	+	23.6061	8.08e-11	8.98e-07	CCCGCGTCGCCGCCGCCGCCGCCGCCTA
98	MLOC_58641	ERF	HORVU.MOREX.r2.3HG0240120.1	611	631	+	44768	8.25e-11	7.47e-07	CCGCCGCCGCCGCCGCCTCGG
99	MLOC_55144	ERF	HORVU.MOREX.r2.3HG0240120.1	609	628	+	25.1364	8.36e-11	1.22e-06	CGCCGCCGCCGCCGCCGCCT
100	MLOC_55144	ERF	HORVU.MOREX.r2.6HG0488970.1	1437	1456	+	25.1364	8.36e-11	1.22e-06	CGCCGCCGCCGCCGCCGCCT
101	MLOC_80197	ERF	HORVU.MOREX.r2.2HG0143240.1	1428	1455	+	23.5758	8.68e-11	9.11e-07	TTTTAGCCGCCGCCGCCGCCGCCGCCGC
102	MLOC_73522	ERF	HORVU.MOREX.r2.6HG0507260.1	1462	1482	-	24.9091	8.91e-11	8.44e-07	GTCGCCGCCGCCGCCGCCTCC
103	MLOC_72525	LBD	HORVU.MOREX.r2.2HG0156440.1	1435	1455	+	44706	9.41e-11	1.76e-06	CCTCCGCCGCCGCCACCGCCG
104	MLOC_38561	ERF	HORVU.MOREX.r2.2HG0143240.1	1434	1454	-	24.0303	9.46e-11	2.26e-06	CGGCGGCGGCGGCGGCGGCGG
105	MLOC_38561	ERF	HORVU.MOREX.r2.1HG0071030.1	1435	1455	-	24.0303	9.46e-11	2.26e-06	CGGCGGCGGCGGCGGCGGCGG
106	MLOC_38561	ERF	HORVU.MOREX.r2.4HG0343460.1	1440	1460	-	24.0303	9.46e-11	2.26e-06	CGGCGGCGGCGGCGGCGGCGG
107	MLOC_38561	ERF	HORVU.MOREX.r2.2HG0161120.1	1454	1474	-	24.0303	9.46e-11	2.26e-06	CGGCGGCGGCGGCGGCGGCGG
108	MLOC_38561	ERF	HORVU.MOREX.r2.2HG0161120.1	1457	1477	-	24.0303	9.46e-11	2.26e-06	CGGCGGCGGCGGCGGCGGCGG
109	MLOC_38561	ERF	HORVU.MOREX.r2.2HG0161120.1	1460	1480	-	24.0303	9.46e-11	2.26e-06	CGGCGGCGGCGGCGGCGGCGG
110	MLOC_77405	ERF	HORVU.MOREX.r2.4HG0343460.1	1439	1459	-	26.5211	1.01e-10	1.92e-06	GGCGGCGGCGGCGGCGGCGGG
111	MLOC_77405	ERF	HORVU.MOREX.r2.2HG0161120.1	1453	1473	-	26.5211	1.01e-10	1.92e-06	GGCGGCGGCGGCGGCGGCGGG
112	MLOC_72525	LBD	HORVU.MOREX.r2.6HG0488970.1	1445	1465	+	25.4545	1.02e-10	1.76e-06	CCGCCGCCGCCTACGCCGCCG
113	MLOC_58641	ERF	HORVU.MOREX.r2.2HG0150190.1	1467	1487	+	26.5143	1.06e-10	9.18e-07	CCGCCGCCGCCGCCATCGCCC
114	MLOC_73522	ERF	HORVU.MOREX.r2.3HG0240120.1	607	627	+	24.7727	1.15e-10	1.04e-06	CGCGCCGCCGCCGCCGCCGCC
115	MLOC_80197	ERF	HORVU.MOREX.r2.2HG0150190.1	1461	1488	+	23.3939	1.32e-10	1.32e-06	CTCTCTCCGCCGCCGCCGCCATCGCCCG
116	MLOC_58641	ERF	HORVU.MOREX.r2.2HG0094430.1	1333	1353	+	26.2714	1.49e-10	1.23e-06	CCGCCGCCGCCGCCGCCAGCG
117	MLOC_80197	ERF	HORVU.MOREX.r2.6HG0507260.1	1460	1487	-	23.3333	1.52e-10	1.44e-06	CTGCTGTCGCCGCCGCCGCCGCCTCCTT
118	MLOC_80197	ERF	HORVU.MOREX.r2.2HG0094430.1	1327	1354	+	23.303	1.63e-10	1.46e-06	TCGCCGCCGCCGCCGCCGCCGCCAGCGA
119	MLOC_77405	ERF	HORVU.MOREX.r2.2HG0156440.1	1434	1454	-	26.1127	1.76e-10	3.04e-06	GGCGGTGGCGGCGGCGGAGGG
120	MLOC_73522	ERF	HORVU.MOREX.r2.6HG0488970.1	1438	1458	+	44705	1.83e-10	1.57e-06	GCCGCCGCCGCCGCCGCCTAC
121	MLOC_80197	ERF	HORVU.MOREX.r2.2HG0150190.1	1464	1491	+	23.2424	1.86e-10	1.6e-06	TCTCCGCCGCCGCCGCCATCGCCCGCGC
122	MLOC_55323	ERF	HORVU.MOREX.r2.2HG0094430.1	1329	1347	-	24.0909	2.11e-10	3.64e-06	CGGCGGCGGCGGCGGCGGC
123	MLOC_55323	ERF	HORVU.MOREX.r2.2HG0143240.1	1433	1451	-	24.0909	2.11e-10	3.64e-06	CGGCGGCGGCGGCGGCGGC
124	MLOC_55323	ERF	HORVU.MOREX.r2.1HG0071030.1	1434	1452	-	24.0909	2.11e-10	3.64e-06	CGGCGGCGGCGGCGGCGGC
125	MLOC_55323	ERF	HORVU.MOREX.r2.2HG0143240.1	1436	1454	-	24.0909	2.11e-10	3.64e-06	CGGCGGCGGCGGCGGCGGC
126	MLOC_55323	ERF	HORVU.MOREX.r2.1HG0071030.1	1437	1455	-	24.0909	2.11e-10	3.64e-06	CGGCGGCGGCGGCGGCGGC
127	MLOC_55323	ERF	HORVU.MOREX.r2.6HG0523600.1	1456	1474	+	24.0909	2.11e-10	3.64e-06	CGGCGGCGGCGGCGGCGGC
128	MLOC_55323	ERF	HORVU.MOREX.r2.4HG0343460.1	1442	1460	-	24.0909	2.11e-10	3.64e-06	CGGCGGCGGCGGCGGCGGC
129	MLOC_55323	ERF	HORVU.MOREX.r2.2HG0161120.1	1456	1474	-	24.0909	2.11e-10	3.64e-06	CGGCGGCGGCGGCGGCGGC
130	MLOC_55323	ERF	HORVU.MOREX.r2.2HG0161120.1	1459	1477	-	24.0909	2.11e-10	3.64e-06	CGGCGGCGGCGGCGGCGGC
131	MLOC_55323	ERF	HORVU.MOREX.r2.2HG0161120.1	1462	1480	-	24.0909	2.11e-10	3.64e-06	CGGCGGCGGCGGCGGCGGC
132	MLOC_80197	ERF	HORVU.MOREX.r2.6HG0488970.1	1433	1460	+	23.1515	2.28e-10	1.87e-06	GCGTCGCCGCCGCCGCCGCCGCCTACGC
133	MLOC_63834	ERF	HORVU.MOREX.r2.2HG0156440.1	1438	1457	-	21.3636	2.62e-10	4.28e-06	GGCGGCGGTGGCGGCGGCGG
134	MLOC_55144	ERF	HORVU.MOREX.r2.6HG0488970.1	1434	1453	+	24.3939	2.77e-10	3.76e-06	CGTCGCCGCCGCCGCCGCCG
135	MLOC_80197	ERF	HORVU.MOREX.r2.1HG0071030.1	1435	1462	+	23.0606	2.78e-10	2.19e-06	CCGCCGCCGCCGCCGCCGCCGAAGCGGA
136	MLOC_73522	ERF	HORVU.MOREX.r2.6HG0488970.1	1441	1461	+	24.2273	2.95e-10	2.43e-06	GCCGCCGCCGCCGCCTACGCC
137	MLOC_77405	ERF	HORVU.MOREX.r2.2HG0150190.1	1466	1486	-	25.6901	3e-10	4.75e-06	GGCGATGGCGGCGGCGGCGGA
138	MLOC_80197	ERF	HORVU.MOREX.r2.2HG0094430.1	1321	1348	+	23.0152	3.07e-10	2.32e-06	TCCCCCTCGCCGCCGCCGCCGCCGCCGC
139	MLOC_63834	ERF	HORVU.MOREX.r2.2HG0094430.1	1327	1346	-	21.2879	3.15e-10	4.28e-06	GGCGGCGGCGGCGGCGGCGA
140	MLOC_63834	ERF	HORVU.MOREX.r2.1HG0071030.1	1432	1451	-	21.2879	3.15e-10	4.28e-06	GGCGGCGGCGGCGGCGGCGA
141	MLOC_63834	ERF	HORVU.MOREX.r2.6HG0488970.1	1436	1455	-	21.2879	3.15e-10	4.28e-06	GGCGGCGGCGGCGGCGGCGA
142	MLOC_55144	ERF	HORVU.MOREX.r2.2HG0143240.1	1432	1451	+	24.2273	3.39e-10	4.03e-06	AGCCGCCGCCGCCGCCGCCG
143	MLOC_55144	ERF	HORVU.MOREX.r2.6HG0523600.1	1456	1475	-	24.2273	3.39e-10	4.03e-06	AGCCGCCGCCGCCGCCGCCG
144	MLOC_80197	ERF	HORVU.MOREX.r2.2HG0143240.1	1440	1467	+	22.9545	3.49e-10	2.54e-06	CCGCCGCCGCCGCCGCCCCCGCCCCCCG
145	MLOC_58641	ERF	HORVU.MOREX.r2.6HG0488970.1	1439	1459	+	44737	3.62e-10	2.81e-06	CCGCCGCCGCCGCCGCCTACG
146	MLOC_58641	ERF	HORVU.MOREX.r2.2HG0143240.1	1443	1463	+	25.5857	3.7e-10	2.81e-06	CCGCCGCCGCCGCCCCCGCCC
147	MLOC_72525	LBD	HORVU.MOREX.r2.2HG0143240.1	1431	1451	+	24.6061	3.89e-10	5.67e-06	TAGCCGCCGCCGCCGCCGCCG
148	MLOC_72525	LBD	HORVU.MOREX.r2.6HG0523600.1	1456	1476	-	24.6061	3.89e-10	5.67e-06	TAGCCGCCGCCGCCGCCGCCG
149	MLOC_69438	ERF	HORVU.MOREX.r2.2HG0094430.1	1336	1350	+	23	4.04e-10	6.05e-06	CCGCCGCCGCCGCCA
150	MLOC_69438	ERF	HORVU.MOREX.r2.2HG0150190.1	1467	1481	+	23	4.04e-10	6.05e-06	CCGCCGCCGCCGCCA
151	MLOC_77405	ERF	HORVU.MOREX.r2.2HG0161120.1	542	562	+	25.4225	4.18e-10	6.12e-06	GGTGGTGGTGGAGGTGGTGGT
152	MLOC_73724	Dof	HORVU.MOREX.r2.2HG0150190.1	131	151	+	22.0606	4.44e-10	7.59e-05	TAAAAAAAGAAAAAGTGAAAA
153	MLOC_55323	ERF	HORVU.MOREX.r2.4HG0343460.1	1439	1457	-	23.6818	4.75e-10	6.94e-06	CGGCGGCGGCGGCGGCGGG
154	MLOC_55323	ERF	HORVU.MOREX.r2.2HG0161120.1	1453	1471	-	23.6818	4.75e-10	6.94e-06	CGGCGGCGGCGGCGGCGGG
155	MLOC_77405	ERF	HORVU.MOREX.r2.2HG0156440.1	1440	1460	-	25.2676	5.05e-10	6.4e-06	TGCGGCGGCGGTGGCGGCGGC
156	MLOC_77405	ERF	HORVU.MOREX.r2.4HG0343460.1	1442	1462	-	25.2676	5.05e-10	6.4e-06	TGCGGCGGCGGCGGCGGCGGC
157	MLOC_80197	ERF	HORVU.MOREX.r2.4HG0343460.1	1440	1467	+	22.7727	5.11e-10	3.58e-06	CCGCCGCCGCCGCCGCCGCCGCACAGCC
158	MLOC_58641	ERF	HORVU.MOREX.r2.2HG0161120.1	1451	1471	+	25.3143	5.17e-10	3.78e-06	CTCCCGCCGCCGCCGCCGCCG
159	MLOC_80197	ERF	HORVU.MOREX.r2.4HG0343460.1	1437	1464	+	22.7121	5.79e-10	3.91e-06	CGCCCGCCGCCGCCGCCGCCGCCGCACA
160	MLOC_38561	ERF	HORVU.MOREX.r2.2HG0094430.1	1327	1347	-	23.1515	5.83e-10	9.83e-06	CGGCGGCGGCGGCGGCGGCGA
161	MLOC_38561	ERF	HORVU.MOREX.r2.1HG0071030.1	1432	1452	-	23.1515	5.83e-10	9.83e-06	CGGCGGCGGCGGCGGCGGCGA
162	MLOC_80197	ERF	HORVU.MOREX.r2.2HG0150190.1	1467	1494	+	22.6818	6.16e-10	4.02e-06	CCGCCGCCGCCGCCATCGCCCGCGCAGC
163	MLOC_58641	ERF	HORVU.MOREX.r2.4HG0343460.1	1443	1463	+	25.1714	6.17e-10	4.34e-06	CCGCCGCCGCCGCCGCCGCAC
164	MLOC_38561	ERF	HORVU.MOREX.r2.2HG0143240.1	1437	1457	-	23.1212	6.19e-10	9.83e-06	GGGCGGCGGCGGCGGCGGCGG
165	MLOC_38561	ERF	HORVU.MOREX.r2.2HG0161120.1	1463	1483	-	23.1212	6.19e-10	9.83e-06	GGGCGGCGGCGGCGGCGGCGG
166	MLOC_55323	ERF	HORVU.MOREX.r2.2HG0156440.1	1434	1452	-	23.4848	6.48e-10	8.8e-06	CGGTGGCGGCGGCGGAGGG
167	MLOC_77405	ERF	HORVU.MOREX.r2.6HG0488970.1	1435	1455	-	25.0282	6.69e-10	7.94e-06	GGCGGCGGCGGCGGCGGCGAC
168	MLOC_72525	LBD	HORVU.MOREX.r2.6HG0488970.1	1442	1462	+	24.2121	6.82e-10	9.25e-06	CCGCCGCCGCCGCCTACGCCG
169	MLOC_55323	ERF	HORVU.MOREX.r2.5HG0400580.1	226	244	-	23.4394	6.95e-10	8.81e-06	CGGCGGCGGCGGCGGCGAT
170	MLOC_38561	ERF	HORVU.MOREX.r2.2HG0094430.1	1330	1350	-	23.0303	7.4e-10	1.07e-05	TGGCGGCGGCGGCGGCGGCGG
171	MLOC_69438	ERF	HORVU.MOREX.r2.5HG0400580.1	230	244	+	22.697	7.6e-10	6.05e-06	CCGCCGCCGCCGCCG
172	MLOC_69438	ERF	HORVU.MOREX.r2.3HG0240120.1	611	625	+	22.697	7.6e-10	6.05e-06	CCGCCGCCGCCGCCG
173	MLOC_69438	ERF	HORVU.MOREX.r2.2HG0094430.1	1330	1344	+	22.697	7.6e-10	6.05e-06	CCGCCGCCGCCGCCG
174	MLOC_69438	ERF	HORVU.MOREX.r2.2HG0094430.1	1333	1347	+	22.697	7.6e-10	6.05e-06	CCGCCGCCGCCGCCG
175	MLOC_69438	ERF	HORVU.MOREX.r2.5HG0401170.1	1410	1424	+	22.697	7.6e-10	6.05e-06	CCGCCGCCGCCGCCG
176	MLOC_69438	ERF	HORVU.MOREX.r2.2HG0143240.1	1434	1448	+	22.697	7.6e-10	6.05e-06	CCGCCGCCGCCGCCG
177	MLOC_69438	ERF	HORVU.MOREX.r2.1HG0071030.1	1435	1449	+	22.697	7.6e-10	6.05e-06	CCGCCGCCGCCGCCG
178	MLOC_69438	ERF	HORVU.MOREX.r2.2HG0143240.1	1437	1451	+	22.697	7.6e-10	6.05e-06	CCGCCGCCGCCGCCG
179	MLOC_69438	ERF	HORVU.MOREX.r2.1HG0071030.1	1438	1452	+	22.697	7.6e-10	6.05e-06	CCGCCGCCGCCGCCG
180	MLOC_69438	ERF	HORVU.MOREX.r2.6HG0488970.1	1439	1453	+	22.697	7.6e-10	6.05e-06	CCGCCGCCGCCGCCG
181	MLOC_69438	ERF	HORVU.MOREX.r2.4HG0343460.1	1440	1454	+	22.697	7.6e-10	6.05e-06	CCGCCGCCGCCGCCG
182	MLOC_69438	ERF	HORVU.MOREX.r2.2HG0143240.1	1440	1454	+	22.697	7.6e-10	6.05e-06	CCGCCGCCGCCGCCG
183	MLOC_69438	ERF	HORVU.MOREX.r2.1HG0071030.1	1441	1455	+	22.697	7.6e-10	6.05e-06	CCGCCGCCGCCGCCG
184	MLOC_69438	ERF	HORVU.MOREX.r2.4HG0343460.1	1443	1457	+	22.697	7.6e-10	6.05e-06	CCGCCGCCGCCGCCG
185	MLOC_69438	ERF	HORVU.MOREX.r2.4HG0343460.1	1446	1460	+	22.697	7.6e-10	6.05e-06	CCGCCGCCGCCGCCG
186	MLOC_69438	ERF	HORVU.MOREX.r2.2HG0161120.1	1454	1468	+	22.697	7.6e-10	6.05e-06	CCGCCGCCGCCGCCG
187	MLOC_69438	ERF	HORVU.MOREX.r2.2HG0161120.1	1457	1471	+	22.697	7.6e-10	6.05e-06	CCGCCGCCGCCGCCG
188	MLOC_69438	ERF	HORVU.MOREX.r2.2HG0161120.1	1460	1474	+	22.697	7.6e-10	6.05e-06	CCGCCGCCGCCGCCG
189	MLOC_69438	ERF	HORVU.MOREX.r2.2HG0161120.1	1463	1477	+	22.697	7.6e-10	6.05e-06	CCGCCGCCGCCGCCG
190	MLOC_69438	ERF	HORVU.MOREX.r2.2HG0161120.1	1466	1480	+	22.697	7.6e-10	6.05e-06	CCGCCGCCGCCGCCG
191	MLOC_69438	ERF	HORVU.MOREX.r2.6HG0523600.1	1456	1470	-	22.697	7.6e-10	6.05e-06	CCGCCGCCGCCGCCG
192	MLOC_69438	ERF	HORVU.MOREX.r2.6HG0523600.1	1459	1473	-	22.697	7.6e-10	6.05e-06	CCGCCGCCGCCGCCG
193	MLOC_38561	ERF	HORVU.MOREX.r2.6HG0488970.1	1442	1462	-	23	7.85e-10	1.07e-05	CGGCGTAGGCGGCGGCGGCGG
194	MLOC_73522	ERF	HORVU.MOREX.r2.5HG0400580.1	226	246	+	23.6061	7.88e-10	6.22e-06	ATCGCCGCCGCCGCCGCCGCA
195	MLOC_55323	ERF	HORVU.MOREX.r2.3HG0240120.1	610	628	-	23.3485	8.1e-10	9.05e-06	AGGCGGCGGCGGCGGCGGC
196	MLOC_55323	ERF	HORVU.MOREX.r2.6HG0488970.1	1438	1456	-	23.3485	8.1e-10	9.05e-06	AGGCGGCGGCGGCGGCGGC
197	MLOC_73724	Dof	HORVU.MOREX.r2.5HG0401170.1	909	929	+	21.7273	8.2e-10	7.59e-05	ATAGAAAAGAAAAAGGAAAAA
198	MLOC_55144	ERF	HORVU.MOREX.r2.2HG0094430.1	1325	1344	+	23.5909	8.45e-10	8.92e-06	CCTCGCCGCCGCCGCCGCCG
199	MLOC_55144	ERF	HORVU.MOREX.r2.1HG0071030.1	1430	1449	+	23.5909	8.45e-10	8.92e-06	CCTCGCCGCCGCCGCCGCCG
200	MLOC_73522	ERF	HORVU.MOREX.r2.2HG0161120.1	1465	1485	+	23.5455	8.59e-10	6.51e-06	GCCGCCGCCGCCGCCGCCCGC
201	MLOC_38561	ERF	HORVU.MOREX.r2.2HG0143240.1	1440	1460	-	22.9394	8.75e-10	1.11e-05	CGGGGGCGGCGGCGGCGGCGG
202	MLOC_58641	ERF	HORVU.MOREX.r2.2HG0150190.1	1464	1484	+	24.8286	9.32e-10	6.33e-06	TCTCCGCCGCCGCCGCCATCG
203	MLOC_73522	ERF	HORVU.MOREX.r2.3HG0240120.1	610	630	+	23.4697	9.74e-10	7.1e-06	GCCGCCGCCGCCGCCGCCTCG
204	MLOC_58641	ERF	HORVU.MOREX.r2.6HG0523600.1	1453	1473	-	24.7286	1.04e-09	6.84e-06	CCGCCGCCGCCGCCGCCGGGG
205	MLOC_73522	ERF	HORVU.MOREX.r2.1HG0071030.1	1437	1457	+	23.4091	1.06e-09	7.43e-06	GCCGCCGCCGCCGCCGCCGAA
206	MLOC_80197	ERF	HORVU.MOREX.r2.1HG0071030.1	1426	1453	+	22.4091	1.06e-09	6.7e-06	AAGCCCTCGCCGCCGCCGCCGCCGCCGC
207	MLOC_55323	ERF	HORVU.MOREX.r2.6HG0507260.1	1461	1479	+	23.1667	1.07e-09	1.09e-05	AGGAGGCGGCGGCGGCGGC
208	MLOC_55323	ERF	HORVU.MOREX.r2.2HG0094430.1	1332	1350	-	23.1515	1.09e-09	1.09e-05	TGGCGGCGGCGGCGGCGGC
209	MLOC_72525	LBD	HORVU.MOREX.r2.2HG0094430.1	1330	1350	+	23.8333	1.14e-09	1.44e-05	CCGCCGCCGCCGCCGCCGCCA
210	MLOC_73522	ERF	HORVU.MOREX.r2.2HG0143240.1	1445	1465	+	23.3333	1.19e-09	8.02e-06	GCCGCCGCCGCCCCCGCCCCC
211	MLOC_55144	ERF	HORVU.MOREX.r2.2HG0161120.1	1452	1471	+	23.3333	1.2e-09	1.2e-05	TCCCGCCGCCGCCGCCGCCG
212	MLOC_38561	ERF	HORVU.MOREX.r2.2HG0150190.1	1467	1487	-	22.7576	1.21e-09	1.44e-05	GGGCGATGGCGGCGGCGGCGG
213	MLOC_69987	ERF	HORVU.MOREX.r2.5HG0400580.1	230	244	+	23.7273	1.22e-09	1.05e-05	CCGCCGCCGCCGCCG
214	MLOC_69987	ERF	HORVU.MOREX.r2.3HG0240120.1	611	625	+	23.7273	1.22e-09	1.05e-05	CCGCCGCCGCCGCCG
215	MLOC_69987	ERF	HORVU.MOREX.r2.2HG0094430.1	1330	1344	+	23.7273	1.22e-09	1.05e-05	CCGCCGCCGCCGCCG
216	MLOC_69987	ERF	HORVU.MOREX.r2.2HG0094430.1	1333	1347	+	23.7273	1.22e-09	1.05e-05	CCGCCGCCGCCGCCG
217	MLOC_69987	ERF	HORVU.MOREX.r2.5HG0401170.1	1410	1424	+	23.7273	1.22e-09	1.05e-05	CCGCCGCCGCCGCCG
218	MLOC_69987	ERF	HORVU.MOREX.r2.2HG0143240.1	1434	1448	+	23.7273	1.22e-09	1.05e-05	CCGCCGCCGCCGCCG
219	MLOC_69987	ERF	HORVU.MOREX.r2.1HG0071030.1	1435	1449	+	23.7273	1.22e-09	1.05e-05	CCGCCGCCGCCGCCG
220	MLOC_69987	ERF	HORVU.MOREX.r2.2HG0143240.1	1437	1451	+	23.7273	1.22e-09	1.05e-05	CCGCCGCCGCCGCCG
221	MLOC_69987	ERF	HORVU.MOREX.r2.1HG0071030.1	1438	1452	+	23.7273	1.22e-09	1.05e-05	CCGCCGCCGCCGCCG
222	MLOC_69987	ERF	HORVU.MOREX.r2.6HG0488970.1	1439	1453	+	23.7273	1.22e-09	1.05e-05	CCGCCGCCGCCGCCG
223	MLOC_69987	ERF	HORVU.MOREX.r2.4HG0343460.1	1440	1454	+	23.7273	1.22e-09	1.05e-05	CCGCCGCCGCCGCCG
224	MLOC_69987	ERF	HORVU.MOREX.r2.2HG0143240.1	1440	1454	+	23.7273	1.22e-09	1.05e-05	CCGCCGCCGCCGCCG
225	MLOC_69987	ERF	HORVU.MOREX.r2.1HG0071030.1	1441	1455	+	23.7273	1.22e-09	1.05e-05	CCGCCGCCGCCGCCG
226	MLOC_69987	ERF	HORVU.MOREX.r2.4HG0343460.1	1443	1457	+	23.7273	1.22e-09	1.05e-05	CCGCCGCCGCCGCCG
227	MLOC_69987	ERF	HORVU.MOREX.r2.4HG0343460.1	1446	1460	+	23.7273	1.22e-09	1.05e-05	CCGCCGCCGCCGCCG
228	MLOC_69987	ERF	HORVU.MOREX.r2.2HG0161120.1	1454	1468	+	23.7273	1.22e-09	1.05e-05	CCGCCGCCGCCGCCG
229	MLOC_69987	ERF	HORVU.MOREX.r2.2HG0161120.1	1457	1471	+	23.7273	1.22e-09	1.05e-05	CCGCCGCCGCCGCCG
230	MLOC_69987	ERF	HORVU.MOREX.r2.2HG0161120.1	1460	1474	+	23.7273	1.22e-09	1.05e-05	CCGCCGCCGCCGCCG
231	MLOC_69987	ERF	HORVU.MOREX.r2.2HG0161120.1	1463	1477	+	23.7273	1.22e-09	1.05e-05	CCGCCGCCGCCGCCG
232	MLOC_69987	ERF	HORVU.MOREX.r2.2HG0161120.1	1466	1480	+	23.7273	1.22e-09	1.05e-05	CCGCCGCCGCCGCCG
233	MLOC_69987	ERF	HORVU.MOREX.r2.6HG0523600.1	1456	1470	-	23.7273	1.22e-09	1.05e-05	CCGCCGCCGCCGCCG
234	MLOC_69987	ERF	HORVU.MOREX.r2.6HG0523600.1	1459	1473	-	23.7273	1.22e-09	1.05e-05	CCGCCGCCGCCGCCG
235	MLOC_63834	ERF	HORVU.MOREX.r2.3HG0240120.1	608	627	-	20.697	1.25e-09	1.59e-05	GGCGGCGGCGGCGGCGGCGC
236	MLOC_77405	ERF	HORVU.MOREX.r2.2HG0143240.1	1439	1459	-	24.4225	1.34e-09	1.5e-05	GGGGGCGGCGGCGGCGGCGGC
237	MLOC_73522	ERF	HORVU.MOREX.r2.2HG0094430.1	1332	1352	+	23.2121	1.41e-09	9.21e-06	GCCGCCGCCGCCGCCGCCAGC
238	MLOC_77405	ERF	HORVU.MOREX.r2.6HG0507260.1	1462	1482	+	24.338	1.48e-09	1.56e-05	GGAGGCGGCGGCGGCGGCGAC
239	MLOC_55323	ERF	HORVU.MOREX.r2.2HG0143240.1	1439	1457	-	22.9545	1.48e-09	1.34e-05	GGGCGGCGGCGGCGGCGGC
240	MLOC_55323	ERF	HORVU.MOREX.r2.2HG0161120.1	1465	1483	-	22.9545	1.48e-09	1.34e-05	GGGCGGCGGCGGCGGCGGC
241	MLOC_80197	ERF	HORVU.MOREX.r2.4HG0343460.1	1434	1461	+	22.2121	1.55e-09	9.44e-06	CCCCGCCCGCCGCCGCCGCCGCCGCCGC
242	MLOC_55323	ERF	HORVU.MOREX.r2.2HG0150190.1	1466	1484	-	22.9091	1.59e-09	1.38e-05	CGATGGCGGCGGCGGCGGA
243	MLOC_80197	ERF	HORVU.MOREX.r2.2HG0161120.1	1448	1475	+	22.197	1.6e-09	9.44e-06	ACCCTCCCGCCGCCGCCGCCGCCGCCGC
244	MLOC_69987	ERF	HORVU.MOREX.r2.2HG0094430.1	1336	1350	+	23.6667	1.62e-09	1.29e-05	CCGCCGCCGCCGCCA
245	MLOC_69987	ERF	HORVU.MOREX.r2.2HG0150190.1	1467	1481	+	23.6667	1.62e-09	1.29e-05	CCGCCGCCGCCGCCA
246	MLOC_69438	ERF	HORVU.MOREX.r2.2HG0156440.1	1435	1449	+	22.4091	1.67e-09	1.28e-05	CCTCCGCCGCCGCCA
247	MLOC_77405	ERF	HORVU.MOREX.r2.2HG0094430.1	1326	1346	-	24.2113	1.7e-09	1.62e-05	GGCGGCGGCGGCGGCGGCGAG
248	MLOC_77405	ERF	HORVU.MOREX.r2.1HG0071030.1	1431	1451	-	24.2113	1.7e-09	1.62e-05	GGCGGCGGCGGCGGCGGCGAG
249	MLOC_58641	ERF	HORVU.MOREX.r2.1HG0071030.1	1441	1461	+	24.2857	1.74e-09	1.1e-05	CCGCCGCCGCCGCCGAAGCGG
250	MLOC_80197	ERF	HORVU.MOREX.r2.6HG0507260.1	1457	1484	-	22.1364	1.79e-09	1.03e-05	CTGTCGCCGCCGCCGCCGCCTCCTTGGT
251	MLOC_70754	AP2	HORVU.MOREX.r2.7HG0577600.1	914	933	+	22.9359	1.93e-09	0.000258	AATAAAAAAAAAGAAAAAAA
252	MLOC_63834	ERF	HORVU.MOREX.r2.2HG0161120.1	1451	1470	-	20.4848	1.95e-09	2.19e-05	GGCGGCGGCGGCGGCGGGAG
253	MLOC_80197	ERF	HORVU.MOREX.r2.5HG0401170.1	1410	1437	+	22.0909	1.95e-09	1.08e-05	CCGCCGCCGCCGCCGCTAGCTCTAGCGC
254	MLOC_63834	ERF	HORVU.MOREX.r2.2HG0094430.1	1324	1343	-	20.4545	2.07e-09	2.19e-05	GGCGGCGGCGGCGGCGAGGG
255	MLOC_63834	ERF	HORVU.MOREX.r2.1HG0071030.1	1429	1448	-	20.4545	2.07e-09	2.19e-05	GGCGGCGGCGGCGGCGAGGG
256	MLOC_77405	ERF	HORVU.MOREX.r2.6HG0488970.1	1447	1467	-	24.0141	2.11e-09	1.91e-05	GGCGGCGGCGTAGGCGGCGGC
257	MLOC_58641	ERF	HORVU.MOREX.r2.6HG0488970.1	1445	1465	+	24.0571	2.24e-09	1.37e-05	CCGCCGCCGCCTACGCCGCCG
258	MLOC_72525	LBD	HORVU.MOREX.r2.2HG0161120.1	1451	1471	+	23.2879	2.29e-09	2.72e-05	CTCCCGCCGCCGCCGCCGCCG
259	MLOC_55323	ERF	HORVU.MOREX.r2.6HG0488970.1	1435	1453	-	22.6515	2.38e-09	1.97e-05	CGGCGGCGGCGGCGGCGAC
260	MLOC_69987	ERF	HORVU.MOREX.r2.2HG0156440.1	1435	1449	+	23.1667	2.48e-09	1.89e-05	CCTCCGCCGCCGCCA
261	MLOC_58641	ERF	HORVU.MOREX.r2.5HG0400580.1	230	250	+	23.9286	2.57e-09	1.53e-05	CCGCCGCCGCCGCCGCACGCG
262	MLOC_80197	ERF	HORVU.MOREX.r2.3HG0240120.1	605	632	+	21.9394	2.58e-09	1.39e-05	CTCGCGCCGCCGCCGCCGCCGCCTCGGA
263	MLOC_63834	ERF	HORVU.MOREX.r2.4HG0343460.1	1437	1456	-	20.3485	2.59e-09	2.59e-05	GGCGGCGGCGGCGGCGGGCG
264	MLOC_55323	ERF	HORVU.MOREX.r2.2HG0143240.1	1442	1460	-	22.5606	2.73e-09	2.16e-05	CGGGGGCGGCGGCGGCGGC
265	MLOC_72525	LBD	HORVU.MOREX.r2.2HG0094430.1	1324	1344	+	23.1212	2.81e-09	2.96e-05	CCCTCGCCGCCGCCGCCGCCG
266	MLOC_72525	LBD	HORVU.MOREX.r2.1HG0071030.1	1429	1449	+	23.1212	2.81e-09	2.96e-05	CCCTCGCCGCCGCCGCCGCCG
267	MLOC_77405	ERF	HORVU.MOREX.r2.6HG0488970.1	1444	1464	-	23.7465	2.81e-09	2.43e-05	GGCGGCGTAGGCGGCGGCGGC
268	MLOC_55144	ERF	HORVU.MOREX.r2.2HG0161120.1	544	563	-	22.6364	2.92e-09	2.78e-05	CACCACCACCTCCACCACCA
269	MLOC_73522	ERF	HORVU.MOREX.r2.2HG0094430.1	1335	1355	+	22.697	2.92e-09	1.85e-05	GCCGCCGCCGCCGCCAGCGAC
270	MLOC_72525	LBD	HORVU.MOREX.r2.6HG0488970.1	1433	1453	+	23.0606	3.02e-09	3.02e-05	GCGTCGCCGCCGCCGCCGCCG
271	MLOC_73522	ERF	HORVU.MOREX.r2.5HG0400580.1	232	252	+	22.6667	3.04e-09	1.86e-05	GCCGCCGCCGCCGCACGCGCC
272	MLOC_58641	ERF	HORVU.MOREX.r2.5HG0400580.1	227	247	+	23.7714	3.05e-09	1.76e-05	TCGCCGCCGCCGCCGCCGCAC
273	MLOC_55323	ERF	HORVU.MOREX.r2.6HG0488970.1	1444	1462	-	22.4848	3.08e-09	2.34e-05	CGGCGTAGGCGGCGGCGGC
274	MLOC_55144	ERF	HORVU.MOREX.r2.2HG0150190.1	1465	1484	+	22.5455	3.25e-09	2.94e-05	CTCCGCCGCCGCCGCCATCG
275	MLOC_38561	ERF	HORVU.MOREX.r2.6HG0488970.1	1436	1456	-	22.1515	3.34e-09	3.75e-05	AGGCGGCGGCGGCGGCGGCGA
276	MLOC_69987	ERF	HORVU.MOREX.r2.3HG0240120.1	614	628	+	44703	3.34e-09	2.28e-05	CCGCCGCCGCCGCCT
277	MLOC_69987	ERF	HORVU.MOREX.r2.6HG0488970.1	1442	1456	+	44703	3.34e-09	2.28e-05	CCGCCGCCGCCGCCT
278	MLOC_69438	ERF	HORVU.MOREX.r2.3HG0240120.1	614	628	+	21.9848	3.34e-09	2.28e-05	CCGCCGCCGCCGCCT
279	MLOC_69438	ERF	HORVU.MOREX.r2.6HG0488970.1	1442	1456	+	21.9848	3.34e-09	2.28e-05	CCGCCGCCGCCGCCT
280	MLOC_69987	ERF	HORVU.MOREX.r2.6HG0507260.1	1464	1478	-	44703	3.34e-09	2.28e-05	CCGCCGCCGCCGCCT
281	MLOC_69438	ERF	HORVU.MOREX.r2.6HG0507260.1	1464	1478	-	21.9848	3.34e-09	2.28e-05	CCGCCGCCGCCGCCT
282	MLOC_58641	ERF	HORVU.MOREX.r2.5HG0401170.1	1407	1427	+	23.6857	3.34e-09	1.87e-05	TTTCCGCCGCCGCCGCCGCTA
283	MLOC_17236	Dof	HORVU.MOREX.r2.5HG0401170.1	901	921	-	22.2273	3.44e-09	0.000565	TTTTCTTTTCTATTTTTTCTT
284	MLOC_3855	C2H2	HORVU.MOREX.r2.4HG0323760.1	1307	1325	+	23.6825	3.49e-09	0.000642	CCCCACCCTCCTCCTCCTC
285	MLOC_58641	ERF	HORVU.MOREX.r2.5HG0401170.1	1410	1430	+	23.6286	3.55e-09	1.9e-05	CCGCCGCCGCCGCCGCTAGCT
286	MLOC_58641	ERF	HORVU.MOREX.r2.2HG0161120.1	1466	1486	+	23.6143	3.6e-09	1.9e-05	CCGCCGCCGCCGCCGCCCGCC
287	MLOC_38561	ERF	HORVU.MOREX.r2.2HG0150190.1	1470	1490	-	22.0909	3.68e-09	3.89e-05	CGCGGGCGATGGCGGCGGCGG
288	MLOC_58641	ERF	HORVU.MOREX.r2.6HG0488970.1	1433	1453	+	23.5857	3.71e-09	1.91e-05	GCGTCGCCGCCGCCGCCGCCG
289	MLOC_55144	ERF	HORVU.MOREX.r2.6HG0488970.1	1446	1465	+	22.4242	3.76e-09	3.16e-05	CGCCGCCGCCTACGCCGCCG
290	MLOC_80197	ERF	HORVU.MOREX.r2.2HG0143240.1	1425	1452	+	21.7273	3.77e-09	1.98e-05	GGGTTTTAGCCGCCGCCGCCGCCGCCGC
291	MLOC_73522	ERF	HORVU.MOREX.r2.2HG0143240.1	1430	1450	+	44703	3.8e-09	2.25e-05	TTAGCCGCCGCCGCCGCCGCC
292	MLOC_73724	Dof	HORVU.MOREX.r2.1HG0063020.1	250	270	+	20.803	3.92e-09	0.000242	AAAAAATAGAAAAAGCAAAAT
293	MLOC_70754	AP2	HORVU.MOREX.r2.6HG0488970.1	582	601	-	22.4231	3.99e-09	0.000258	AAAAAAAAGAAAACAAGAGA
294	MLOC_55144	ERF	HORVU.MOREX.r2.3HG0182650.1	934	953	+	22.3788	3.99e-09	3.16e-05	CTCCACCCCCACCGCCGCCG
295	MLOC_55144	ERF	HORVU.MOREX.r2.3HG0182650.1	1454	1473	+	22.3788	3.99e-09	3.16e-05	CTCCACCCCCACCGCCGCCG
296	MLOC_80197	ERF	HORVU.MOREX.r2.1HG0071030.1	1438	1465	+	21.6818	4.08e-09	2.08e-05	CCGCCGCCGCCGCCGCCGAAGCGGAGCC
297	MLOC_69438	ERF	HORVU.MOREX.r2.5HG0401170.1	1413	1427	+	21.697	4.2e-09	2.77e-05	CCGCCGCCGCCGCTA
298	MLOC_70754	AP2	HORVU.MOREX.r2.7HG0577600.1	917	936	+	22.3846	4.21e-09	0.000258	AAAAAAAAAGAAAAAAAAGA
299	MLOC_77405	ERF	HORVU.MOREX.r2.5HG0400580.1	226	246	-	23.3521	4.25e-09	3.41e-05	TGCGGCGGCGGCGGCGGCGAT
300	MLOC_77405	ERF	HORVU.MOREX.r2.6HG0488970.1	1438	1458	-	23.338	4.31e-09	3.41e-05	GTAGGCGGCGGCGGCGGCGGC
301	MLOC_55323	ERF	HORVU.MOREX.r2.2HG0094430.1	1326	1344	-	22.2424	4.31e-09	3.04e-05	CGGCGGCGGCGGCGGCGAG
302	MLOC_55323	ERF	HORVU.MOREX.r2.1HG0071030.1	1431	1449	-	22.2424	4.31e-09	3.04e-05	CGGCGGCGGCGGCGGCGAG
303	MLOC_73522	ERF	HORVU.MOREX.r2.2HG0150190.1	1469	1489	+	22.3939	4.38e-09	2.52e-05	GCCGCCGCCGCCATCGCCCGC
304	MLOC_63834	ERF	HORVU.MOREX.r2.6HG0488970.1	1448	1467	-	20.0606	4.52e-09	4.3e-05	GGCGGCGGCGTAGGCGGCGG
305	MLOC_73522	ERF	HORVU.MOREX.r2.6HG0523600.1	1454	1474	-	22.3636	4.57e-09	2.54e-05	GCCGCCGCCGCCGCCGCCGGG
306	MLOC_73522	ERF	HORVU.MOREX.r2.6HG0523600.1	1457	1477	-	22.3333	4.75e-09	2.57e-05	GTAGCCGCCGCCGCCGCCGCC
307	MLOC_72525	LBD	HORVU.MOREX.r2.6HG0488970.1	1436	1456	+	22.6364	4.99e-09	4.73e-05	TCGCCGCCGCCGCCGCCGCCT
308	MLOC_55323	ERF	HORVU.MOREX.r2.5HG0401170.1	1409	1427	-	22.1212	5.07e-09	3.44e-05	TAGCGGCGGCGGCGGCGGA
309	MLOC_38561	ERF	HORVU.MOREX.r2.2HG0094430.1	1333	1353	-	21.8636	5.24e-09	5.11e-05	CGCTGGCGGCGGCGGCGGCGG
310	MLOC_38561	ERF	HORVU.MOREX.r2.6HG0488970.1	1439	1459	-	21.8485	5.36e-09	5.11e-05	CGTAGGCGGCGGCGGCGGCGG
311	MLOC_77405	ERF	HORVU.MOREX.r2.3HG0240120.1	610	630	-	23.1127	5.42e-09	4.12e-05	CGAGGCGGCGGCGGCGGCGGC
312	MLOC_58641	ERF	HORVU.MOREX.r2.6HG0507260.1	1458	1478	-	44615	5.54e-09	2.77e-05	CCGCCGCCGCCGCCTCCTTGG
313	MLOC_77405	ERF	HORVU.MOREX.r2.2HG0143240.1	1442	1462	-	23.0704	5.65e-09	4.13e-05	GGCGGGGGCGGCGGCGGCGGC
314	MLOC_38561	ERF	HORVU.MOREX.r2.2HG0143240.1	1443	1463	-	21.7879	5.87e-09	5.33e-05	GGGCGGGGGCGGCGGCGGCGG
315	MLOC_80197	ERF	HORVU.MOREX.r2.5HG0400580.1	224	251	+	21.4697	5.87e-09	2.92e-05	CGATCGCCGCCGCCGCCGCCGCACGCGC
316	MLOC_70754	AP2	HORVU.MOREX.r2.2HG0176320.1	514	533	-	22.1282	5.92e-09	0.000266	AAAAAAGTGAAAGAAAGAAA
317	MLOC_80197	ERF	HORVU.MOREX.r2.2HG0094430.1	1336	1363	+	21.4394	6.18e-09	2.99e-05	CCGCCGCCGCCGCCAGCGACTCCTCCGA
318	MLOC_73522	ERF	HORVU.MOREX.r2.5HG0400580.1	229	249	+	22.1212	6.22e-09	3.27e-05	GCCGCCGCCGCCGCCGCACGC
319	MLOC_63834	ERF	HORVU.MOREX.r2.2HG0143240.1	1431	1450	-	19.8788	6.33e-09	5.48e-05	GGCGGCGGCGGCGGCGGCTA
320	MLOC_63834	ERF	HORVU.MOREX.r2.6HG0523600.1	1457	1476	+	19.8788	6.33e-09	5.48e-05	GGCGGCGGCGGCGGCGGCTA
321	MLOC_80197	ERF	HORVU.MOREX.r2.5HG0400580.1	227	254	+	21.4091	6.5e-09	3.07e-05	TCGCCGCCGCCGCCGCCGCACGCGCCAG
322	MLOC_55144	ERF	HORVU.MOREX.r2.2HG0161120.1	541	560	-	21.9545	6.53e-09	4.86e-05	CACCACCTCCACCACCACCA
323	MLOC_55323	ERF	HORVU.MOREX.r2.6HG0507260.1	1464	1482	+	21.9091	6.63e-09	4.35e-05	AGGCGGCGGCGGCGGCGAC
324	MLOC_38561	ERF	HORVU.MOREX.r2.6HG0507260.1	1461	1481	+	21.697	6.71e-09	5.81e-05	AGGAGGCGGCGGCGGCGGCGA
325	MLOC_63834	ERF	HORVU.MOREX.r2.6HG0521920.1	1456	1475	+	19.8333	6.88e-09	5.7e-05	GGCGGCGGCGGCGCAGGCGG
326	MLOC_55144	ERF	HORVU.MOREX.r2.2HG0143240.1	1438	1457	+	21.9091	6.9e-09	4.86e-05	CGCCGCCGCCGCCGCCGCCC
327	MLOC_55144	ERF	HORVU.MOREX.r2.2HG0161120.1	1464	1483	+	21.9091	6.9e-09	4.86e-05	CGCCGCCGCCGCCGCCGCCC
328	MLOC_80197	ERF	HORVU.MOREX.r2.2HG0161120.1	1463	1490	+	21.3485	7.19e-09	3.32e-05	CCGCCGCCGCCGCCGCCGCCCGCCACCG
329	MLOC_70754	AP2	HORVU.MOREX.r2.5HG0401170.1	938	957	+	21.9744	7.21e-09	0.000266	AAAAAAATGAAAGAAAGAGA
330	MLOC_58641	ERF	HORVU.MOREX.r2.2HG0143240.1	1446	1466	+	22.9286	7.27e-09	3.54e-05	CCGCCGCCGCCCCCGCCCCCC
331	MLOC_73724	Dof	HORVU.MOREX.r2.7HG0568440.1	232	252	-	20.3939	7.45e-09	0.000345	AAGAAACGGAAAAAGGAAAAA
332	MLOC_38561	ERF	HORVU.MOREX.r2.4HG0343460.1	1443	1463	-	21.6212	7.49e-09	6.08e-05	GTGCGGCGGCGGCGGCGGCGG
333	MLOC_55144	ERF	HORVU.MOREX.r2.4HG0343460.1	1438	1457	+	21.8333	7.5e-09	5.09e-05	GCCCGCCGCCGCCGCCGCCG
334	MLOC_38561	ERF	HORVU.MOREX.r2.2HG0150190.1	1464	1484	-	21.6061	7.65e-09	6.08e-05	CGATGGCGGCGGCGGCGGAGA
335	MLOC_58641	ERF	HORVU.MOREX.r2.2HG0094430.1	1324	1344	+	22.8714	7.69e-09	3.57e-05	CCCTCGCCGCCGCCGCCGCCG
336	MLOC_58641	ERF	HORVU.MOREX.r2.1HG0071030.1	1429	1449	+	22.8714	7.69e-09	3.57e-05	CCCTCGCCGCCGCCGCCGCCG
337	MLOC_63834	ERF	HORVU.MOREX.r2.5HG0400580.1	224	243	-	19.7273	8.36e-09	6.37e-05	GGCGGCGGCGGCGGCGATCG
338	MLOC_63834	ERF	HORVU.MOREX.r2.6HG0507260.1	1465	1484	+	19.7273	8.36e-09	6.37e-05	GGCGGCGGCGGCGGCGACAG
339	MLOC_58641	ERF	HORVU.MOREX.r2.1HG0071030.1	1438	1458	+	22.7857	8.37e-09	3.79e-05	CCGCCGCCGCCGCCGCCGAAG
340	MLOC_55323	ERF	HORVU.MOREX.r2.2HG0150190.1	1469	1487	-	21.6818	8.81e-09	5.58e-05	GGGCGATGGCGGCGGCGGC
341	MLOC_38561	ERF	HORVU.MOREX.r2.6HG0488970.1	1445	1465	-	44702	8.93e-09	6.81e-05	CGGCGGCGTAGGCGGCGGCGG
342	MLOC_73522	ERF	HORVU.MOREX.r2.2HG0094430.1	1338	1358	+	21.8182	9.11e-09	4.66e-05	GCCGCCGCCGCCAGCGACTCC
343	MLOC_80197	ERF	HORVU.MOREX.r2.5HG0401170.1	1404	1431	+	21.1818	9.45e-09	4.25e-05	ACCTTTCCGCCGCCGCCGCCGCTAGCTC
344	MLOC_77405	ERF	HORVU.MOREX.r2.2HG0143240.1	1430	1450	-	22.5352	9.59e-09	6.75e-05	GGCGGCGGCGGCGGCGGCTAA
345	MLOC_55144	ERF	HORVU.MOREX.r2.6HG0507260.1	1461	1480	-	21.5909	9.84e-09	6.45e-05	CGCCGCCGCCGCCGCCTCCT
346	MLOC_63834	ERF	HORVU.MOREX.r2.5HG0400580.1	191	210	-	19.6364	9.87e-09	7.22e-05	GGCGGCGGCGGGGGCGTCGG
347	MLOC_58641	ERF	HORVU.MOREX.r2.2HG0150190.1	1470	1490	+	44734	1.01e-08	4.45e-05	CCGCCGCCGCCATCGCCCGCG
348	MLOC_38561	ERF	HORVU.MOREX.r2.3HG0240120.1	611	631	-	21.4091	1.02e-08	7.35e-05	CCGAGGCGGCGGCGGCGGCGG
349	MLOC_55144	ERF	HORVU.MOREX.r2.2HG0156440.1	1433	1452	+	21.5455	1.04e-08	6.57e-05	CCCCTCCGCCGCCGCCACCG
350	MLOC_38561	ERF	HORVU.MOREX.r2.3HG0240120.1	608	628	-	21.3939	1.04e-08	7.35e-05	AGGCGGCGGCGGCGGCGGCGC
351	MLOC_17236	Dof	HORVU.MOREX.r2.5HG0401170.1	907	927	-	21.3182	1.06e-08	0.000565	TTTCCTTTTTCTTTTCTATTT
352	MLOC_69987	ERF	HORVU.MOREX.r2.5HG0400580.1	227	241	+	21.8485	1.07e-08	5.99e-05	TCGCCGCCGCCGCCG
353	MLOC_69987	ERF	HORVU.MOREX.r2.2HG0094430.1	1327	1341	+	21.8485	1.07e-08	5.99e-05	TCGCCGCCGCCGCCG
354	MLOC_69987	ERF	HORVU.MOREX.r2.1HG0071030.1	1432	1446	+	21.8485	1.07e-08	5.99e-05	TCGCCGCCGCCGCCG
355	MLOC_69987	ERF	HORVU.MOREX.r2.6HG0488970.1	1436	1450	+	21.8485	1.07e-08	5.99e-05	TCGCCGCCGCCGCCG
356	MLOC_69987	ERF	HORVU.MOREX.r2.6HG0507260.1	1467	1481	-	21.8485	1.07e-08	5.99e-05	TCGCCGCCGCCGCCG
357	MLOC_69987	ERF	HORVU.MOREX.r2.2HG0097470.1	1471	1485	-	21.8485	1.07e-08	5.99e-05	TCGCCGCCGCCGCCG
358	MLOC_17236	Dof	HORVU.MOREX.r2.7HG0598450.1	1041	1061	-	21.2879	1.09e-08	0.000565	TTTACTTTTCCTTTTCTTTTG
359	MLOC_55144	ERF	HORVU.MOREX.r2.6HG0521920.1	1458	1477	-	21.4848	1.11e-08	6.79e-05	CGCCGCCTGCGCCGCCGCCG
360	MLOC_72525	LBD	HORVU.MOREX.r2.6HG0521920.1	1455	1475	-	21.9091	1.12e-08	0.000101	CCGCCTGCGCCGCCGCCGCCG
361	MLOC_55323	ERF	HORVU.MOREX.r2.2HG0150190.1	1463	1481	-	21.4848	1.13e-08	6.91e-05	TGGCGGCGGCGGCGGAGAG
362	MLOC_73522	ERF	HORVU.MOREX.r2.2HG0150190.1	1463	1483	+	21.5909	1.2e-08	5.98e-05	CTCTCCGCCGCCGCCGCCATC
363	MLOC_77405	ERF	HORVU.MOREX.r2.2HG0094430.1	1332	1352	-	22.2817	1.22e-08	8.3e-05	GCTGGCGGCGGCGGCGGCGGC
364	MLOC_38561	ERF	HORVU.MOREX.r2.2HG0143240.1	1431	1451	-	21.2727	1.23e-08	8.09e-05	CGGCGGCGGCGGCGGCGGCTA
365	MLOC_38561	ERF	HORVU.MOREX.r2.6HG0523600.1	1456	1476	+	21.2727	1.23e-08	8.09e-05	CGGCGGCGGCGGCGGCGGCTA
366	MLOC_58641	ERF	HORVU.MOREX.r2.5HG0444660.1	1272	1292	+	22.3857	1.24e-08	5.34e-05	CCTGCGCCGCCGCCCCTGCCG
367	MLOC_17236	Dof	HORVU.MOREX.r2.2HG0150190.1	129	149	-	21.1667	1.26e-08	0.000565	TTCACTTTTTCTTTTTTTAAT
368	MLOC_73522	ERF	HORVU.MOREX.r2.5HG0401170.1	1409	1429	+	21.5303	1.28e-08	6.24e-05	TCCGCCGCCGCCGCCGCTAGC
369	MLOC_63834	ERF	HORVU.MOREX.r2.6HG0488970.1	1433	1452	-	19.4697	1.32e-08	9.34e-05	GGCGGCGGCGGCGGCGACGC
370	MLOC_55323	ERF	HORVU.MOREX.r2.3HG0240120.1	607	625	-	21.3485	1.34e-08	7.94e-05	CGGCGGCGGCGGCGGCGCG
371	MLOC_77405	ERF	HORVU.MOREX.r2.2HG0161120.1	602	622	+	22.1831	1.34e-08	8.45e-05	GAAGGTGGAGGTGGAGGTGGT
372	MLOC_77405	ERF	HORVU.MOREX.r2.3HG0240120.1	607	627	-	22.1831	1.34e-08	8.45e-05	GGCGGCGGCGGCGGCGGCGCG
373	MLOC_77405	ERF	HORVU.MOREX.r2.2HG0143240.1	1445	1465	-	22.1549	1.38e-08	8.45e-05	GGGGGCGGGGGCGGCGGCGGC
374	MLOC_69438	ERF	HORVU.MOREX.r2.6HG0507260.1	1467	1481	-	21.0303	1.41e-08	7.5e-05	TCGCCGCCGCCGCCG
375	MLOC_69438	ERF	HORVU.MOREX.r2.2HG0097470.1	1471	1485	-	21.0303	1.41e-08	7.5e-05	TCGCCGCCGCCGCCG
376	MLOC_69438	ERF	HORVU.MOREX.r2.5HG0400580.1	227	241	+	21.0303	1.41e-08	7.5e-05	TCGCCGCCGCCGCCG
377	MLOC_69438	ERF	HORVU.MOREX.r2.2HG0094430.1	1327	1341	+	21.0303	1.41e-08	7.5e-05	TCGCCGCCGCCGCCG
378	MLOC_69438	ERF	HORVU.MOREX.r2.1HG0071030.1	1432	1446	+	21.0303	1.41e-08	7.5e-05	TCGCCGCCGCCGCCG
379	MLOC_69438	ERF	HORVU.MOREX.r2.6HG0488970.1	1436	1450	+	21.0303	1.41e-08	7.5e-05	TCGCCGCCGCCGCCG
380	MLOC_69438	ERF	HORVU.MOREX.r2.2HG0156440.1	1447	1461	+	21.0303	1.41e-08	7.5e-05	CCACCGCCGCCGCAA
381	MLOC_58641	ERF	HORVU.MOREX.r2.3HG0240120.1	605	625	+	22.2429	1.42e-08	5.98e-05	CTCGCGCCGCCGCCGCCGCCG
382	MLOC_55144	ERF	HORVU.MOREX.r2.5HG0400580.1	225	244	+	21.2576	1.42e-08	8.42e-05	GATCGCCGCCGCCGCCGCCG
383	MLOC_55144	ERF	HORVU.MOREX.r2.6HG0488970.1	1449	1468	+	21.2273	1.46e-08	8.43e-05	CGCCGCCTACGCCGCCGCCT
384	MLOC_73522	ERF	HORVU.MOREX.r2.6HG0507260.1	1459	1479	-	21.3939	1.51e-08	7.16e-05	GCCGCCGCCGCCGCCTCCTTG
385	MLOC_58641	ERF	HORVU.MOREX.r2.6HG0507260.1	1464	1484	-	22.1714	1.52e-08	6.26e-05	CTGTCGCCGCCGCCGCCGCCT
386	MLOC_15776	BBR-BPC	HORVU.MOREX.r2.2HG0165360.1	1414	1434	-	21.0395	1.53e-08	0.00278	CCCCCTCTCTCTCTCTCTTGC
387	MLOC_77405	ERF	HORVU.MOREX.r2.2HG0161120.1	605	625	+	22.0423	1.53e-08	9.1e-05	GGTGGAGGTGGAGGTGGTGAA
388	MLOC_72525	LBD	HORVU.MOREX.r2.4HG0343460.1	1437	1457	+	21.6061	1.54e-08	0.000133	CGCCCGCCGCCGCCGCCGCCG
389	MLOC_55323	ERF	HORVU.MOREX.r2.2HG0094430.1	1335	1353	-	21.2121	1.59e-08	9.15e-05	CGCTGGCGGCGGCGGCGGC
390	MLOC_70754	AP2	HORVU.MOREX.r2.5HG0401170.1	940	959	+	21.3333	1.59e-08	0.000488	AAAAATGAAAGAAAGAGAAA
391	MLOC_77405	ERF	HORVU.MOREX.r2.1HG0071030.1	1437	1457	-	21.9577	1.66e-08	9.54e-05	TTCGGCGGCGGCGGCGGCGGC
392	MLOC_55144	ERF	HORVU.MOREX.r2.6HG0507260.1	1464	1483	-	21.0909	1.69e-08	9.36e-05	TGTCGCCGCCGCCGCCGCCT
393	MLOC_55144	ERF	HORVU.MOREX.r2.2HG0156440.1	1442	1461	+	21.0758	1.72e-08	9.36e-05	CGCCGCCACCGCCGCCGCAA
394	MLOC_57142	GATA	HORVU.MOREX.r2.7HG0548160.1	67	85	+	22.1974	1.79e-08	0.00194	CATCCTCCACATCATCATC
395	MLOC_58641	ERF	HORVU.MOREX.r2.2HG0156440.1	1432	1452	+	21.9714	1.83e-08	7.39e-05	TCCCCTCCGCCGCCGCCACCG
396	MLOC_38561	ERF	HORVU.MOREX.r2.6HG0507260.1	1458	1478	+	20.9545	1.89e-08	0.00012	CCAAGGAGGCGGCGGCGGCGG
397	MLOC_77405	ERF	HORVU.MOREX.r2.6HG0488970.1	1441	1461	-	21.8028	1.91e-08	0.000107	GGCGTAGGCGGCGGCGGCGGC
398	MLOC_55144	ERF	HORVU.MOREX.r2.6HG0488970.1	1440	1459	+	20.9545	1.96e-08	0.000103	CGCCGCCGCCGCCGCCTACG
399	MLOC_70754	AP2	HORVU.MOREX.r2.5HG0401170.1	901	920	+	21.1538	1.96e-08	0.000517	AAGAAAAAATAGAAAAGAAA
400	MLOC_73522	ERF	HORVU.MOREX.r2.6HG0488970.1	1432	1452	+	21.1364	2.03e-08	9.4e-05	CGCGTCGCCGCCGCCGCCGCC
401	MLOC_57142	GATA	HORVU.MOREX.r2.7HG0605640.1	1100	1118	-	21.9605	2.05e-08	0.00194	CATCAGCATCAGCATCAAC
402	MLOC_69987	ERF	HORVU.MOREX.r2.2HG0156440.1	1444	1458	+	21.3636	2.06e-08	0.000112	CCGCCACCGCCGCCG
403	MLOC_58641	ERF	HORVU.MOREX.r2.2HG0094430.1	1336	1356	+	21.8286	2.08e-08	8.25e-05	CCGCCGCCGCCGCCAGCGACT
404	MLOC_77405	ERF	HORVU.MOREX.r2.6HG0523600.1	1457	1477	+	21.7042	2.09e-08	0.000114	GGCGGCGGCGGCGGCGGCTAC
405	MLOC_55323	ERF	HORVU.MOREX.r2.3HG0240120.1	613	631	-	20.9848	2.1e-08	0.000117	CCGAGGCGGCGGCGGCGGC
406	MLOC_72525	LBD	HORVU.MOREX.r2.3HG0240120.1	608	628	+	21.303	2.11e-08	0.000174	GCGCCGCCGCCGCCGCCGCCT
407	MLOC_73724	Dof	HORVU.MOREX.r2.2HG0150190.1	140	160	+	19.6667	2.15e-08	0.000795	AAAAAGTGAAAAAAGTGAAAA
408	MLOC_69987	ERF	HORVU.MOREX.r2.2HG0150190.1	1464	1478	+	21.3485	2.15e-08	0.000114	TCTCCGCCGCCGCCG
409	MLOC_58641	ERF	HORVU.MOREX.r2.2HG0094430.1	1339	1359	+	21.7857	2.17e-08	8.4e-05	CCGCCGCCGCCAGCGACTCCT
410	MLOC_3855	C2H2	HORVU.MOREX.r2.2HG0094430.1	1310	1328	+	21.6508	2.18e-08	0.00199	CCTTCCCCTCCTCCCCCTC
411	MLOC_63834	ERF	HORVU.MOREX.r2.4HG0343460.1	1434	1453	-	19.1515	2.26e-08	0.000154	GGCGGCGGCGGCGGGCGGGG
412	MLOC_38561	ERF	HORVU.MOREX.r2.1HG0071030.1	1438	1458	-	20.803	2.3e-08	0.000142	CTTCGGCGGCGGCGGCGGCGG
413	MLOC_24530	ERF	HORVU.MOREX.r2.2HG0150190.1	1470	1484	+	20.6364	2.38e-08	0.000728	CCGCCGCCGCCATCG
414	MLOC_55144	ERF	HORVU.MOREX.r2.6HG0488970.1	1431	1450	+	20.7576	2.4e-08	0.000124	CCGCGTCGCCGCCGCCGCCG
415	MLOC_55323	ERF	HORVU.MOREX.r2.6HG0488970.1	1441	1459	-	20.8485	2.46e-08	0.000134	CGTAGGCGGCGGCGGCGGC
416	MLOC_38561	ERF	HORVU.MOREX.r2.5HG0400580.1	227	247	-	20.7424	2.49e-08	0.000148	GTGCGGCGGCGGCGGCGGCGA
417	MLOC_77405	ERF	HORVU.MOREX.r2.4HG0323760.1	1247	1267	-	21.493	2.53e-08	0.000134	GGTGGTGGAGTTGGCGGCGAC
418	MLOC_73522	ERF	HORVU.MOREX.r2.1HG0071030.1	1440	1460	+	20.9394	2.54e-08	0.000115	GCCGCCGCCGCCGCCGAAGCG
419	MLOC_63834	ERF	HORVU.MOREX.r2.2HG0156440.1	1429	1448	-	19.0606	2.63e-08	0.000166	GGCGGCGGCGGAGGGGAAGG
420	MLOC_63834	ERF	HORVU.MOREX.r2.6HG0488970.1	1430	1449	-	19.0606	2.63e-08	0.000166	GGCGGCGGCGGCGACGCGGG
421	MLOC_77405	ERF	HORVU.MOREX.r2.2HG0094430.1	1335	1355	-	21.4507	2.63e-08	0.000135	GTCGCTGGCGGCGGCGGCGGC
422	MLOC_73724	Dof	HORVU.MOREX.r2.7HG0598450.1	1043	1063	+	19.5152	2.65e-08	0.000817	AAAGAAAAGGAAAAGTAAACA
423	MLOC_69987	ERF	HORVU.MOREX.r2.5HG0401170.1	1413	1427	+	20.9394	2.67e-08	0.000137	CCGCCGCCGCCGCTA
424	MLOC_73522	ERF	HORVU.MOREX.r2.5HG0444660.1	1274	1294	+	20.8939	2.68e-08	0.000118	TGCGCCGCCGCCCCTGCCGCT
425	MLOC_55144	ERF	HORVU.MOREX.r2.1HG0020160.1	336	355	+	20.6515	2.68e-08	0.000134	CTGCTCCTCCACCGCCGCCG
426	MLOC_63834	ERF	HORVU.MOREX.r2.3HG0240120.1	605	624	-	19.0455	2.7e-08	0.000166	GGCGGCGGCGGCGGCGCGAG
427	MLOC_55323	ERF	HORVU.MOREX.r2.5HG0400580.1	229	247	-	20.7576	2.73e-08	0.000141	GTGCGGCGGCGGCGGCGGC
428	MLOC_55323	ERF	HORVU.MOREX.r2.4HG0343460.1	1445	1463	-	20.7576	2.73e-08	0.000141	GTGCGGCGGCGGCGGCGGC
429	MLOC_55144	ERF	HORVU.MOREX.r2.3HG0240120.1	606	625	+	20.6212	2.77e-08	0.000134	TCGCGCCGCCGCCGCCGCCG
430	MLOC_56075	LBD	HORVU.MOREX.r2.2HG0156440.1	1442	1458	-	20.0909	2.77e-08	0.00142	CGGCGGCGGTGGCGGCG
431	MLOC_55144	ERF	HORVU.MOREX.r2.2HG0150190.1	1462	1481	+	20.6061	2.81e-08	0.000134	TCTCTCCGCCGCCGCCGCCA
432	MLOC_70754	AP2	HORVU.MOREX.r2.7HG0577600.1	916	935	+	20.8333	2.83e-08	0.000651	TAAAAAAAAAGAAAAAAAAG
433	MLOC_55323	ERF	HORVU.MOREX.r2.6HG0521920.1	1455	1473	+	20.7273	2.83e-08	0.000141	CGGCGGCGGCGGCGCAGGC
434	MLOC_69002	ERF	HORVU.MOREX.r2.5HG0400580.1	230	244	+	18.2879	2.83e-08	0.000246	CCGCCGCCGCCGCCG
435	MLOC_69002	ERF	HORVU.MOREX.r2.3HG0240120.1	611	625	+	18.2879	2.83e-08	0.000246	CCGCCGCCGCCGCCG
436	MLOC_69002	ERF	HORVU.MOREX.r2.2HG0094430.1	1330	1344	+	18.2879	2.83e-08	0.000246	CCGCCGCCGCCGCCG
437	MLOC_69002	ERF	HORVU.MOREX.r2.2HG0094430.1	1333	1347	+	18.2879	2.83e-08	0.000246	CCGCCGCCGCCGCCG
438	MLOC_69002	ERF	HORVU.MOREX.r2.5HG0401170.1	1410	1424	+	18.2879	2.83e-08	0.000246	CCGCCGCCGCCGCCG
439	MLOC_69002	ERF	HORVU.MOREX.r2.2HG0143240.1	1434	1448	+	18.2879	2.83e-08	0.000246	CCGCCGCCGCCGCCG
440	MLOC_69002	ERF	HORVU.MOREX.r2.1HG0071030.1	1435	1449	+	18.2879	2.83e-08	0.000246	CCGCCGCCGCCGCCG
441	MLOC_69002	ERF	HORVU.MOREX.r2.2HG0143240.1	1437	1451	+	18.2879	2.83e-08	0.000246	CCGCCGCCGCCGCCG
442	MLOC_69002	ERF	HORVU.MOREX.r2.1HG0071030.1	1438	1452	+	18.2879	2.83e-08	0.000246	CCGCCGCCGCCGCCG
443	MLOC_69002	ERF	HORVU.MOREX.r2.6HG0488970.1	1439	1453	+	18.2879	2.83e-08	0.000246	CCGCCGCCGCCGCCG
444	MLOC_69002	ERF	HORVU.MOREX.r2.2HG0143240.1	1440	1454	+	18.2879	2.83e-08	0.000246	CCGCCGCCGCCGCCG
445	MLOC_69002	ERF	HORVU.MOREX.r2.4HG0343460.1	1440	1454	+	18.2879	2.83e-08	0.000246	CCGCCGCCGCCGCCG
446	MLOC_69002	ERF	HORVU.MOREX.r2.1HG0071030.1	1441	1455	+	18.2879	2.83e-08	0.000246	CCGCCGCCGCCGCCG
447	MLOC_69002	ERF	HORVU.MOREX.r2.4HG0343460.1	1443	1457	+	18.2879	2.83e-08	0.000246	CCGCCGCCGCCGCCG
448	MLOC_69002	ERF	HORVU.MOREX.r2.4HG0343460.1	1446	1460	+	18.2879	2.83e-08	0.000246	CCGCCGCCGCCGCCG
449	MLOC_69002	ERF	HORVU.MOREX.r2.2HG0161120.1	1454	1468	+	18.2879	2.83e-08	0.000246	CCGCCGCCGCCGCCG
450	MLOC_69002	ERF	HORVU.MOREX.r2.2HG0161120.1	1457	1471	+	18.2879	2.83e-08	0.000246	CCGCCGCCGCCGCCG
451	MLOC_69002	ERF	HORVU.MOREX.r2.2HG0161120.1	1460	1474	+	18.2879	2.83e-08	0.000246	CCGCCGCCGCCGCCG
452	MLOC_69002	ERF	HORVU.MOREX.r2.2HG0161120.1	1463	1477	+	18.2879	2.83e-08	0.000246	CCGCCGCCGCCGCCG
453	MLOC_69002	ERF	HORVU.MOREX.r2.2HG0161120.1	1466	1480	+	18.2879	2.83e-08	0.000246	CCGCCGCCGCCGCCG
454	MLOC_69002	ERF	HORVU.MOREX.r2.6HG0523600.1	1456	1470	-	18.2879	2.83e-08	0.000246	CCGCCGCCGCCGCCG
455	MLOC_69002	ERF	HORVU.MOREX.r2.6HG0523600.1	1459	1473	-	18.2879	2.83e-08	0.000246	CCGCCGCCGCCGCCG
456	MLOC_69987	ERF	HORVU.MOREX.r2.6HG0521920.1	1458	1472	-	20.8939	2.84e-08	0.000143	CCTGCGCCGCCGCCG
457	MLOC_69987	ERF	HORVU.MOREX.r2.2HG0156440.1	1438	1452	+	20.8788	2.94e-08	0.000143	CCGCCGCCGCCACCG
458	MLOC_73522	ERF	HORVU.MOREX.r2.5HG0401170.1	1412	1432	+	20.803	2.95e-08	0.000127	GCCGCCGCCGCCGCTAGCTCT
459	MLOC_17236	Dof	HORVU.MOREX.r2.1HG0063020.1	248	268	-	20.4091	2.98e-08	0.00102	TTTGCTTTTTCTATTTTTTTG
460	MLOC_69438	ERF	HORVU.MOREX.r2.2HG0156440.1	1444	1458	+	44701	3.03e-08	0.000146	CCGCCACCGCCGCCG
461	MLOC_69987	ERF	HORVU.MOREX.r2.1HG0020160.1	341	355	+	20.8636	3.08e-08	0.000147	CCTCCACCGCCGCCG
462	MLOC_58641	ERF	HORVU.MOREX.r2.5HG0401170.1	1413	1433	+	21.3714	3.15e-08	0.00012	CCGCCGCCGCCGCTAGCTCTA
463	MLOC_12223	ERF	HORVU.MOREX.r2.2HG0156440.1	1437	1451	-	20.1364	3.16e-08	0.000396	GGTGGCGGCGGCGGA
464	MLOC_69438	ERF	HORVU.MOREX.r2.2HG0150190.1	1464	1478	+	20.4394	3.18e-08	0.000146	TCTCCGCCGCCGCCG
465	MLOC_69438	ERF	HORVU.MOREX.r2.3HG0240120.1	608	622	+	20.4091	3.21e-08	0.000146	GCGCCGCCGCCGCCG
466	MLOC_69438	ERF	HORVU.MOREX.r2.6HG0521920.1	1455	1469	-	20.4091	3.21e-08	0.000146	GCGCCGCCGCCGCCG
467	MLOC_69438	ERF	HORVU.MOREX.r2.6HG0506760.1	1480	1494	-	20.4091	3.21e-08	0.000146	GCGCCGCCGCCGCCG
468	MLOC_3855	C2H2	HORVU.MOREX.r2.4HG0323760.1	238	256	-	21.1667	3.25e-08	0.00199	TCTCATCCTCTTCCTTCTC
469	MLOC_69438	ERF	HORVU.MOREX.r2.2HG0143240.1	1443	1457	+	20.3939	3.29e-08	0.000146	CCGCCGCCGCCGCCC
470	MLOC_69438	ERF	HORVU.MOREX.r2.2HG0161120.1	1469	1483	+	20.3939	3.29e-08	0.000146	CCGCCGCCGCCGCCC
471	MLOC_69002	ERF	HORVU.MOREX.r2.1HG0069590.1	1484	1498	+	18.197	3.39e-08	0.000282	CGGCCGCCGCCGGCG
472	MLOC_17236	Dof	HORVU.MOREX.r2.5HG0401170.1	914	934	-	20.2879	3.41e-08	0.00102	TTGGCTTTTTCCTTTTTCTTT
473	MLOC_80197	ERF	HORVU.MOREX.r2.5HG0401170.1	1407	1434	+	20.3333	3.43e-08	0.00015	TTTCCGCCGCCGCCGCCGCTAGCTCTAG
474	MLOC_12223	ERF	HORVU.MOREX.r2.5HG0401170.1	1409	1423	-	20.0606	3.43e-08	0.000396	GGCGGCGGCGGCGGA
475	MLOC_12223	ERF	HORVU.MOREX.r2.2HG0150190.1	1466	1480	-	20.0606	3.43e-08	0.000396	GGCGGCGGCGGCGGA
476	MLOC_58641	ERF	HORVU.MOREX.r2.2HG0156440.1	1441	1461	+	21.2714	3.44e-08	0.000128	CCGCCGCCACCGCCGCCGCAA
477	MLOC_72525	LBD	HORVU.MOREX.r2.5HG0400580.1	224	244	+	20.803	3.47e-08	0.000261	CGATCGCCGCCGCCGCCGCCG
478	MLOC_80197	ERF	HORVU.MOREX.r2.2HG0156440.1	1444	1471	+	20.3182	3.5e-08	0.00015	CCGCCACCGCCGCCGCAAAGGGAAACGC
479	MLOC_63834	ERF	HORVU.MOREX.r2.2HG0094430.1	1321	1340	-	18.8788	3.53e-08	0.00021	GGCGGCGGCGGCGAGGGGGA
480	MLOC_77405	ERF	HORVU.MOREX.r2.6HG0507260.1	1188	1208	+	21.1127	3.56e-08	0.000178	GGGGGCGGCGGAGGCGGAGAA
481	MLOC_72525	LBD	HORVU.MOREX.r2.2HG0143240.1	1437	1457	+	20.7727	3.57e-08	0.000261	CCGCCGCCGCCGCCGCCGCCC
482	MLOC_72525	LBD	HORVU.MOREX.r2.2HG0161120.1	1463	1483	+	20.7727	3.57e-08	0.000261	CCGCCGCCGCCGCCGCCGCCC
483	MLOC_55323	ERF	HORVU.MOREX.r2.2HG0143240.1	1445	1463	-	44701	3.64e-08	0.000177	GGGCGGGGGCGGCGGCGGC
484	MLOC_80197	ERF	HORVU.MOREX.r2.6HG0488970.1	1442	1469	+	20.2727	3.73e-08	0.000157	CCGCCGCCGCCGCCTACGCCGCCGCCTT
485	MLOC_69987	ERF	HORVU.MOREX.r2.2HG0156440.1	1441	1455	+	20.6515	3.75e-08	0.000174	CCGCCGCCACCGCCG
486	MLOC_55144	ERF	HORVU.MOREX.r2.6HG0521920.1	1455	1474	-	20.3182	3.77e-08	0.000175	CGCCTGCGCCGCCGCCGCCG
487	MLOC_69987	ERF	HORVU.MOREX.r2.2HG0156440.1	1447	1461	+	20.6061	3.89e-08	0.000176	CCACCGCCGCCGCAA
488	MLOC_73522	ERF	HORVU.MOREX.r2.2HG0156440.1	1440	1460	+	20.5303	3.98e-08	0.000168	GCCGCCGCCACCGCCGCCGCA
489	MLOC_24530	ERF	HORVU.MOREX.r2.2HG0156440.1	1438	1452	+	20.303	3.99e-08	0.000728	CCGCCGCCGCCACCG
490	MLOC_56075	LBD	HORVU.MOREX.r2.6HG0488970.1	1449	1465	-	19.8182	3.99e-08	0.00142	CGGCGGCGTAGGCGGCG
491	MLOC_70754	AP2	HORVU.MOREX.r2.5HG0401170.1	894	913	+	20.5128	4.02e-08	0.000804	AAGAAAAAAGAAAAAATAGA
492	MLOC_38561	ERF	HORVU.MOREX.r2.2HG0161120.1	1466	1486	-	20.3485	4.06e-08	0.000235	GGCGGGCGGCGGCGGCGGCGG
493	MLOC_73724	Dof	HORVU.MOREX.r2.7HG0568440.1	224	244	-	19.197	4.07e-08	0.00108	GAAAAAGGAAAAAAGATAAAA
494	MLOC_31575	MIKC_MADS	HORVU.MOREX.r2.7HG0545130.1	1336	1350	-	19.4789	4.21e-08	0.00791	ATCCAAAAATGGCAA
495	MLOC_69987	ERF	HORVU.MOREX.r2.3HG0240120.1	608	622	+	20.4545	4.28e-08	0.000181	GCGCCGCCGCCGCCG
496	MLOC_69987	ERF	HORVU.MOREX.r2.6HG0521920.1	1455	1469	-	20.4545	4.28e-08	0.000181	GCGCCGCCGCCGCCG
497	MLOC_69987	ERF	HORVU.MOREX.r2.6HG0506760.1	1480	1494	-	20.4545	4.28e-08	0.000181	GCGCCGCCGCCGCCG
498	MLOC_55144	ERF	HORVU.MOREX.r2.2HG0161120.1	601	620	-	20.1818	4.32e-08	0.000195	CACCTCCACCTCCACCTTCA
499	MLOC_70754	AP2	HORVU.MOREX.r2.7HG0609200.1	260	279	-	20.4359	4.36e-08	0.000804	TGGAAAATGAAAAAGAGAAA
500	MLOC_72525	LBD	HORVU.MOREX.r2.6HG0523600.1	1453	1473	-	20.5152	4.58e-08	0.000322	CCGCCGCCGCCGCCGCCGGGG
501	MLOC_66348	NAC	HORVU.MOREX.r2.1HG0004900.1	782	801	-	18.6818	4.68e-08	0.00895	CGCCGTGCTACCAACGCCAC
502	MLOC_55144	ERF	HORVU.MOREX.r2.4HG0323760.1	1249	1268	+	20.0909	4.73e-08	0.000209	CGCCGCCAACTCCACCACCA
503	MLOC_70754	AP2	HORVU.MOREX.r2.7HG0617680.1	1000	1019	-	20.3462	4.81e-08	0.000805	GGAAAAGAAAAGGAAAGAAA
504	MLOC_15776	BBR-BPC	HORVU.MOREX.r2.5HG0433480.1	989	1009	+	18.5526	4.86e-08	0.004	CTCACTCCCTCTCTCACTCGC
505	MLOC_58641	ERF	HORVU.MOREX.r2.5HG0400580.1	233	253	+	20.8714	4.87e-08	0.000178	CCGCCGCCGCCGCACGCGCCA
506	MLOC_38561	ERF	HORVU.MOREX.r2.6HG0523600.1	1453	1473	+	20.1818	4.95e-08	0.000272	CCCCGGCGGCGGCGGCGGCGG
507	MLOC_73522	ERF	HORVU.MOREX.r2.1HG0071030.1	1428	1448	+	20.3182	4.98e-08	0.000205	GCCCTCGCCGCCGCCGCCGCC
508	MLOC_77405	ERF	HORVU.MOREX.r2.5HG0401170.1	1409	1429	-	20.7183	5.01e-08	0.000241	GCTAGCGGCGGCGGCGGCGGA
509	MLOC_38561	ERF	HORVU.MOREX.r2.5HG0401170.1	1413	1433	-	20.1667	5.04e-08	0.000272	TAGAGCTAGCGGCGGCGGCGG
510	MLOC_24530	ERF	HORVU.MOREX.r2.3HG0240120.1	614	628	+	20.1515	5.04e-08	0.000728	CCGCCGCCGCCGCCT
511	MLOC_24530	ERF	HORVU.MOREX.r2.6HG0488970.1	1442	1456	+	20.1515	5.04e-08	0.000728	CCGCCGCCGCCGCCT
512	MLOC_24530	ERF	HORVU.MOREX.r2.6HG0507260.1	1464	1478	-	20.1515	5.04e-08	0.000728	CCGCCGCCGCCGCCT
513	MLOC_77405	ERF	HORVU.MOREX.r2.2HG0161120.1	1465	1485	-	20.7042	5.07e-08	0.000241	GCGGGCGGCGGCGGCGGCGGC
514	MLOC_55323	ERF	HORVU.MOREX.r2.2HG0156440.1	1440	1458	-	20.1818	5.1e-08	0.000243	CGGCGGCGGTGGCGGCGGC
515	MLOC_38561	ERF	HORVU.MOREX.r2.5HG0400580.1	230	250	-	20.1515	5.13e-08	0.000272	CGCGTGCGGCGGCGGCGGCGG
516	MLOC_63834	ERF	HORVU.MOREX.r2.2HG0150190.1	1461	1480	-	18.6212	5.24e-08	0.000299	GGCGGCGGCGGCGGAGAGAG
517	MLOC_73522	ERF	HORVU.MOREX.r2.2HG0161120.1	1468	1488	+	20.2576	5.29e-08	0.000213	GCCGCCGCCGCCGCCCGCCAC
518	MLOC_55144	ERF	HORVU.MOREX.r2.2HG0094430.1	1334	1353	+	19.9545	5.41e-08	0.000234	CGCCGCCGCCGCCGCCAGCG
519	MLOC_63834	ERF	HORVU.MOREX.r2.3HG0182650.1	933	952	-	18.5909	5.49e-08	0.000299	GGCGGCGGTGGGGGTGGAGT
520	MLOC_63834	ERF	HORVU.MOREX.r2.3HG0182650.1	1453	1472	-	18.5909	5.49e-08	0.000299	GGCGGCGGTGGGGGTGGAGT
521	MLOC_3855	C2H2	HORVU.MOREX.r2.5HG0446210.1	1326	1344	-	20.5238	5.51e-08	0.00201	CGTCCTCGTCCTCCTCCTC
522	MLOC_24530	ERF	HORVU.MOREX.r2.5HG0401170.1	1413	1427	+	20.0455	5.55e-08	0.000728	CCGCCGCCGCCGCTA
523	MLOC_38561	ERF	HORVU.MOREX.r2.2HG0161120.1	1451	1471	-	20.0758	5.6e-08	0.000289	CGGCGGCGGCGGCGGCGGGAG
524	MLOC_80197	ERF	HORVU.MOREX.r2.6HG0521920.1	1448	1475	-	19.9545	5.78e-08	0.000237	CCGCCTGCGCCGCCGCCGCCGAGGAAAG
525	MLOC_12223	ERF	HORVU.MOREX.r2.5HG0400580.1	229	243	-	19.6364	5.8e-08	0.000396	GGCGGCGGCGGCGGC
526	MLOC_12223	ERF	HORVU.MOREX.r2.3HG0240120.1	610	624	-	19.6364	5.8e-08	0.000396	GGCGGCGGCGGCGGC
527	MLOC_12223	ERF	HORVU.MOREX.r2.3HG0240120.1	613	627	-	19.6364	5.8e-08	0.000396	GGCGGCGGCGGCGGC
528	MLOC_12223	ERF	HORVU.MOREX.r2.2HG0094430.1	1329	1343	-	19.6364	5.8e-08	0.000396	GGCGGCGGCGGCGGC
529	MLOC_12223	ERF	HORVU.MOREX.r2.2HG0094430.1	1332	1346	-	19.6364	5.8e-08	0.000396	GGCGGCGGCGGCGGC
530	MLOC_12223	ERF	HORVU.MOREX.r2.2HG0094430.1	1335	1349	-	19.6364	5.8e-08	0.000396	GGCGGCGGCGGCGGC
531	MLOC_12223	ERF	HORVU.MOREX.r2.2HG0143240.1	1433	1447	-	19.6364	5.8e-08	0.000396	GGCGGCGGCGGCGGC
532	MLOC_12223	ERF	HORVU.MOREX.r2.1HG0071030.1	1434	1448	-	19.6364	5.8e-08	0.000396	GGCGGCGGCGGCGGC
533	MLOC_12223	ERF	HORVU.MOREX.r2.2HG0143240.1	1436	1450	-	19.6364	5.8e-08	0.000396	GGCGGCGGCGGCGGC
534	MLOC_12223	ERF	HORVU.MOREX.r2.1HG0071030.1	1437	1451	-	19.6364	5.8e-08	0.000396	GGCGGCGGCGGCGGC
535	MLOC_12223	ERF	HORVU.MOREX.r2.6HG0488970.1	1438	1452	-	19.6364	5.8e-08	0.000396	GGCGGCGGCGGCGGC
536	MLOC_12223	ERF	HORVU.MOREX.r2.2HG0143240.1	1439	1453	-	19.6364	5.8e-08	0.000396	GGCGGCGGCGGCGGC
537	MLOC_12223	ERF	HORVU.MOREX.r2.1HG0071030.1	1440	1454	-	19.6364	5.8e-08	0.000396	GGCGGCGGCGGCGGC
538	MLOC_12223	ERF	HORVU.MOREX.r2.6HG0488970.1	1441	1455	-	19.6364	5.8e-08	0.000396	GGCGGCGGCGGCGGC
539	MLOC_12223	ERF	HORVU.MOREX.r2.4HG0343460.1	1442	1456	-	19.6364	5.8e-08	0.000396	GGCGGCGGCGGCGGC
540	MLOC_12223	ERF	HORVU.MOREX.r2.2HG0143240.1	1442	1456	-	19.6364	5.8e-08	0.000396	GGCGGCGGCGGCGGC
541	MLOC_12223	ERF	HORVU.MOREX.r2.6HG0523600.1	1457	1471	+	19.6364	5.8e-08	0.000396	GGCGGCGGCGGCGGC
542	MLOC_12223	ERF	HORVU.MOREX.r2.4HG0343460.1	1445	1459	-	19.6364	5.8e-08	0.000396	GGCGGCGGCGGCGGC
543	MLOC_12223	ERF	HORVU.MOREX.r2.6HG0523600.1	1460	1474	+	19.6364	5.8e-08	0.000396	GGCGGCGGCGGCGGC
544	MLOC_12223	ERF	HORVU.MOREX.r2.6HG0507260.1	1465	1479	+	19.6364	5.8e-08	0.000396	GGCGGCGGCGGCGGC
545	MLOC_12223	ERF	HORVU.MOREX.r2.2HG0161120.1	1456	1470	-	19.6364	5.8e-08	0.000396	GGCGGCGGCGGCGGC
546	MLOC_12223	ERF	HORVU.MOREX.r2.2HG0161120.1	1459	1473	-	19.6364	5.8e-08	0.000396	GGCGGCGGCGGCGGC
547	MLOC_12223	ERF	HORVU.MOREX.r2.2HG0161120.1	1462	1476	-	19.6364	5.8e-08	0.000396	GGCGGCGGCGGCGGC
548	MLOC_12223	ERF	HORVU.MOREX.r2.2HG0161120.1	1465	1479	-	19.6364	5.8e-08	0.000396	GGCGGCGGCGGCGGC
549	MLOC_12223	ERF	HORVU.MOREX.r2.2HG0161120.1	1468	1482	-	19.6364	5.8e-08	0.000396	GGCGGCGGCGGCGGC
550	MLOC_69438	ERF	HORVU.MOREX.r2.1HG0020160.1	341	355	+	19.9091	5.89e-08	0.000256	CCTCCACCGCCGCCG
551	MLOC_55144	ERF	HORVU.MOREX.r2.6HG0488970.1	1443	1462	+	19.8636	5.91e-08	0.00025	CGCCGCCGCCGCCTACGCCG
552	MLOC_58641	ERF	HORVU.MOREX.r2.6HG0521920.1	1452	1472	-	20.6143	6.05e-08	0.000217	CCTGCGCCGCCGCCGCCGAGG
553	MLOC_55144	ERF	HORVU.MOREX.r2.2HG0143240.1	1441	1460	+	19.8182	6.18e-08	0.000255	CGCCGCCGCCGCCGCCCCCG
554	MLOC_80197	ERF	HORVU.MOREX.r2.3HG0240120.1	608	635	+	19.8939	6.26e-08	0.000252	GCGCCGCCGCCGCCGCCGCCTCGGAGCA
555	MLOC_70754	AP2	HORVU.MOREX.r2.7HG0577600.1	915	934	+	20.0897	6.28e-08	0.000926	ATAAAAAAAAAGAAAAAAAA
556	MLOC_73522	ERF	HORVU.MOREX.r2.4HG0343460.1	1445	1465	+	20.0758	6.39e-08	0.000252	GCCGCCGCCGCCGCCGCACAG
557	MLOC_3855	C2H2	HORVU.MOREX.r2.4HG0323760.1	840	858	+	20.3413	6.4e-08	0.00201	CATCGTCCTCCTCCTTCTC
558	MLOC_70754	AP2	HORVU.MOREX.r2.5HG0401170.1	903	922	+	20.0513	6.53e-08	0.000926	GAAAAAATAGAAAAGAAAAA
559	MLOC_3855	C2H2	HORVU.MOREX.r2.2HG0097470.1	1446	1464	-	20.3095	6.56e-08	0.00201	CCTCCTCCTGCTCCTCGTC
560	MLOC_15776	BBR-BPC	HORVU.MOREX.r2.2HG0143270.1	711	731	-	17.8684	6.59e-08	0.004	TCCTCTCTCTCTCTCAATCAC
561	MLOC_12223	ERF	HORVU.MOREX.r2.2HG0156440.1	1440	1454	-	44700	6.86e-08	0.000452	GGCGGTGGCGGCGGC
562	MLOC_69987	ERF	HORVU.MOREX.r2.2HG0143240.1	1443	1457	+	20.0455	6.88e-08	0.000279	CCGCCGCCGCCGCCC
563	MLOC_69987	ERF	HORVU.MOREX.r2.2HG0161120.1	1469	1483	+	20.0455	6.88e-08	0.000279	CCGCCGCCGCCGCCC
564	MLOC_55323	ERF	HORVU.MOREX.r2.2HG0143240.1	1430	1448	-	19.8939	6.88e-08	0.000319	CGGCGGCGGCGGCGGCTAA
565	MLOC_73724	Dof	HORVU.MOREX.r2.5HG0401170.1	889	909	+	18.7879	6.92e-08	0.0016	GTAAGAAGAAAAAAGAAAAAA
566	MLOC_69002	ERF	HORVU.MOREX.r2.3HG0240120.1	614	628	+	17.8485	7.02e-08	0.000516	CCGCCGCCGCCGCCT
567	MLOC_69002	ERF	HORVU.MOREX.r2.6HG0488970.1	1442	1456	+	17.8485	7.02e-08	0.000516	CCGCCGCCGCCGCCT
568	MLOC_69002	ERF	HORVU.MOREX.r2.6HG0507260.1	1464	1478	-	17.8485	7.02e-08	0.000516	CCGCCGCCGCCGCCT
569	MLOC_72525	LBD	HORVU.MOREX.r2.5HG0444660.1	1334	1354	+	20.0455	7.11e-08	0.000481	CCGCCGGCGCCGACGCCGCCA
570	MLOC_58641	ERF	HORVU.MOREX.r2.6HG0507260.1	1184	1204	-	20.4143	7.16e-08	0.000252	CCGCCTCCGCCGCCCCCTCTT
571	MLOC_63834	ERF	HORVU.MOREX.r2.6HG0507260.1	1468	1487	+	18.4091	7.21e-08	0.00038	GGCGGCGGCGGCGACAGCAG
572	MLOC_55144	ERF	HORVU.MOREX.r2.5HG0401170.1	1408	1427	+	19.6515	7.25e-08	0.000293	TTCCGCCGCCGCCGCCGCTA
573	MLOC_63834	ERF	HORVU.MOREX.r2.6HG0507260.1	1191	1210	+	18.3939	7.38e-08	0.00038	GGCGGCGGAGGCGGAGAAGT
574	MLOC_24530	ERF	HORVU.MOREX.r2.2HG0156440.1	1435	1449	+	19.8182	7.45e-08	0.000728	CCTCCGCCGCCGCCA
575	MLOC_38561	ERF	HORVU.MOREX.r2.5HG0401170.1	1410	1430	-	19.7727	7.92e-08	0.000397	AGCTAGCGGCGGCGGCGGCGG
576	MLOC_69987	ERF	HORVU.MOREX.r2.2HG0094430.1	1324	1338	+	19.803	7.94e-08	0.000309	CCCTCGCCGCCGCCG
577	MLOC_69987	ERF	HORVU.MOREX.r2.1HG0071030.1	1429	1443	+	19.803	7.94e-08	0.000309	CCCTCGCCGCCGCCG
578	MLOC_55144	ERF	HORVU.MOREX.r2.1HG0071030.1	1439	1458	+	19.5303	8.13e-08	0.000322	CGCCGCCGCCGCCGCCGAAG
579	MLOC_69002	ERF	HORVU.MOREX.r2.2HG0143240.1	1443	1457	+	17.7424	8.14e-08	0.000556	CCGCCGCCGCCGCCC
580	MLOC_69002	ERF	HORVU.MOREX.r2.2HG0161120.1	1469	1483	+	17.7424	8.14e-08	0.000556	CCGCCGCCGCCGCCC
581	MLOC_24530	ERF	HORVU.MOREX.r2.2HG0094430.1	1336	1350	+	19.7273	8.29e-08	0.000728	CCGCCGCCGCCGCCA
582	MLOC_24530	ERF	HORVU.MOREX.r2.2HG0150190.1	1467	1481	+	19.7273	8.29e-08	0.000728	CCGCCGCCGCCGCCA
583	MLOC_38561	ERF	HORVU.MOREX.r2.5HG0444660.1	1272	1292	-	19.7273	8.33e-08	0.000404	CGGCAGGGGCGGCGGCGCAGG
584	MLOC_38561	ERF	HORVU.MOREX.r2.2HG0094430.1	1336	1356	-	19.7121	8.47e-08	0.000404	AGTCGCTGGCGGCGGCGGCGG
585	MLOC_77405	ERF	HORVU.MOREX.r2.6HG0523600.1	1454	1474	+	20.0845	8.52e-08	0.000395	CCCGGCGGCGGCGGCGGCGGC
586	MLOC_73522	ERF	HORVU.MOREX.r2.3HG0240120.1	613	633	+	19.7727	8.68e-08	0.000336	GCCGCCGCCGCCGCCTCGGAG
587	MLOC_70754	AP2	HORVU.MOREX.r2.7HG0617680.1	1042	1061	-	19.7692	8.69e-08	0.00114	GAAAAGAAGAAGAAAAGAGA
588	MLOC_55144	ERF	HORVU.MOREX.r2.5HG0401170.1	1405	1424	+	19.4545	8.74e-08	0.000339	CCTTTCCGCCGCCGCCGCCG
589	MLOC_63834	ERF	HORVU.MOREX.r2.2HG0161120.1	1448	1467	-	18.2727	8.81e-08	0.000441	GGCGGCGGCGGCGGGAGGGT
590	MLOC_80197	ERF	HORVU.MOREX.r2.6HG0523600.1	1449	1476	-	19.6212	8.93e-08	0.000351	TAGCCGCCGCCGCCGCCGCCGGGGGAGG
591	MLOC_73522	ERF	HORVU.MOREX.r2.6HG0507260.1	1465	1485	-	19.7424	8.93e-08	0.000339	GCTGTCGCCGCCGCCGCCGCC
592	MLOC_3855	C2H2	HORVU.MOREX.r2.1HG0078230.1	1330	1348	+	19.9127	8.98e-08	0.00236	TCCCCTTCTTCTCCTCCTC
593	MLOC_15725	B3	HORVU.MOREX.r2.5HG0393790.1	39	53	-	18.3939	9e-08	0.0156	ACATGCATGCAAGTA
594	MLOC_72525	LBD	HORVU.MOREX.r2.2HG0143240.1	1443	1463	+	19.7727	9.1e-08	0.000576	CCGCCGCCGCCGCCCCCGCCC
595	MLOC_72525	LBD	HORVU.MOREX.r2.6HG0507260.1	1464	1484	-	19.7727	9.1e-08	0.000576	CTGTCGCCGCCGCCGCCGCCT
596	MLOC_58641	ERF	HORVU.MOREX.r2.6HG0507260.1	1187	1207	-	20.1143	9.16e-08	0.000316	TCTCCGCCTCCGCCGCCCCCT
597	MLOC_63834	ERF	HORVU.MOREX.r2.6HG0521920.1	1459	1478	+	18.2424	9.2e-08	0.000449	GGCGGCGGCGCAGGCGGCGC
598	MLOC_69002	ERF	HORVU.MOREX.r2.2HG0156440.1	1444	1458	+	17.6818	9.26e-08	0.000611	CCGCCACCGCCGCCG
599	MLOC_38561	ERF	HORVU.MOREX.r2.6HG0488970.1	1433	1453	-	19.6212	9.35e-08	0.000435	CGGCGGCGGCGGCGGCGACGC
600	MLOC_69438	ERF	HORVU.MOREX.r2.6HG0507260.1	1190	1204	-	44700	9.42e-08	0.000398	CCGCCTCCGCCGCCC
601	MLOC_77405	ERF	HORVU.MOREX.r2.2HG0150190.1	1463	1483	-	19.9577	9.45e-08	0.000428	GATGGCGGCGGCGGCGGAGAG
602	MLOC_69987	ERF	HORVU.MOREX.r2.6HG0507260.1	1470	1484	-	19.6818	9.62e-08	0.000367	CTGTCGCCGCCGCCG
603	MLOC_72525	LBD	HORVU.MOREX.r2.2HG0143240.1	1428	1448	+	19.697	9.74e-08	0.000596	TTTTAGCCGCCGCCGCCGCCG
604	MLOC_69438	ERF	HORVU.MOREX.r2.2HG0094430.1	1324	1338	+	19.4848	9.8e-08	0.000398	CCCTCGCCGCCGCCG
605	MLOC_69438	ERF	HORVU.MOREX.r2.1HG0071030.1	1429	1443	+	19.4848	9.8e-08	0.000398	CCCTCGCCGCCGCCG
606	MLOC_70754	AP2	HORVU.MOREX.r2.6HG0488970.1	585	604	-	19.6282	1e-07	0.00118	AGGAAAAAAAAGAAAACAAG
607	MLOC_80197	ERF	HORVU.MOREX.r2.6HG0506760.1	1174	1201	-	19.5303	1e-07	0.000386	CCGGCTTCGCCGCCGCCACTCGCTTCCG
608	MLOC_55323	ERF	HORVU.MOREX.r2.2HG0156440.1	1443	1461	-	19.5152	1.01e-07	0.000459	TTGCGGCGGCGGTGGCGGC
609	MLOC_70754	AP2	HORVU.MOREX.r2.2HG0150190.1	131	150	+	19.6026	1.03e-07	0.00118	TAAAAAAAGAAAAAGTGAAA
610	MLOC_69438	ERF	HORVU.MOREX.r2.6HG0521920.1	1458	1472	-	19.4394	1.03e-07	0.000409	CCTGCGCCGCCGCCG
611	MLOC_38561	ERF	HORVU.MOREX.r2.5HG0400580.1	233	253	-	19.5303	1.03e-07	0.000469	TGGCGCGTGCGGCGGCGGCGG
612	MLOC_58641	ERF	HORVU.MOREX.r2.5HG0444660.1	1275	1295	+	19.9571	1.04e-07	0.000353	GCGCCGCCGCCCCTGCCGCTC
613	MLOC_73522	ERF	HORVU.MOREX.r2.2HG0094430.1	1323	1343	+	19.5303	1.1e-07	0.000408	CCCCTCGCCGCCGCCGCCGCC
614	MLOC_17236	Dof	HORVU.MOREX.r2.2HG0150190.1	138	158	-	19.1515	1.11e-07	0.00193	TTCACTTTTTTCACTTTTTCT
615	MLOC_72525	LBD	HORVU.MOREX.r2.6HG0521920.1	1458	1478	-	19.5455	1.11e-07	0.000661	GCGCCGCCTGCGCCGCCGCCG
616	MLOC_64612	Dof	HORVU.MOREX.r2.2HG0150190.1	139	152	+	16.8485	1.12e-07	0.0129	GAAAAAGTGAAAAA
617	MLOC_55144	ERF	HORVU.MOREX.r2.6HG0507260.1	1467	1486	-	19.1818	1.13e-07	0.000429	TGCTGTCGCCGCCGCCGCCG
618	MLOC_12223	ERF	HORVU.MOREX.r2.6HG0507260.1	1462	1476	+	19.0758	1.14e-07	0.000726	GGAGGCGGCGGCGGC
619	MLOC_17236	Dof	HORVU.MOREX.r2.7HG0609200.1	194	214	+	19.1212	1.14e-07	0.00193	TTTTCTTTTTAGTTCTTTTCT
620	MLOC_80197	ERF	HORVU.MOREX.r2.6HG0507260.1	1454	1481	-	19.4242	1.14e-07	0.000432	TCGCCGCCGCCGCCGCCTCCTTGGTGAG
621	MLOC_15776	BBR-BPC	HORVU.MOREX.r2.5HG0433480.1	987	1007	+	16.5921	1.14e-07	0.0045	TCCTCACTCCCTCTCTCACTC
622	MLOC_73522	ERF	HORVU.MOREX.r2.6HG0521920.1	1453	1473	-	19.4848	1.15e-07	0.000416	GCCTGCGCCGCCGCCGCCGAG
623	MLOC_69987	ERF	HORVU.MOREX.r2.2HG0143240.1	1431	1445	+	19.5455	1.16e-07	0.000417	TAGCCGCCGCCGCCG
624	MLOC_69987	ERF	HORVU.MOREX.r2.5HG0443570.1	1473	1487	+	19.5455	1.16e-07	0.000417	TAGCCGCCGCCGCCG
625	MLOC_69987	ERF	HORVU.MOREX.r2.6HG0523600.1	1462	1476	-	19.5455	1.16e-07	0.000417	TAGCCGCCGCCGCCG
626	MLOC_77405	ERF	HORVU.MOREX.r2.5HG0370320.1	1218	1238	-	19.7042	1.16e-07	0.000513	GGGGGAGGAGGCGTCGGCGGA
627	MLOC_73522	ERF	HORVU.MOREX.r2.6HG0506760.1	1176	1196	-	19.4697	1.16e-07	0.000416	TTCGCCGCCGCCACTCGCTTC
628	MLOC_55144	ERF	HORVU.MOREX.r2.6HG0521920.1	1461	1480	-	19.1364	1.18e-07	0.000439	CCGCGCCGCCTGCGCCGCCG
629	MLOC_498	HSF	HORVU.MOREX.r2.2HG0150190.1	212	226	+	19.3788	1.18e-07	0.0226	GGAACCTTCTGGAAG
630	MLOC_24530	ERF	HORVU.MOREX.r2.5HG0400580.1	230	244	+	19.4242	1.18e-07	0.000728	CCGCCGCCGCCGCCG
631	MLOC_24530	ERF	HORVU.MOREX.r2.3HG0240120.1	611	625	+	19.4242	1.18e-07	0.000728	CCGCCGCCGCCGCCG
632	MLOC_24530	ERF	HORVU.MOREX.r2.2HG0094430.1	1330	1344	+	19.4242	1.18e-07	0.000728	CCGCCGCCGCCGCCG
633	MLOC_24530	ERF	HORVU.MOREX.r2.2HG0094430.1	1333	1347	+	19.4242	1.18e-07	0.000728	CCGCCGCCGCCGCCG
634	MLOC_24530	ERF	HORVU.MOREX.r2.5HG0401170.1	1410	1424	+	19.4242	1.18e-07	0.000728	CCGCCGCCGCCGCCG
635	MLOC_24530	ERF	HORVU.MOREX.r2.2HG0143240.1	1434	1448	+	19.4242	1.18e-07	0.000728	CCGCCGCCGCCGCCG
636	MLOC_24530	ERF	HORVU.MOREX.r2.1HG0071030.1	1435	1449	+	19.4242	1.18e-07	0.000728	CCGCCGCCGCCGCCG
637	MLOC_24530	ERF	HORVU.MOREX.r2.2HG0143240.1	1437	1451	+	19.4242	1.18e-07	0.000728	CCGCCGCCGCCGCCG
638	MLOC_24530	ERF	HORVU.MOREX.r2.1HG0071030.1	1438	1452	+	19.4242	1.18e-07	0.000728	CCGCCGCCGCCGCCG
639	MLOC_24530	ERF	HORVU.MOREX.r2.6HG0488970.1	1439	1453	+	19.4242	1.18e-07	0.000728	CCGCCGCCGCCGCCG
640	MLOC_24530	ERF	HORVU.MOREX.r2.4HG0343460.1	1440	1454	+	19.4242	1.18e-07	0.000728	CCGCCGCCGCCGCCG
641	MLOC_24530	ERF	HORVU.MOREX.r2.2HG0143240.1	1440	1454	+	19.4242	1.18e-07	0.000728	CCGCCGCCGCCGCCG
642	MLOC_24530	ERF	HORVU.MOREX.r2.1HG0071030.1	1441	1455	+	19.4242	1.18e-07	0.000728	CCGCCGCCGCCGCCG
643	MLOC_24530	ERF	HORVU.MOREX.r2.4HG0343460.1	1443	1457	+	19.4242	1.18e-07	0.000728	CCGCCGCCGCCGCCG
644	MLOC_24530	ERF	HORVU.MOREX.r2.4HG0343460.1	1446	1460	+	19.4242	1.18e-07	0.000728	CCGCCGCCGCCGCCG
645	MLOC_24530	ERF	HORVU.MOREX.r2.2HG0161120.1	1454	1468	+	19.4242	1.18e-07	0.000728	CCGCCGCCGCCGCCG
646	MLOC_24530	ERF	HORVU.MOREX.r2.2HG0161120.1	1457	1471	+	19.4242	1.18e-07	0.000728	CCGCCGCCGCCGCCG
647	MLOC_24530	ERF	HORVU.MOREX.r2.2HG0161120.1	1460	1474	+	19.4242	1.18e-07	0.000728	CCGCCGCCGCCGCCG
648	MLOC_24530	ERF	HORVU.MOREX.r2.2HG0161120.1	1463	1477	+	19.4242	1.18e-07	0.000728	CCGCCGCCGCCGCCG
649	MLOC_24530	ERF	HORVU.MOREX.r2.2HG0161120.1	1466	1480	+	19.4242	1.18e-07	0.000728	CCGCCGCCGCCGCCG
650	MLOC_24530	ERF	HORVU.MOREX.r2.6HG0523600.1	1456	1470	-	19.4242	1.18e-07	0.000728	CCGCCGCCGCCGCCG
651	MLOC_24530	ERF	HORVU.MOREX.r2.6HG0523600.1	1459	1473	-	19.4242	1.18e-07	0.000728	CCGCCGCCGCCGCCG
652	MLOC_55144	ERF	HORVU.MOREX.r2.2HG0143240.1	1429	1448	+	19.1061	1.21e-07	0.000442	TTTAGCCGCCGCCGCCGCCG
653	MLOC_15776	BBR-BPC	HORVU.MOREX.r2.2HG0143270.1	713	733	-	16.4079	1.24e-07	0.0045	CCTCCTCTCTCTCTCTCAATC
654	MLOC_69987	ERF	HORVU.MOREX.r2.2HG0161120.1	1451	1465	+	19.3939	1.24e-07	0.000438	CTCCCGCCGCCGCCG
655	MLOC_77405	ERF	HORVU.MOREX.r2.5HG0370320.1	1215	1235	-	19.6197	1.24e-07	0.000531	GGAGGAGGCGTCGGCGGAGAG
656	MLOC_17236	Dof	HORVU.MOREX.r2.7HG0577600.1	910	930	-	19.0303	1.25e-07	0.00193	TTTTCTTTTTTTTTATTGGTT
657	MLOC_73522	ERF	HORVU.MOREX.r2.5HG0444660.1	1271	1291	+	19.3939	1.25e-07	0.00044	CCCTGCGCCGCCGCCCCTGCC
658	MLOC_77405	ERF	HORVU.MOREX.r2.2HG0094430.1	1338	1358	-	19.6056	1.26e-07	0.000531	GGAGTCGCTGGCGGCGGCGGC
659	MLOC_38561	ERF	HORVU.MOREX.r2.2HG0094430.1	1324	1344	-	19.3182	1.29e-07	0.000561	CGGCGGCGGCGGCGGCGAGGG
660	MLOC_38561	ERF	HORVU.MOREX.r2.1HG0071030.1	1429	1449	-	19.3182	1.29e-07	0.000561	CGGCGGCGGCGGCGGCGAGGG
661	MLOC_72525	LBD	HORVU.MOREX.r2.3HG0240120.1	605	625	+	19.3636	1.31e-07	0.000752	CTCGCGCCGCCGCCGCCGCCG
662	MLOC_69438	ERF	HORVU.MOREX.r2.6HG0507260.1	1470	1484	-	19.197	1.32e-07	0.000516	CTGTCGCCGCCGCCG
663	MLOC_80197	ERF	HORVU.MOREX.r2.3HG0240120.1	602	629	+	19.303	1.32e-07	0.000491	TTCCTCGCGCCGCCGCCGCCGCCGCCTC
664	MLOC_73724	Dof	HORVU.MOREX.r2.1HG0063020.1	148	168	+	18.2576	1.33e-07	0.00274	GTGGAAAAAAAAAAGCAAAAA
665	MLOC_69987	ERF	HORVU.MOREX.r2.3HG0182650.1	939	953	+	19.2576	1.34e-07	0.000454	CCCCCACCGCCGCCG
666	MLOC_69987	ERF	HORVU.MOREX.r2.3HG0182650.1	1459	1473	+	19.2576	1.34e-07	0.000454	CCCCCACCGCCGCCG
667	MLOC_58641	ERF	HORVU.MOREX.r2.6HG0507260.1	1181	1201	-	19.6429	1.34e-07	0.000445	CCTCCGCCGCCCCCTCTTCGC
668	MLOC_69438	ERF	HORVU.MOREX.r2.2HG0161120.1	1451	1465	+	19.1667	1.36e-07	0.00052	CTCCCGCCGCCGCCG
669	MLOC_73522	ERF	HORVU.MOREX.r2.2HG0161120.1	1450	1470	+	19.303	1.37e-07	0.00047	CCTCCCGCCGCCGCCGCCGCC
670	MLOC_55323	ERF	HORVU.MOREX.r2.5HG0401170.1	1412	1430	-	19.2121	1.37e-07	0.000607	AGCTAGCGGCGGCGGCGGC
671	MLOC_72525	LBD	HORVU.MOREX.r2.5HG0401170.1	1407	1427	+	19.303	1.38e-07	0.000769	TTTCCGCCGCCGCCGCCGCTA
672	MLOC_64612	Dof	HORVU.MOREX.r2.7HG0568440.1	231	244	-	16.7879	1.38e-07	0.0129	GAAAAAGGAAAAAA
673	MLOC_70754	AP2	HORVU.MOREX.r2.1HG0071030.1	41	60	+	19.2821	1.4e-07	0.00152	GAGGAAAAAAATAAAAAAAA
674	MLOC_56075	LBD	HORVU.MOREX.r2.5HG0400580.1	228	244	-	18.7424	1.41e-07	0.00142	CGGCGGCGGCGGCGGCG
675	MLOC_56075	LBD	HORVU.MOREX.r2.3HG0240120.1	609	625	-	18.7424	1.41e-07	0.00142	CGGCGGCGGCGGCGGCG
676	MLOC_56075	LBD	HORVU.MOREX.r2.2HG0094430.1	1328	1344	-	18.7424	1.41e-07	0.00142	CGGCGGCGGCGGCGGCG
677	MLOC_56075	LBD	HORVU.MOREX.r2.2HG0094430.1	1331	1347	-	18.7424	1.41e-07	0.00142	CGGCGGCGGCGGCGGCG
678	MLOC_56075	LBD	HORVU.MOREX.r2.1HG0071030.1	1433	1449	-	18.7424	1.41e-07	0.00142	CGGCGGCGGCGGCGGCG
679	MLOC_56075	LBD	HORVU.MOREX.r2.2HG0143240.1	1435	1451	-	18.7424	1.41e-07	0.00142	CGGCGGCGGCGGCGGCG
680	MLOC_56075	LBD	HORVU.MOREX.r2.1HG0071030.1	1436	1452	-	18.7424	1.41e-07	0.00142	CGGCGGCGGCGGCGGCG
681	MLOC_56075	LBD	HORVU.MOREX.r2.6HG0488970.1	1437	1453	-	18.7424	1.41e-07	0.00142	CGGCGGCGGCGGCGGCG
682	MLOC_56075	LBD	HORVU.MOREX.r2.2HG0143240.1	1438	1454	-	18.7424	1.41e-07	0.00142	CGGCGGCGGCGGCGGCG
683	MLOC_56075	LBD	HORVU.MOREX.r2.1HG0071030.1	1439	1455	-	18.7424	1.41e-07	0.00142	CGGCGGCGGCGGCGGCG
684	MLOC_56075	LBD	HORVU.MOREX.r2.4HG0343460.1	1441	1457	-	18.7424	1.41e-07	0.00142	CGGCGGCGGCGGCGGCG
685	MLOC_56075	LBD	HORVU.MOREX.r2.4HG0343460.1	1444	1460	-	18.7424	1.41e-07	0.00142	CGGCGGCGGCGGCGGCG
686	MLOC_56075	LBD	HORVU.MOREX.r2.2HG0161120.1	1455	1471	-	18.7424	1.41e-07	0.00142	CGGCGGCGGCGGCGGCG
687	MLOC_56075	LBD	HORVU.MOREX.r2.2HG0161120.1	1458	1474	-	18.7424	1.41e-07	0.00142	CGGCGGCGGCGGCGGCG
688	MLOC_56075	LBD	HORVU.MOREX.r2.2HG0161120.1	1461	1477	-	18.7424	1.41e-07	0.00142	CGGCGGCGGCGGCGGCG
689	MLOC_56075	LBD	HORVU.MOREX.r2.2HG0161120.1	1464	1480	-	18.7424	1.41e-07	0.00142	CGGCGGCGGCGGCGGCG
690	MLOC_56075	LBD	HORVU.MOREX.r2.6HG0523600.1	1456	1472	+	18.7424	1.41e-07	0.00142	CGGCGGCGGCGGCGGCG
691	MLOC_3855	C2H2	HORVU.MOREX.r2.1HG0078230.1	1333	1351	+	19.3175	1.42e-07	0.00327	CCTTCTTCTCCTCCTCTGC
692	MLOC_17236	Dof	HORVU.MOREX.r2.6HG0488970.1	589	609	+	18.8788	1.45e-07	0.00193	TTTTCTTTTTTTTCCTATTCT
693	MLOC_58641	ERF	HORVU.MOREX.r2.7HG0609200.1	1207	1227	-	19.5286	1.46e-07	0.000479	GCACCGCCGCCGCCCGCTCCT
694	MLOC_17236	Dof	HORVU.MOREX.r2.6HG0523600.1	1015	1035	-	18.8636	1.47e-07	0.00193	CTCTCTTTTTATTTTTTATCT
695	MLOC_55323	ERF	HORVU.MOREX.r2.6HG0507260.1	1458	1476	+	19.1364	1.48e-07	0.000633	CCAAGGAGGCGGCGGCGGC
696	MLOC_17236	Dof	HORVU.MOREX.r2.3HG0182650.1	787	807	-	18.8485	1.49e-07	0.00193	TTCTCTTTATTTTCTTTTCTT
697	MLOC_17236	Dof	HORVU.MOREX.r2.3HG0182650.1	1307	1327	-	18.8485	1.49e-07	0.00193	TTCTCTTTATTTTCTTTTCTT
698	MLOC_55323	ERF	HORVU.MOREX.r2.5HG0444660.1	1274	1292	-	19.1212	1.5e-07	0.000633	CGGCAGGGGCGGCGGCGCA
699	MLOC_17236	Dof	HORVU.MOREX.r2.7HG0577600.1	916	936	-	18.8333	1.51e-07	0.00193	TCTTTTTTTTCTTTTTTTTTA
700	MLOC_75795	NAC	HORVU.MOREX.r2.2HG0166380.1	781	795	+	17.8333	1.53e-07	0.0291	AGCGTGAGGCTGAAG
701	MLOC_69002	ERF	HORVU.MOREX.r2.6HG0507260.1	1470	1484	-	17.3788	1.55e-07	0.000985	CTGTCGCCGCCGCCG
702	MLOC_73522	ERF	HORVU.MOREX.r2.5HG0401170.1	1406	1426	+	19.1667	1.55e-07	0.000525	CTTTCCGCCGCCGCCGCCGCT
703	MLOC_69987	ERF	HORVU.MOREX.r2.2HG0150190.1	1470	1484	+	19.1364	1.56e-07	0.00052	CCGCCGCCGCCATCG
704	MLOC_56075	LBD	HORVU.MOREX.r2.2HG0156440.1	1439	1455	-	18.6515	1.57e-07	0.0015	CGGCGGTGGCGGCGGCG
705	MLOC_60958	C2H2	HORVU.MOREX.r2.7HG0563910.1	1077	1093	+	19.7576	1.57e-07	0.0291	AAGAAAATGACAAAAAC
706	MLOC_73356	HSF	HORVU.MOREX.r2.2HG0150190.1	212	226	+	19.7237	1.59e-07	0.0221	GGAACCTTCTGGAAG
707	MLOC_15776	BBR-BPC	HORVU.MOREX.r2.2HG0143270.1	709	729	-	15.7895	1.6e-07	0.00486	CTCTCTCTCTCTCAATCACTA
708	MLOC_80197	ERF	HORVU.MOREX.r2.4HG0343460.1	1443	1470	+	19.1364	1.62e-07	0.000576	CCGCCGCCGCCGCCGCCGCACAGCCGCA
709	MLOC_80197	ERF	HORVU.MOREX.r2.6HG0523600.1	1452	1479	-	19.1364	1.62e-07	0.000576	TGGTAGCCGCCGCCGCCGCCGCCGGGGG
710	MLOC_69987	ERF	HORVU.MOREX.r2.5HG0401170.1	1407	1421	+	19.1212	1.63e-07	0.000535	TTTCCGCCGCCGCCG
711	MLOC_77405	ERF	HORVU.MOREX.r2.6HG0507260.1	1459	1479	+	19.2676	1.64e-07	0.000678	CAAGGAGGCGGCGGCGGCGGC
712	MLOC_80197	ERF	HORVU.MOREX.r2.5HG0400580.1	221	248	+	19.1212	1.65e-07	0.000576	GATCGATCGCCGCCGCCGCCGCCGCACG
713	MLOC_55144	ERF	HORVU.MOREX.r2.2HG0161120.1	604	623	-	18.7576	1.66e-07	0.000596	CACCACCTCCACCTCCACCT
714	MLOC_58641	ERF	HORVU.MOREX.r2.3HG0240120.1	614	634	+	19.3429	1.69e-07	0.000541	CCGCCGCCGCCGCCTCGGAGC
715	MLOC_12223	ERF	HORVU.MOREX.r2.2HG0156440.1	1446	1460	-	18.7273	1.7e-07	0.00105	TGCGGCGGCGGTGGC
716	MLOC_58641	ERF	HORVU.MOREX.r2.5HG0443570.1	1473	1493	+	19.3286	1.71e-07	0.000541	TAGCCGCCGCCGCCGCACGCC
717	MLOC_69438	ERF	HORVU.MOREX.r2.5HG0400580.1	233	247	+	18.9394	1.71e-07	0.000605	CCGCCGCCGCCGCAC
718	MLOC_69438	ERF	HORVU.MOREX.r2.2HG0156440.1	1441	1455	+	18.9394	1.71e-07	0.000605	CCGCCGCCACCGCCG
719	MLOC_69438	ERF	HORVU.MOREX.r2.4HG0343460.1	1449	1463	+	18.9394	1.71e-07	0.000605	CCGCCGCCGCCGCAC
720	MLOC_69438	ERF	HORVU.MOREX.r2.5HG0443570.1	1476	1490	+	18.9394	1.71e-07	0.000605	CCGCCGCCGCCGCAC
721	MLOC_38561	ERF	HORVU.MOREX.r2.4HG0343460.1	1437	1457	-	19.0303	1.74e-07	0.000733	CGGCGGCGGCGGCGGCGGGCG
722	MLOC_77405	ERF	HORVU.MOREX.r2.2HG0094430.1	1341	1361	-	19.1831	1.75e-07	0.000709	GGAGGAGTCGCTGGCGGCGGC
723	MLOC_3107	GATA	HORVU.MOREX.r2.7HG0573960.1	1238	1252	-	18.2727	1.76e-07	0.0327	TCATCATCACCATAA
724	MLOC_80197	ERF	HORVU.MOREX.r2.6HG0523600.1	1455	1482	-	19.0606	1.77e-07	0.000607	TGCTGGTAGCCGCCGCCGCCGCCGCCGG
725	MLOC_38561	ERF	HORVU.MOREX.r2.1HG0071030.1	1441	1461	-	19.0152	1.77e-07	0.000733	CCGCTTCGGCGGCGGCGGCGG
726	MLOC_55323	ERF	HORVU.MOREX.r2.6HG0507260.1	1187	1205	+	18.9394	1.78e-07	0.000731	AGGGGGCGGCGGAGGCGGA
727	MLOC_17236	Dof	HORVU.MOREX.r2.7HG0563910.1	1063	1083	-	18.6515	1.8e-07	0.00215	TTTTCTTTTTTCTTTTCTGTG
728	MLOC_55323	ERF	HORVU.MOREX.r2.2HG0161120.1	1468	1486	-	18.9242	1.81e-07	0.000731	GGCGGGCGGCGGCGGCGGC
729	MLOC_63834	ERF	HORVU.MOREX.r2.6HG0488970.1	1445	1464	-	17.7424	1.84e-07	0.000876	GGCGGCGTAGGCGGCGGCGG
730	MLOC_56472	MIKC_MADS	HORVU.MOREX.r2.7HG0545130.1	1336	1348	-	17.4143	1.87e-07	0.0355	CCAAAAATGGCAA
731	MLOC_38561	ERF	HORVU.MOREX.r2.5HG0401170.1	1407	1427	-	18.9545	1.88e-07	0.000763	TAGCGGCGGCGGCGGCGGAAA
732	MLOC_69438	ERF	HORVU.MOREX.r2.6HG0523600.1	1462	1476	-	18.8788	1.91e-07	0.000618	TAGCCGCCGCCGCCG
733	MLOC_69438	ERF	HORVU.MOREX.r2.3HG0182650.1	939	953	+	18.8788	1.91e-07	0.000618	CCCCCACCGCCGCCG
734	MLOC_69438	ERF	HORVU.MOREX.r2.2HG0143240.1	1431	1445	+	18.8788	1.91e-07	0.000618	TAGCCGCCGCCGCCG
735	MLOC_69438	ERF	HORVU.MOREX.r2.3HG0182650.1	1459	1473	+	18.8788	1.91e-07	0.000618	CCCCCACCGCCGCCG
736	MLOC_69438	ERF	HORVU.MOREX.r2.5HG0443570.1	1473	1487	+	18.8788	1.91e-07	0.000618	TAGCCGCCGCCGCCG
737	MLOC_3855	C2H2	HORVU.MOREX.r2.4HG0346000.1	1434	1452	+	18.8968	1.94e-07	0.00355	CTTCTTCTTCTTCCTCGTC
738	MLOC_63834	ERF	HORVU.MOREX.r2.6HG0506760.1	1185	1204	+	17.697	1.96e-07	0.000909	GGCGGCGGCGAAGCCGGGAG
739	MLOC_55323	ERF	HORVU.MOREX.r2.1HG0071030.1	1440	1458	-	18.8333	1.97e-07	0.000765	CTTCGGCGGCGGCGGCGGC
740	MLOC_70754	AP2	HORVU.MOREX.r2.6HG0523600.1	1023	1042	+	18.9103	1.98e-07	0.00203	AATAAAAAGAGAGGGAAAAA
741	MLOC_56075	LBD	HORVU.MOREX.r2.6HG0488970.1	1446	1462	-	18.4242	1.99e-07	0.00181	CGGCGTAGGCGGCGGCG
742	MLOC_3855	C2H2	HORVU.MOREX.r2.4HG0323760.1	1304	1322	+	18.8651	1.99e-07	0.00355	CTCCCCCACCCTCCTCCTC
743	MLOC_55323	ERF	HORVU.MOREX.r2.6HG0523600.1	1459	1477	+	18.8182	2e-07	0.000765	CGGCGGCGGCGGCGGCTAC
744	MLOC_69438	ERF	HORVU.MOREX.r2.6HG0488970.1	1433	1447	+	18.8182	2.01e-07	0.000639	GCGTCGCCGCCGCCG
745	MLOC_77405	ERF	HORVU.MOREX.r2.2HG0161120.1	536	556	+	19	2.02e-07	0.0008	AGCACTGGTGGTGGTGGAGGT
746	MLOC_69987	ERF	HORVU.MOREX.r2.6HG0507260.1	1461	1475	-	18.8485	2.05e-07	0.000661	CCGCCGCCGCCTCCT
747	MLOC_24530	ERF	HORVU.MOREX.r2.1HG0071030.1	1444	1458	+	18.9848	2.05e-07	0.0012	CCGCCGCCGCCGAAG
748	MLOC_55323	ERF	HORVU.MOREX.r2.6HG0507260.1	1184	1202	+	18.7879	2.05e-07	0.000765	AAGAGGGGGCGGCGGAGGC
749	MLOC_55323	ERF	HORVU.MOREX.r2.5HG0401170.1	1406	1424	-	18.7879	2.05e-07	0.000765	CGGCGGCGGCGGCGGAAAG
750	MLOC_24530	ERF	HORVU.MOREX.r2.2HG0156440.1	1447	1461	+	18.9697	2.07e-07	0.0012	CCACCGCCGCCGCAA
751	MLOC_55144	ERF	HORVU.MOREX.r2.5HG0444660.1	1335	1354	+	44699	2.09e-07	0.000736	CGCCGGCGCCGACGCCGCCA
752	MLOC_69438	ERF	HORVU.MOREX.r2.5HG0400580.1	197	211	+	18.7727	2.1e-07	0.000658	CCCCCGCCGCCGCCC
753	MLOC_69002	ERF	HORVU.MOREX.r2.2HG0094430.1	1336	1350	+	17.1818	2.14e-07	0.00128	CCGCCGCCGCCGCCA
754	MLOC_69002	ERF	HORVU.MOREX.r2.2HG0150190.1	1467	1481	+	17.1818	2.14e-07	0.00128	CCGCCGCCGCCGCCA
755	MLOC_55144	ERF	HORVU.MOREX.r2.5HG0433480.1	1122	1141	-	18.4545	2.18e-07	0.000753	CATCGCCATCGCCATCGCCA
756	MLOC_5375	MIKC_MADS	HORVU.MOREX.r2.7HG0545130.1	1333	1351	+	17.9577	2.18e-07	0.0337	TGTTTGCCATTTTTGGATT
757	MLOC_17236	Dof	HORVU.MOREX.r2.7HG0577600.1	917	937	-	18.4091	2.27e-07	0.00254	GTCTTTTTTTTCTTTTTTTTT
758	MLOC_73724	Dof	HORVU.MOREX.r2.7HG0568440.1	83	103	+	17.803	2.27e-07	0.0042	TTGAAAAGTAAAAAGTGAAAA
759	MLOC_73522	ERF	HORVU.MOREX.r2.1HG0071030.1	1443	1463	+	18.7424	2.29e-07	0.000761	GCCGCCGCCGCCGAAGCGGAG
760	MLOC_55323	ERF	HORVU.MOREX.r2.6HG0523600.1	1453	1471	+	18.6667	2.29e-07	0.000839	CCCCGGCGGCGGCGGCGGC
761	MLOC_69002	ERF	HORVU.MOREX.r2.6HG0507260.1	1190	1204	-	17.1364	2.3e-07	0.00133	CCGCCTCCGCCGCCC
762	MLOC_63834	ERF	HORVU.MOREX.r2.2HG0156440.1	1426	1445	-	17.5758	2.3e-07	0.00104	GGCGGCGGAGGGGAAGGGAG
763	MLOC_58641	ERF	HORVU.MOREX.r2.6HG0492210.1	729	749	+	18.9286	2.32e-07	0.000722	CCGCCTCCGCCTCCAGCCCCG
764	MLOC_73356	HSF	HORVU.MOREX.r2.7HG0568440.1	770	784	+	19.2763	2.32e-07	0.0221	TGAACCTTCTAGAAG
765	MLOC_55144	ERF	HORVU.MOREX.r2.6HG0507260.1	1190	1209	-	18.3788	2.33e-07	0.00079	CTTCTCCGCCTCCGCCGCCC
766	MLOC_70754	AP2	HORVU.MOREX.r2.5HG0401170.1	969	988	+	18.7179	2.36e-07	0.00229	AAAGAATAAAGGAAAAGAAG
767	MLOC_69002	ERF	HORVU.MOREX.r2.1HG0020160.1	341	355	+	17.1212	2.36e-07	0.00133	CCTCCACCGCCGCCG
768	MLOC_80197	ERF	HORVU.MOREX.r2.5HG0444660.1	1269	1296	+	18.803	2.37e-07	0.0008	TCCCCTGCGCCGCCGCCCCTGCCGCTCA
769	MLOC_24530	ERF	HORVU.MOREX.r2.5HG0400580.1	233	247	+	18.8485	2.38e-07	0.00126	CCGCCGCCGCCGCAC
770	MLOC_24530	ERF	HORVU.MOREX.r2.4HG0343460.1	1449	1463	+	18.8485	2.38e-07	0.00126	CCGCCGCCGCCGCAC
771	MLOC_24530	ERF	HORVU.MOREX.r2.5HG0443570.1	1476	1490	+	18.8485	2.38e-07	0.00126	CCGCCGCCGCCGCAC
772	MLOC_15725	B3	HORVU.MOREX.r2.1HG0020160.1	104	118	-	17.803	2.4e-07	0.0156	TCATGCATGCATGTA
773	MLOC_77405	ERF	HORVU.MOREX.r2.2HG0161120.1	596	616	+	18.7606	2.43e-07	0.000941	GGAGTTGAAGGTGGAGGTGGA
774	MLOC_24530	ERF	HORVU.MOREX.r2.1HG0020160.1	344	358	+	18.8182	2.47e-07	0.00127	CCACCGCCGCCGATT
775	MLOC_58641	ERF	HORVU.MOREX.r2.6HG0523600.1	1450	1470	-	18.8429	2.47e-07	0.000757	CCGCCGCCGCCGCCGGGGGAG
776	MLOC_63834	ERF	HORVU.MOREX.r2.1HG0071030.1	1426	1445	-	17.5152	2.49e-07	0.0011	GGCGGCGGCGGCGAGGGCTT
777	MLOC_69987	ERF	HORVU.MOREX.r2.6HG0488970.1	1433	1447	+	18.6364	2.5e-07	0.000794	GCGTCGCCGCCGCCG
778	MLOC_3855	C2H2	HORVU.MOREX.r2.4HG0291590.1	1093	1111	-	18.5476	2.51e-07	0.00355	CCCCATCCTCGTCCTCCGC
779	MLOC_73724	Dof	HORVU.MOREX.r2.3HG0204940.1	498	518	-	17.7121	2.52e-07	0.00424	TAGATAAAAAAAAAGGGAAAA
780	MLOC_70754	AP2	HORVU.MOREX.r2.5HG0401170.1	890	909	+	18.641	2.53e-07	0.00233	TAAGAAGAAAAAAGAAAAAA
781	MLOC_24530	ERF	HORVU.MOREX.r2.6HG0506760.1	1181	1195	-	18.803	2.54e-07	0.00128	TCGCCGCCGCCACTC
782	MLOC_57518	C2H2	HORVU.MOREX.r2.7HG0563910.1	1077	1094	+	19.0606	2.57e-07	0.0477	AAGAAAATGACAAAAACA
783	MLOC_17236	Dof	HORVU.MOREX.r2.7HG0577600.1	919	939	-	18.2576	2.61e-07	0.00263	CCGTCTTTTTTTTCTTTTTTT
784	MLOC_77405	ERF	HORVU.MOREX.r2.2HG0150190.1	1469	1489	-	18.662	2.61e-07	0.000994	GCGGGCGATGGCGGCGGCGGC
785	MLOC_63834	ERF	HORVU.MOREX.r2.6HG0507260.1	1471	1490	+	17.4697	2.64e-07	0.00114	GGCGGCGGCGACAGCAGCAG
786	MLOC_69438	ERF	HORVU.MOREX.r2.6HG0506760.1	1184	1198	-	18.5303	2.64e-07	0.000797	GCTTCGCCGCCGCCA
787	MLOC_69438	ERF	HORVU.MOREX.r2.5HG0401170.1	1407	1421	+	18.5303	2.64e-07	0.000797	TTTCCGCCGCCGCCG
788	MLOC_498	HSF	HORVU.MOREX.r2.7HG0568440.1	770	784	+	18.6364	2.64e-07	0.0254	TGAACCTTCTAGAAG
789	MLOC_17236	Dof	HORVU.MOREX.r2.7HG0568440.1	226	246	+	18.2424	2.65e-07	0.00263	TTATCTTTTTTCCTTTTTCCG
790	MLOC_31575	MIKC_MADS	HORVU.MOREX.r2.4HG0346000.1	539	553	+	18	2.66e-07	0.025	TACCCAAAGTAGAAA
791	MLOC_69438	ERF	HORVU.MOREX.r2.2HG0156440.1	1432	1446	+	18.5152	2.67e-07	0.000797	TCCCCTCCGCCGCCG
792	MLOC_55323	ERF	HORVU.MOREX.r2.5HG0400580.1	232	250	-	18.4848	2.7e-07	0.000968	CGCGTGCGGCGGCGGCGGC
793	MLOC_12223	ERF	HORVU.MOREX.r2.2HG0161120.1	548	562	+	18.2727	2.74e-07	0.00164	GGTGGAGGTGGTGGT
794	MLOC_24530	ERF	HORVU.MOREX.r2.6HG0507260.1	1461	1475	-	18.7273	2.75e-07	0.00135	CCGCCGCCGCCTCCT
795	MLOC_55144	ERF	HORVU.MOREX.r2.5HG0400580.1	222	241	+	18.1667	2.8e-07	0.000934	ATCGATCGCCGCCGCCGCCG
796	MLOC_58641	ERF	HORVU.MOREX.r2.4HG0343460.1	1446	1466	+	18.6714	2.81e-07	0.000847	CCGCCGCCGCCGCCGCACAGC
797	MLOC_69438	ERF	HORVU.MOREX.r2.2HG0156440.1	1438	1452	+	18.4545	2.84e-07	0.000835	CCGCCGCCGCCACCG
798	MLOC_72525	LBD	HORVU.MOREX.r2.2HG0094430.1	1333	1353	+	18.4394	2.86e-07	0.00155	CCGCCGCCGCCGCCGCCAGCG
799	MLOC_77405	ERF	HORVU.MOREX.r2.2HG0161120.1	545	565	+	18.5352	2.87e-07	0.00107	GGTGGTGGAGGTGGTGGTGTT
800	MLOC_3855	C2H2	HORVU.MOREX.r2.4HG0323760.1	1310	1328	+	18.3333	2.94e-07	0.00355	CACCCTCCTCCTCCTCCGT
801	MLOC_69002	ERF	HORVU.MOREX.r2.3HG0240120.1	608	622	+	16.9848	2.95e-07	0.00152	GCGCCGCCGCCGCCG
802	MLOC_69002	ERF	HORVU.MOREX.r2.6HG0521920.1	1455	1469	-	16.9848	2.95e-07	0.00152	GCGCCGCCGCCGCCG
803	MLOC_69002	ERF	HORVU.MOREX.r2.6HG0506760.1	1480	1494	-	16.9848	2.95e-07	0.00152	GCGCCGCCGCCGCCG
804	MLOC_80197	ERF	HORVU.MOREX.r2.6HG0523600.1	1446	1473	-	18.5909	2.99e-07	0.000991	CCGCCGCCGCCGCCGCCGGGGGAGGGTT
805	MLOC_55144	ERF	HORVU.MOREX.r2.2HG0094430.1	1337	1356	+	18.0758	3.03e-07	0.000993	CGCCGCCGCCGCCAGCGACT
806	MLOC_80197	ERF	HORVU.MOREX.r2.3HG0240120.1	611	638	+	18.5758	3.04e-07	0.000991	CCGCCGCCGCCGCCGCCTCGGAGCATCG
807	MLOC_70754	AP2	HORVU.MOREX.r2.1HG0063020.1	150	169	+	18.4231	3.07e-07	0.00263	GGAAAAAAAAAAGCAAAAAA
808	MLOC_24530	ERF	HORVU.MOREX.r2.2HG0143240.1	1443	1457	+	18.6212	3.09e-07	0.00144	CCGCCGCCGCCGCCC
809	MLOC_24530	ERF	HORVU.MOREX.r2.2HG0161120.1	1469	1483	+	18.6212	3.09e-07	0.00144	CCGCCGCCGCCGCCC
810	MLOC_55323	ERF	HORVU.MOREX.r2.5HG0370320.1	1215	1233	-	18.3182	3.13e-07	0.00109	AGGAGGCGTCGGCGGAGAG
811	MLOC_70754	AP2	HORVU.MOREX.r2.5HG0393790.1	1446	1465	+	18.3974	3.14e-07	0.00263	GGGAAAAAGAAGAAGAAACA
812	MLOC_55323	ERF	HORVU.MOREX.r2.2HG0097470.1	1468	1486	+	18.303	3.17e-07	0.00109	CCCCGGCGGCGGCGGCGAA
813	MLOC_56117	bHLH	HORVU.MOREX.r2.7HG0563910.1	1355	1375	+	17.7105	3.17e-07	0.0606	GGTCAGCGGCACGTGCGCCCT
814	MLOC_17236	Dof	HORVU.MOREX.r2.7HG0563910.1	865	885	-	18.0455	3.17e-07	0.00292	TTTACTTTATGTCCTTTCCTT
815	MLOC_38561	ERF	HORVU.MOREX.r2.6HG0506760.1	1175	1195	+	18.4091	3.19e-07	0.00127	GGAAGCGAGTGGCGGCGGCGA
816	MLOC_44514	MIKC_MADS	HORVU.MOREX.r2.5HG0401170.1	297	310	+	17.7576	3.2e-07	0.0391	ACAAAAATAGAAAA
817	MLOC_77405	ERF	HORVU.MOREX.r2.2HG0161120.1	539	559	+	18.3803	3.23e-07	0.00118	ACTGGTGGTGGTGGAGGTGGT
818	MLOC_55144	ERF	HORVU.MOREX.r2.3HG0182650.1	931	950	+	18	3.23e-07	0.00102	CCACTCCACCCCCACCGCCG
819	MLOC_55144	ERF	HORVU.MOREX.r2.3HG0182650.1	1451	1470	+	18	3.23e-07	0.00102	CCACTCCACCCCCACCGCCG
820	MLOC_69987	ERF	HORVU.MOREX.r2.6HG0507260.1	1190	1204	-	18.3485	3.25e-07	0.00101	CCGCCTCCGCCGCCC
821	MLOC_17236	Dof	HORVU.MOREX.r2.5HG0401170.1	893	913	-	18.0152	3.26e-07	0.00292	TCTATTTTTTCTTTTTTCTTC
822	MLOC_3855	C2H2	HORVU.MOREX.r2.6HG0494180.1	1059	1077	-	18.1746	3.3e-07	0.00355	CTTCTTCCTCCCCCACATC
823	MLOC_80197	ERF	HORVU.MOREX.r2.2HG0097470.1	1458	1485	-	44699	3.3e-07	0.00106	TCGCCGCCGCCGCCGGGGAAACCTCCTC
824	MLOC_69987	ERF	HORVU.MOREX.r2.6HG0492210.1	729	743	+	18.3182	3.33e-07	0.00101	CCGCCTCCGCCTCCA
825	MLOC_69987	ERF	HORVU.MOREX.r2.6HG0488970.1	1454	1468	+	18.3182	3.33e-07	0.00101	CCTACGCCGCCGCCT
826	MLOC_3855	C2H2	HORVU.MOREX.r2.5HG0446210.1	1329	1347	-	18.1587	3.33e-07	0.00355	CGTCGTCCTCGTCCTCCTC
827	MLOC_55144	ERF	HORVU.MOREX.r2.5HG0400580.1	189	208	+	17.9545	3.36e-07	0.00105	ACCCGACGCCCCCGCCGCCG
828	MLOC_73522	ERF	HORVU.MOREX.r2.5HG0400580.1	4	24	-	18.303	3.37e-07	0.0011	TGCTCCGCCGCCTCTCGCGCT
829	MLOC_66134	WRKY	HORVU.MOREX.r2.1HG0070130.1	958	970	-	18.5152	3.37e-07	0.0648	TGCGTTGACTTTG
830	MLOC_38561	ERF	HORVU.MOREX.r2.3HG0240120.1	614	634	-	18.3485	3.37e-07	0.00131	GCTCCGAGGCGGCGGCGGCGG
831	MLOC_72525	LBD	HORVU.MOREX.r2.6HG0507260.1	1461	1481	-	18.2273	3.39e-07	0.00179	TCGCCGCCGCCGCCGCCTCCT
832	MLOC_58641	ERF	HORVU.MOREX.r2.2HG0156440.1	1444	1464	+	18.4143	3.39e-07	0.001	CCGCCACCGCCGCCGCAAAGG
833	MLOC_3855	C2H2	HORVU.MOREX.r2.6HG0494180.1	1062	1080	-	18.1349	3.39e-07	0.00355	CATCTTCTTCCTCCCCCAC
834	MLOC_78652	C2H2	HORVU.MOREX.r2.7HG0563910.1	1077	1096	+	18.6818	3.4e-07	0.0635	AAGAAAATGACAAAAACAAG
835	MLOC_73522	ERF	HORVU.MOREX.r2.6HG0507260.1	1456	1476	-	18.2879	3.42e-07	0.0011	GCCGCCGCCGCCTCCTTGGTG
836	MLOC_58641	ERF	HORVU.MOREX.r2.2HG0097470.1	1462	1482	-	44669	3.43e-07	0.001	CCGCCGCCGCCGGGGAAACCT
837	MLOC_24530	ERF	HORVU.MOREX.r2.2HG0150190.1	1464	1478	+	44699	3.43e-07	0.0015	TCTCCGCCGCCGCCG
838	MLOC_3855	C2H2	HORVU.MOREX.r2.7HG0577600.1	1140	1158	+	18.1032	3.47e-07	0.00355	CCGCATCCTCTTCGTCCTC
839	MLOC_63834	ERF	HORVU.MOREX.r2.6HG0488970.1	1427	1446	-	17.2424	3.52e-07	0.00149	GGCGGCGGCGACGCGGGAGT
840	MLOC_80197	ERF	HORVU.MOREX.r2.5HG0400580.1	230	257	+	18.4394	3.52e-07	0.00111	CCGCCGCCGCCGCCGCACGCGCCAGGGA
841	MLOC_12223	ERF	HORVU.MOREX.r2.2HG0143240.1	1445	1459	-	18.0152	3.55e-07	0.00196	GGGGGCGGCGGCGGC
842	MLOC_70754	AP2	HORVU.MOREX.r2.6HG0488970.1	592	611	-	18.2436	3.59e-07	0.00273	AAAGAATAGGAAAAAAAAGA
843	MLOC_12223	ERF	HORVU.MOREX.r2.4HG0343460.1	1439	1453	-	18	3.6e-07	0.00196	GGCGGCGGCGGCGGG
844	MLOC_12223	ERF	HORVU.MOREX.r2.2HG0161120.1	1453	1467	-	18	3.6e-07	0.00196	GGCGGCGGCGGCGGG
845	MLOC_73522	ERF	HORVU.MOREX.r2.6HG0523600.1	1451	1471	-	18.2273	3.6e-07	0.00114	GCCGCCGCCGCCGCCGGGGGA
846	MLOC_64597	G2-like	HORVU.MOREX.r2.1HG0069590.1	717	727	+	15.8636	3.6e-07	0.0684	AAAAGAATGTT
847	MLOC_77405	ERF	HORVU.MOREX.r2.7HG0609200.1	1205	1225	+	18.2254	3.62e-07	0.0013	TGAGGAGCGGGCGGCGGCGGT
848	MLOC_69438	ERF	HORVU.MOREX.r2.6HG0488970.1	1454	1468	+	18.2121	3.62e-07	0.00105	CCTACGCCGCCGCCT
849	MLOC_80197	ERF	HORVU.MOREX.r2.2HG0097470.1	1464	1491	-	18.4091	3.63e-07	0.00113	TTGGATTCGCCGCCGCCGCCGGGGAAAC
850	MLOC_55323	ERF	HORVU.MOREX.r2.6HG0506760.1	1178	1196	+	18.1364	3.66e-07	0.00124	AGCGAGTGGCGGCGGCGAA
851	MLOC_38561	ERF	HORVU.MOREX.r2.6HG0521920.1	1452	1472	+	18.2576	3.67e-07	0.00139	CCTCGGCGGCGGCGGCGCAGG
852	MLOC_58641	ERF	HORVU.MOREX.r2.5HG0400580.1	197	217	+	44638	3.69e-07	0.00106	CCCCCGCCGCCGCCCCGATCG
853	MLOC_73522	ERF	HORVU.MOREX.r2.6HG0484240.1	1419	1439	+	18.197	3.69e-07	0.00115	GCCGCCGCCGCCTCTCACTCG
854	MLOC_70754	AP2	HORVU.MOREX.r2.1HG0071030.1	38	57	+	18.2051	3.71e-07	0.00273	AAAGAGGAAAAAAATAAAAA
855	MLOC_70754	AP2	HORVU.MOREX.r2.7HG0577600.1	919	938	+	18.2051	3.71e-07	0.00273	AAAAAAAGAAAAAAAAGACG
856	MLOC_38561	ERF	HORVU.MOREX.r2.6HG0507260.1	1464	1484	+	18.2424	3.72e-07	0.00139	AGGCGGCGGCGGCGGCGACAG
857	MLOC_17236	Dof	HORVU.MOREX.r2.1HG0033160.1	839	859	-	17.8636	3.74e-07	0.00319	TTTTCTTTTTAAATTTCATTT
858	MLOC_24530	ERF	HORVU.MOREX.r2.5HG0400580.1	227	241	+	18.4091	3.75e-07	0.0015	TCGCCGCCGCCGCCG
859	MLOC_24530	ERF	HORVU.MOREX.r2.2HG0094430.1	1327	1341	+	18.4091	3.75e-07	0.0015	TCGCCGCCGCCGCCG
860	MLOC_24530	ERF	HORVU.MOREX.r2.1HG0071030.1	1432	1446	+	18.4091	3.75e-07	0.0015	TCGCCGCCGCCGCCG
861	MLOC_24530	ERF	HORVU.MOREX.r2.6HG0488970.1	1436	1450	+	18.4091	3.75e-07	0.0015	TCGCCGCCGCCGCCG
862	MLOC_24530	ERF	HORVU.MOREX.r2.6HG0507260.1	1467	1481	-	18.4091	3.75e-07	0.0015	TCGCCGCCGCCGCCG
863	MLOC_24530	ERF	HORVU.MOREX.r2.2HG0097470.1	1471	1485	-	18.4091	3.75e-07	0.0015	TCGCCGCCGCCGCCG
864	MLOC_5375	MIKC_MADS	HORVU.MOREX.r2.4HG0346000.1	538	556	-	17.4225	3.82e-07	0.0337	TGTTTTCTACTTTGGGTAA
865	MLOC_3855	C2H2	HORVU.MOREX.r2.4HG0291590.1	1090	1108	-	17.9683	3.83e-07	0.00355	CATCCTCGTCCTCCGCCTC
866	MLOC_56753	MYB	HORVU.MOREX.r2.2HG0156440.1	460	480	-	16.5606	3.84e-07	0.0716	GATGGGATGGGGTTAGGTAGG
867	MLOC_63834	ERF	HORVU.MOREX.r2.2HG0094430.1	1318	1337	-	17.1667	3.87e-07	0.00157	GGCGGCGGCGAGGGGGAGGA
868	MLOC_63834	ERF	HORVU.MOREX.r2.5HG0401170.1	1404	1423	-	17.1667	3.87e-07	0.00157	GGCGGCGGCGGCGGAAAGGT
869	MLOC_70754	AP2	HORVU.MOREX.r2.7HG0609200.1	50	69	-	18.1538	3.87e-07	0.00275	AGGAAAAAATAGAAGAAAGA
870	MLOC_3855	C2H2	HORVU.MOREX.r2.5HG0444660.1	1379	1397	+	17.9444	3.89e-07	0.00355	CCCTGTCCCCCTCCTCCTC
871	MLOC_17236	Dof	HORVU.MOREX.r2.7HG0563910.1	851	871	-	17.803	3.95e-07	0.00321	TTTCCTTTTTATTTATTTATA
872	MLOC_55323	ERF	HORVU.MOREX.r2.7HG0609200.1	1207	1225	+	18.0455	3.96e-07	0.00132	AGGAGCGGGCGGCGGCGGT
873	MLOC_51353	CPP	HORVU.MOREX.r2.7HG0598450.1	788	800	-	44575	3.97e-07	0.0566	CAAAATTTTAAAG
874	MLOC_77405	ERF	HORVU.MOREX.r2.6HG0521920.1	1459	1479	+	18.0986	3.97e-07	0.0014	GGCGGCGGCGCAGGCGGCGCG
875	MLOC_72525	LBD	HORVU.MOREX.r2.6HG0488970.1	300	320	-	18.0303	3.97e-07	0.00204	TATTCGGCGCCTTCAACGCCG
876	MLOC_38561	ERF	HORVU.MOREX.r2.1HG0020160.1	344	364	-	18.1667	3.99e-07	0.00144	AAGAACAATCGGCGGCGGTGG
877	MLOC_38561	ERF	HORVU.MOREX.r2.4HG0323760.1	1245	1265	-	18.1667	3.99e-07	0.00144	TGGTGGAGTTGGCGGCGACAG
878	MLOC_69987	ERF	HORVU.MOREX.r2.6HG0506760.1	1184	1198	-	18.0758	4.03e-07	0.0012	GCTTCGCCGCCGCCA
879	MLOC_15725	B3	HORVU.MOREX.r2.5HG0446210.1	1435	1449	-	17.4394	4.03e-07	0.0156	ACACACATGCAAACA
880	MLOC_3855	C2H2	HORVU.MOREX.r2.7HG0548160.1	64	82	+	17.881	4.07e-07	0.00355	CATCATCCTCCACATCATC
881	MLOC_3855	C2H2	HORVU.MOREX.r2.5HG0370320.1	573	591	-	17.881	4.07e-07	0.00355	CCTCCCCCACCCCCACCTC
882	MLOC_65745	WOX	HORVU.MOREX.r2.1HG0071030.1	618	628	+	16.5352	4.08e-07	0.074	AGTTAATTAAT
883	MLOC_58641	ERF	HORVU.MOREX.r2.3HG0182650.1	1018	1038	-	18.1571	4.09e-07	0.00116	CCTTCACCGTCACCTCCTCCG
884	MLOC_63834	ERF	HORVU.MOREX.r2.1HG0071030.1	1423	1442	-	17.1212	4.09e-07	0.00162	GGCGGCGGCGAGGGCTTTGG
885	MLOC_73522	ERF	HORVU.MOREX.r2.7HG0609200.1	1205	1225	-	18.0758	4.09e-07	0.00125	ACCGCCGCCGCCCGCTCCTCA
886	MLOC_77405	ERF	HORVU.MOREX.r2.6HG0492210.1	728	748	-	18.0563	4.1e-07	0.00142	GGGGCTGGAGGCGGAGGCGGC
887	MLOC_55323	ERF	HORVU.MOREX.r2.1HG0020160.1	340	358	-	18	4.12e-07	0.00135	AATCGGCGGCGGTGGAGGA
888	MLOC_69987	ERF	HORVU.MOREX.r2.2HG0156440.1	1432	1446	+	18.0455	4.13e-07	0.00121	TCCCCTCCGCCGCCG
889	MLOC_15725	B3	HORVU.MOREX.r2.4HG0323760.1	906	920	+	17.4242	4.16e-07	0.0156	AAAAACATGCATACA
890	MLOC_3855	C2H2	HORVU.MOREX.r2.4HG0323760.1	985	1003	+	17.8254	4.24e-07	0.00355	CCTCCTCTTTCCCCTCCGC
891	MLOC_38561	ERF	HORVU.MOREX.r2.3HG0240120.1	605	625	-	18.0909	4.27e-07	0.00151	CGGCGGCGGCGGCGGCGCGAG
892	MLOC_70754	AP2	HORVU.MOREX.r2.5HG0446210.1	250	269	-	18.0385	4.28e-07	0.00291	AAGGCAAAGGAAGAAAAAAA
893	MLOC_55323	ERF	HORVU.MOREX.r2.1HG0071030.1	1443	1461	-	17.9545	4.29e-07	0.00138	CCGCTTCGGCGGCGGCGGC
894	MLOC_69987	ERF	HORVU.MOREX.r2.6HG0521920.1	1461	1475	-	17.9848	4.33e-07	0.00125	CCGCCTGCGCCGCCG
895	MLOC_12223	ERF	HORVU.MOREX.r2.6HG0488970.1	1447	1461	-	17.8182	4.35e-07	0.00231	GGCGTAGGCGGCGGC
896	MLOC_56472	MIKC_MADS	HORVU.MOREX.r2.3HG0204940.1	212	224	-	16.9286	4.36e-07	0.0415	CCAAATAAGGAAA
897	MLOC_69002	ERF	HORVU.MOREX.r2.6HG0488970.1	1433	1447	+	16.7121	4.37e-07	0.00192	GCGTCGCCGCCGCCG
898	MLOC_73724	Dof	HORVU.MOREX.r2.5HG0401170.1	903	923	+	17.2121	4.38e-07	0.00676	GAAAAAATAGAAAAGAAAAAG
899	MLOC_70754	AP2	HORVU.MOREX.r2.6HG0523600.1	914	933	+	18	4.42e-07	0.00291	TAAGAAGAGAGGGAAAAAAA
900	MLOC_15725	B3	HORVU.MOREX.r2.5HG0393790.1	40	54	+	17.3788	4.42e-07	0.0156	ACTTGCATGCATGTA
901	MLOC_69002	ERF	HORVU.MOREX.r2.5HG0400580.1	227	241	+	16.697	4.43e-07	0.00192	TCGCCGCCGCCGCCG
902	MLOC_69002	ERF	HORVU.MOREX.r2.2HG0094430.1	1327	1341	+	16.697	4.43e-07	0.00192	TCGCCGCCGCCGCCG
903	MLOC_69002	ERF	HORVU.MOREX.r2.1HG0071030.1	1432	1446	+	16.697	4.43e-07	0.00192	TCGCCGCCGCCGCCG
904	MLOC_69002	ERF	HORVU.MOREX.r2.6HG0488970.1	1436	1450	+	16.697	4.43e-07	0.00192	TCGCCGCCGCCGCCG
905	MLOC_69002	ERF	HORVU.MOREX.r2.6HG0507260.1	1467	1481	-	16.697	4.43e-07	0.00192	TCGCCGCCGCCGCCG
906	MLOC_69002	ERF	HORVU.MOREX.r2.2HG0097470.1	1471	1485	-	16.697	4.43e-07	0.00192	TCGCCGCCGCCGCCG
907	MLOC_77405	ERF	HORVU.MOREX.r2.5HG0400580.1	232	252	-	17.9437	4.45e-07	0.00151	GGCGCGTGCGGCGGCGGCGGC
908	MLOC_55144	ERF	HORVU.MOREX.r2.6HG0506760.1	434	453	+	17.6212	4.46e-07	0.00137	CGCGGCCGCCGACGCCGACG
909	MLOC_69987	ERF	HORVU.MOREX.r2.5HG0400580.1	197	211	+	17.9394	4.48e-07	0.00127	CCCCCGCCGCCGCCC
910	MLOC_14363	C2H2	HORVU.MOREX.r2.7HG0563910.1	1077	1093	+	18.3485	4.48e-07	0.0831	AAGAAAATGACAAAAAC
911	MLOC_17236	Dof	HORVU.MOREX.r2.5HG0401170.1	887	907	-	17.6515	4.52e-07	0.00337	TTTTCTTTTTTCTTCTTACTG
912	MLOC_73522	ERF	HORVU.MOREX.r2.6HG0507260.1	1188	1208	-	17.9545	4.53e-07	0.00136	TTCTCCGCCTCCGCCGCCCCC
913	MLOC_69438	ERF	HORVU.MOREX.r2.6HG0521920.1	1461	1475	-	17.9545	4.54e-07	0.00129	CCGCCTGCGCCGCCG
914	MLOC_15776	BBR-BPC	HORVU.MOREX.r2.5HG0433480.1	981	1001	+	13.1711	4.58e-07	0.0111	CTTTCTTCCTCACTCCCTCTC
915	MLOC_73522	ERF	HORVU.MOREX.r2.5HG0370320.1	1215	1235	+	17.9394	4.59e-07	0.00136	CTCTCCGCCGACGCCTCCTCC
916	MLOC_80197	ERF	HORVU.MOREX.r2.1HG0020160.1	424	451	+	18.1818	4.59e-07	0.0014	ACGCAGCAGCCGCCGGCGCCGCTTGCAT
917	MLOC_17236	Dof	HORVU.MOREX.r2.2HG0150190.1	254	274	-	17.6212	4.64e-07	0.00337	TTCTCCTTTTATTTTTATTTT
918	MLOC_80197	ERF	HORVU.MOREX.r2.7HG0609200.1	1203	1230	-	18.1667	4.66e-07	0.0014	TCCGCACCGCCGCCGCCCGCTCCTCAGC
919	MLOC_3855	C2H2	HORVU.MOREX.r2.4HG0323760.1	846	864	+	17.6905	4.67e-07	0.00355	CCTCCTCCTTCTCTCCCCC
920	MLOC_69002	ERF	HORVU.MOREX.r2.2HG0094430.1	1324	1338	+	16.6515	4.67e-07	0.00194	CCCTCGCCGCCGCCG
921	MLOC_69002	ERF	HORVU.MOREX.r2.1HG0071030.1	1429	1443	+	16.6515	4.67e-07	0.00194	CCCTCGCCGCCGCCG
922	MLOC_74813	Trihelix	HORVU.MOREX.r2.3HG0182650.1	294	309	+	16.7576	4.68e-07	0.0475	ACGGTAAAATCGAAAA
923	MLOC_55144	ERF	HORVU.MOREX.r2.6HG0523600.1	1459	1478	-	17.5606	4.69e-07	0.00142	GGTAGCCGCCGCCGCCGCCG
924	MLOC_17236	Dof	HORVU.MOREX.r2.7HG0577600.1	915	935	-	17.6061	4.7e-07	0.00337	CTTTTTTTTCTTTTTTTTTAT
925	MLOC_77405	ERF	HORVU.MOREX.r2.4HG0323760.1	1250	1270	-	17.8592	4.73e-07	0.00158	TGTGGTGGTGGAGTTGGCGGC
926	MLOC_72525	LBD	HORVU.MOREX.r2.3HG0182650.1	1018	1038	-	17.803	4.75e-07	0.00234	CCTTCACCGTCACCTCCTCCG
927	MLOC_72525	LBD	HORVU.MOREX.r2.2HG0150190.1	1461	1481	+	17.7879	4.81e-07	0.00234	CTCTCTCCGCCGCCGCCGCCA
928	MLOC_73522	ERF	HORVU.MOREX.r2.7HG0609200.1	1208	1228	-	17.8788	4.83e-07	0.00141	CGCACCGCCGCCGCCCGCTCC
929	MLOC_15725	B3	HORVU.MOREX.r2.2HG0156440.1	25	39	+	17.2879	4.89e-07	0.0156	TCATGCATGCATAAA
930	MLOC_69002	ERF	HORVU.MOREX.r2.2HG0156440.1	1435	1449	+	16.6212	4.95e-07	0.00201	CCTCCGCCGCCGCCA
931	MLOC_3855	C2H2	HORVU.MOREX.r2.4HG0323760.1	982	1000	+	17.6032	4.97e-07	0.00355	CTCCCTCCTCTTTCCCCTC
932	MLOC_73724	Dof	HORVU.MOREX.r2.1HG0033160.1	841	861	+	17.0909	4.99e-07	0.0071	ATGAAATTTAAAAAGAAAAAA
933	MLOC_15776	BBR-BPC	HORVU.MOREX.r2.5HG0401170.1	946	966	-	2766683	4.99e-07	0.0111	CTCCCGTTTTCTCTTTCTTTC
934	MLOC_62335	bHLH	HORVU.MOREX.r2.4HG0346000.1	1327	1341	-	17.3333	4.99e-07	0.0958	CACGTGCCCCACGCG
935	MLOC_73522	ERF	HORVU.MOREX.r2.6HG0507260.1	1182	1202	-	17.8333	5.01e-07	0.00144	GCCTCCGCCGCCCCCTCTTCG
936	MLOC_66348	NAC	HORVU.MOREX.r2.5HG0444660.1	281	300	-	17.2273	5.03e-07	0.0481	CGCCGTCCCCGCGCCGCCGT
937	MLOC_3855	C2H2	HORVU.MOREX.r2.2HG0161120.1	603	621	-	17.5794	5.05e-07	0.00355	CCACCTCCACCTCCACCTT
938	MLOC_58641	ERF	HORVU.MOREX.r2.6HG0506760.1	1474	1494	-	17.8571	5.06e-07	0.00141	GCGCCGCCGCCGCCGAGGGAG
939	MLOC_55323	ERF	HORVU.MOREX.r2.5HG0400580.1	6	24	+	17.7576	5.07e-07	0.00161	CGCGAGAGGCGGCGGAGCA
940	MLOC_70754	AP2	HORVU.MOREX.r2.5HG0401170.1	911	930	+	17.8333	5.08e-07	0.00323	AGAAAAGAAAAAGGAAAAAG
941	MLOC_3855	C2H2	HORVU.MOREX.r2.7HG0548160.1	67	85	+	17.5556	5.14e-07	0.00355	CATCCTCCACATCATCATC
942	MLOC_3855	C2H2	HORVU.MOREX.r2.5HG0446210.1	1248	1266	+	17.5476	5.17e-07	0.00355	ACTCCCTCCCCTCCTCCTC
943	MLOC_69438	ERF	HORVU.MOREX.r2.4HG0343460.1	1437	1451	+	17.8182	5.18e-07	0.00145	CGCCCGCCGCCGCCG
944	MLOC_73522	ERF	HORVU.MOREX.r2.2HG0097470.1	1466	1486	-	17.7879	5.2e-07	0.00147	TTCGCCGCCGCCGCCGGGGAA
945	MLOC_55144	ERF	HORVU.MOREX.r2.6HG0507260.1	1187	1206	-	17.4242	5.26e-07	0.00156	CTCCGCCTCCGCCGCCCCCT
946	MLOC_3855	C2H2	HORVU.MOREX.r2.4HG0323760.1	232	250	-	17.5238	5.26e-07	0.00355	CCTCTTCCTTCTCTGCTTC
947	MLOC_69438	ERF	HORVU.MOREX.r2.6HG0484240.1	1417	1431	+	17.7879	5.26e-07	0.00145	GTGCCGCCGCCGCCT
948	MLOC_72525	LBD	HORVU.MOREX.r2.6HG0523600.1	1459	1479	-	17.6667	5.29e-07	0.00251	TGGTAGCCGCCGCCGCCGCCG
949	MLOC_69575	WRKY	HORVU.MOREX.r2.1HG0070130.1	958	968	+	16.8182	5.3e-07	0.0993	CAAAGTCAACG
950	MLOC_67851	WRKY	HORVU.MOREX.r2.1HG0070130.1	958	968	+	16.8636	5.3e-07	0.102	CAAAGTCAACG
951	MLOC_14821	WRKY	HORVU.MOREX.r2.1HG0070130.1	958	968	+	17.3939	5.3e-07	0.102	CAAAGTCAACG
952	MLOC_63834	ERF	HORVU.MOREX.r2.1HG0020160.1	335	354	-	16.8939	5.39e-07	0.00209	GGCGGCGGTGGAGGAGCAGT
953	MLOC_3855	C2H2	HORVU.MOREX.r2.7HG0577600.1	1143	1161	+	17.4841	5.41e-07	0.00355	CATCCTCTTCGTCCTCCCC
954	MLOC_5375	MIKC_MADS	HORVU.MOREX.r2.7HG0571700.1	970	988	-	17.0704	5.43e-07	0.0337	TTCTTTCTTGTTTTGGTCA
955	MLOC_15776	BBR-BPC	HORVU.MOREX.r2.2HG0143270.1	715	735	-	1901423	5.47e-07	0.0111	TCCCTCCTCTCTCTCTCTCAA
956	MLOC_72525	LBD	HORVU.MOREX.r2.1HG0020160.1	382	402	+	17.6212	5.48e-07	0.00253	CCGTCTCCGTTGTCGCCGCCT
957	MLOC_23884	B3	HORVU.MOREX.r2.1HG0074040.1	913	933	+	1826884	5.51e-07	0.104	TTTTAGGTTTTCGTGGAAAAC
958	MLOC_56075	LBD	HORVU.MOREX.r2.6HG0521920.1	1461	1477	+	17.3939	5.52e-07	0.00479	CGGCGGCGCAGGCGGCG
959	MLOC_59162	NAC	HORVU.MOREX.r2.2HG0103150.1	1256	1277	+	15.8788	5.53e-07	0.106	GACGTGTCAAGCATGTCTTCTC
960	MLOC_73522	ERF	HORVU.MOREX.r2.6HG0492210.1	896	916	-	17.7121	5.54e-07	0.00154	ATCGCCGCCGTCGCGTTCCTC
961	MLOC_73724	Dof	HORVU.MOREX.r2.6HG0488970.1	587	607	-	16.9848	5.58e-07	0.00738	AATAGGAAAAAAAAGAAAACA
962	MLOC_77488	HD-ZIP	HORVU.MOREX.r2.5HG0393790.1	792	812	+	17.6567	5.59e-07	0.102	GAGCCAATTATTGAGGCTTTA
963	MLOC_58641	ERF	HORVU.MOREX.r2.2HG0161120.1	541	561	-	17.7143	5.59e-07	0.00154	CCACCACCTCCACCACCACCA
964	MLOC_36657	WRKY	HORVU.MOREX.r2.1HG0070130.1	958	970	+	17.3636	5.61e-07	0.108	CAAAGTCAACGCA
965	MLOC_3855	C2H2	HORVU.MOREX.r2.2HG0094430.1	1307	1325	+	17.4286	5.62e-07	0.00357	CTCCCTTCCCCTCCTCCCC
966	MLOC_12223	ERF	HORVU.MOREX.r2.5HG0401170.1	1412	1426	-	17.5455	5.65e-07	0.00274	AGCGGCGGCGGCGGC
967	MLOC_17236	Dof	HORVU.MOREX.r2.7HG0605640.1	287	307	-	17.3939	5.66e-07	0.00385	TTTCCTTTTCGTCTTTAATTT
968	MLOC_73522	ERF	HORVU.MOREX.r2.5HG0444660.1	1336	1356	+	17.6818	5.68e-07	0.00156	GCCGGCGCCGACGCCGCCACC
969	MLOC_12223	ERF	HORVU.MOREX.r2.5HG0400580.1	232	246	-	17.5303	5.73e-07	0.00274	TGCGGCGGCGGCGGC
970	MLOC_12223	ERF	HORVU.MOREX.r2.4HG0343460.1	1448	1462	-	17.5303	5.73e-07	0.00274	TGCGGCGGCGGCGGC
971	MLOC_12223	ERF	HORVU.MOREX.r2.5HG0443570.1	1475	1489	-	17.5303	5.73e-07	0.00274	TGCGGCGGCGGCGGC
972	MLOC_55144	ERF	HORVU.MOREX.r2.2HG0161120.1	607	626	-	17.3182	5.74e-07	0.00168	TTTCACCACCTCCACCTCCA
973	MLOC_63834	ERF	HORVU.MOREX.r2.7HG0609200.1	1214	1233	+	16.8333	5.79e-07	0.0022	GGCGGCGGCGGTGCGGAGGA
974	MLOC_72525	LBD	HORVU.MOREX.r2.2HG0150190.1	1467	1487	+	17.5455	5.81e-07	0.00262	CCGCCGCCGCCGCCATCGCCC
975	MLOC_17236	Dof	HORVU.MOREX.r2.1HG0063020.1	651	671	-	17.3636	5.81e-07	0.00385	CTTTCTTTATCTCTTTCCTTT
976	MLOC_58641	ERF	HORVU.MOREX.r2.7HG0609200.1	1204	1224	-	17.6571	5.82e-07	0.00158	CCGCCGCCGCCCGCTCCTCAG
977	MLOC_73522	ERF	HORVU.MOREX.r2.4HG0343460.1	1436	1456	+	17.6515	5.82e-07	0.00157	CCGCCCGCCGCCGCCGCCGCC
978	MLOC_63834	ERF	HORVU.MOREX.r2.6HG0521920.1	1462	1481	+	16.8182	5.89e-07	0.0022	GGCGGCGCAGGCGGCGCGGC
979	MLOC_77405	ERF	HORVU.MOREX.r2.5HG0400580.1	229	249	-	17.5352	5.95e-07	0.00195	GCGTGCGGCGGCGGCGGCGGC
980	MLOC_12223	ERF	HORVU.MOREX.r2.2HG0150190.1	1469	1483	-	17.4697	6.04e-07	0.00282	GATGGCGGCGGCGGC
981	MLOC_73724	Dof	HORVU.MOREX.r2.7HG0577600.1	912	932	+	16.9091	6.05e-07	0.00746	CCAATAAAAAAAAAGAAAAAA
982	MLOC_58439	Trihelix	HORVU.MOREX.r2.3HG0262360.1	96	106	+	17.2576	6.07e-07	0.0795	TCGCCGGAGAT
983	MLOC_70754	AP2	HORVU.MOREX.r2.7HG0609200.1	868	887	+	17.6154	6.08e-07	0.00374	AATAAAGTAAAAAATATAAA
984	MLOC_52944	MIKC_MADS	HORVU.MOREX.r2.7HG0545130.1	1333	1351	-	17.6818	6.11e-07	0.0667	AATCCAAAAATGGCAAACA
985	MLOC_17236	Dof	HORVU.MOREX.r2.2HG0143240.1	89	109	+	17.303	6.12e-07	0.00388	TCATCTTTTAGTTTCTTTTTT
986	MLOC_75166	HSF	HORVU.MOREX.r2.7HG0568440.1	771	782	+	17.7273	6.13e-07	0.115	GAACCTTCTAGA
987	MLOC_55323	ERF	HORVU.MOREX.r2.6HG0484240.1	1419	1437	-	17.5303	6.14e-07	0.00191	AGTGAGAGGCGGCGGCGGC
988	MLOC_58641	ERF	HORVU.MOREX.r2.2HG0143240.1	1428	1448	+	17.5714	6.17e-07	0.00165	TTTTAGCCGCCGCCGCCGCCG
989	MLOC_55144	ERF	HORVU.MOREX.r2.2HG0150190.1	1468	1487	+	17.2273	6.18e-07	0.00178	CGCCGCCGCCGCCATCGCCC
990	MLOC_15776	BBR-BPC	HORVU.MOREX.r2.2HG0143270.1	717	737	-	700141	6.2e-07	0.0113	TTTCCCTCCTCTCTCTCTCTC
991	MLOC_17236	Dof	HORVU.MOREX.r2.2HG0143240.1	1173	1193	+	17.2727	6.28e-07	0.00388	CTCACTTTTTTGATTTTTTTA
992	MLOC_38561	ERF	HORVU.MOREX.r2.2HG0094430.1	1339	1359	-	17.6515	6.28e-07	0.00218	AGGAGTCGCTGGCGGCGGCGG
993	MLOC_69438	ERF	HORVU.MOREX.r2.7HG0609200.1	1213	1227	-	17.5909	6.29e-07	0.00172	GCACCGCCGCCGCCC
994	MLOC_72525	LBD	HORVU.MOREX.r2.2HG0143240.1	1440	1460	+	17.4394	6.3e-07	0.00278	CCGCCGCCGCCGCCGCCCCCG
995	MLOC_61071	Dof	HORVU.MOREX.r2.2HG0150190.1	139	149	+	14.5758	6.37e-07	0.121	GAAAAAGTGAA
996	MLOC_77405	ERF	HORVU.MOREX.r2.6HG0507260.1	1185	1205	+	17.4366	6.38e-07	0.00206	AGAGGGGGCGGCGGAGGCGGA
997	MLOC_3855	C2H2	HORVU.MOREX.r2.5HG0433480.1	1456	1474	-	17.2302	6.46e-07	0.00396	TCGCCTCCTCCCTCTCCTC
998	MLOC_72525	LBD	HORVU.MOREX.r2.6HG0488970.1	1427	1447	+	17.3788	6.6e-07	0.00285	ACTCCCGCGTCGCCGCCGCCG
999	MLOC_70754	AP2	HORVU.MOREX.r2.5HG0401170.1	904	923	+	17.5128	6.61e-07	0.00393	AAAAAATAGAAAAGAAAAAG
1000	MLOC_17236	Dof	HORVU.MOREX.r2.7HG0609200.1	261	281	+	17.2121	6.62e-07	0.00395	TTCTCTTTTTCATTTTCCATT
1001	MLOC_72525	LBD	HORVU.MOREX.r2.6HG0507260.1	1190	1210	-	17.3485	6.75e-07	0.00285	ACTTCTCCGCCTCCGCCGCCC
1002	MLOC_12223	ERF	HORVU.MOREX.r2.2HG0150190.1	1472	1486	-	17.3485	6.77e-07	0.00308	GGCGATGGCGGCGGC
1003	MLOC_63834	ERF	HORVU.MOREX.r2.4HG0343460.1	1431	1450	-	16.697	6.79e-07	0.00248	GGCGGCGGCGGGCGGGGGAG
1004	MLOC_55144	ERF	HORVU.MOREX.r2.3HG0182650.1	1027	1046	-	17.1061	6.82e-07	0.00194	CGCAGACACCTTCACCGTCA
1005	MLOC_60890	WRKY	HORVU.MOREX.r2.5HG0401170.1	593	607	-	16.4242	6.84e-07	0.0916	TCCGTTGACCTTTTT
1006	MLOC_80197	ERF	HORVU.MOREX.r2.6HG0507260.1	1451	1478	-	17.7727	6.86e-07	0.00202	CCGCCGCCGCCGCCTCCTTGGTGAGCTC
1007	MLOC_69002	ERF	HORVU.MOREX.r2.5HG0400580.1	197	211	+	16.3788	6.87e-07	0.00274	CCCCCGCCGCCGCCC
1008	MLOC_70754	AP2	HORVU.MOREX.r2.2HG0176320.1	512	531	-	17.4615	6.89e-07	0.00397	AAAAGTGAAAGAAAGAAAAA
1009	MLOC_73724	Dof	HORVU.MOREX.r2.7HG0563910.1	853	873	+	16.7727	6.97e-07	0.00805	TAAATAAATAAAAAGGAAAGG
1010	MLOC_44514	MIKC_MADS	HORVU.MOREX.r2.6HG0507260.1	370	383	-	17.0606	7e-07	0.0391	GCAAAAGAAGAAAA
1011	MLOC_63834	ERF	HORVU.MOREX.r2.6HG0523600.1	1460	1479	+	16.6667	7.03e-07	0.00252	GGCGGCGGCGGCGGCTACCA
1012	MLOC_38561	ERF	HORVU.MOREX.r2.5HG0400580.1	197	217	-	17.5152	7.05e-07	0.00236	CGATCGGGGCGGCGGCGGGGG
1013	MLOC_38561	ERF	HORVU.MOREX.r2.5HG0400580.1	224	244	-	17.5152	7.05e-07	0.00236	CGGCGGCGGCGGCGGCGATCG
1014	MLOC_58641	ERF	HORVU.MOREX.r2.1HG0020160.1	341	361	+	17.3714	7.08e-07	0.00187	CCTCCACCGCCGCCGATTGTT
1015	MLOC_75795	NAC	HORVU.MOREX.r2.1HG0020500.1	1018	1032	-	16.8333	7.12e-07	0.0676	AGCTTGAGCGACAAG
1016	MLOC_55323	ERF	HORVU.MOREX.r2.5HG0443570.1	1475	1493	-	17.3485	7.14e-07	0.00219	GGCGTGCGGCGGCGGCGGC
1017	MLOC_80197	ERF	HORVU.MOREX.r2.2HG0097470.1	1461	1488	-	17.7273	7.16e-07	0.00208	GATTCGCCGCCGCCGCCGGGGAAACCTC
1018	MLOC_57142	GATA	HORVU.MOREX.r2.3HG0182650.1	766	784	-	15.0789	7.17e-07	0.0339	CATCATCATTTACTTCAGC
1019	MLOC_57142	GATA	HORVU.MOREX.r2.3HG0182650.1	1286	1304	-	15.0789	7.17e-07	0.0339	CATCATCATTTACTTCAGC
1020	MLOC_69002	ERF	HORVU.MOREX.r2.1HG0020160.1	427	441	+	16.3485	7.23e-07	0.0028	CAGCAGCCGCCGGCG
1021	MLOC_74469	SRS	HORVU.MOREX.r2.5HG0415570.1	1432	1441	+	16.9366	7.3e-07	0.141	CCCCTAGGGT
1022	MLOC_38561	ERF	HORVU.MOREX.r2.6HG0523600.1	1450	1470	+	17.4697	7.33e-07	0.00241	CTCCCCCGGCGGCGGCGGCGG
1023	MLOC_70754	AP2	HORVU.MOREX.r2.1HG0063020.1	42	61	+	17.3846	7.33e-07	0.00406	AAAAAAGAAAGTGCAAAAAA
1024	MLOC_52944	MIKC_MADS	HORVU.MOREX.r2.4HG0346000.1	538	556	+	17.3939	7.35e-07	0.0667	TTACCCAAAGTAGAAAACA
1025	MLOC_72525	LBD	HORVU.MOREX.r2.3HG0240120.1	611	631	+	17.2273	7.4e-07	0.00299	CCGCCGCCGCCGCCGCCTCGG
1026	MLOC_72525	LBD	HORVU.MOREX.r2.4HG0343460.1	1443	1463	+	17.2273	7.4e-07	0.00299	CCGCCGCCGCCGCCGCCGCAC
1027	MLOC_55323	ERF	HORVU.MOREX.r2.6HG0498220.1	1386	1404	-	17.303	7.41e-07	0.00224	GGGAAGGTGCGGCGGCGGC
1028	MLOC_70754	AP2	HORVU.MOREX.r2.7HG0563910.1	1069	1088	+	17.359	7.48e-07	0.00406	AAAGAAAAAAGAAAATGACA
1029	MLOC_55144	ERF	HORVU.MOREX.r2.6HG0492210.1	724	743	+	16.9848	7.53e-07	0.0021	CCTTGCCGCCTCCGCCTCCA
1030	MLOC_69002	ERF	HORVU.MOREX.r2.3HG0182650.1	939	953	+	16.3182	7.56e-07	0.0028	CCCCCACCGCCGCCG
1031	MLOC_69002	ERF	HORVU.MOREX.r2.3HG0182650.1	1459	1473	+	16.3182	7.56e-07	0.0028	CCCCCACCGCCGCCG
1032	MLOC_55323	ERF	HORVU.MOREX.r2.2HG0094430.1	1338	1356	-	17.2727	7.6e-07	0.00226	AGTCGCTGGCGGCGGCGGC
1033	MLOC_77405	ERF	HORVU.MOREX.r2.1HG0020500.1	18	38	-	17.1831	7.62e-07	0.00241	GGCGATTATGTAGGTGGTGGC
1034	MLOC_72525	LBD	HORVU.MOREX.r2.5HG0400580.1	233	253	+	17.1818	7.66e-07	0.00303	CCGCCGCCGCCGCACGCGCCA
1035	MLOC_65745	WOX	HORVU.MOREX.r2.6HG0484240.1	687	697	+	16.1408	7.69e-07	0.074	AGTTAATTAGT
1036	MLOC_69002	ERF	HORVU.MOREX.r2.2HG0176320.1	713	727	+	16.303	7.76e-07	0.0028	CCGCCTCGGCCGGCC
1037	MLOC_69002	ERF	HORVU.MOREX.r2.2HG0176320.1	727	741	+	16.303	7.76e-07	0.0028	CGGCCGCCGCCGTCC
1038	MLOC_73724	Dof	HORVU.MOREX.r2.5HG0433480.1	1049	1069	+	16.6667	7.77e-07	0.00805	GTTGGAAAGAAAAAGGAAACA
1039	MLOC_69438	ERF	HORVU.MOREX.r2.5HG0400580.1	224	238	+	17.3333	7.8e-07	0.0021	CGATCGCCGCCGCCG
1040	MLOC_55144	ERF	HORVU.MOREX.r2.5HG0400580.1	228	247	+	16.9394	7.81e-07	0.00212	CGCCGCCGCCGCCGCCGCAC
1041	MLOC_55144	ERF	HORVU.MOREX.r2.4HG0343460.1	1444	1463	+	16.9394	7.81e-07	0.00212	CGCCGCCGCCGCCGCCGCAC
1042	MLOC_77405	ERF	HORVU.MOREX.r2.5HG0401170.1	1412	1432	-	17.1408	7.85e-07	0.00244	AGAGCTAGCGGCGGCGGCGGC
1043	MLOC_69002	ERF	HORVU.MOREX.r2.2HG0161120.1	1451	1465	+	16.2879	7.9e-07	0.0028	CTCCCGCCGCCGCCG
1044	MLOC_69987	ERF	HORVU.MOREX.r2.5HG0444660.1	1272	1286	+	17.2121	7.93e-07	0.00221	CCTGCGCCGCCGCCC
1045	MLOC_72525	LBD	HORVU.MOREX.r2.6HG0521920.1	1461	1481	-	17.1364	7.93e-07	0.00307	GCCGCGCCGCCTGCGCCGCCG
1046	MLOC_44514	MIKC_MADS	HORVU.MOREX.r2.4HG0346000.1	541	554	+	16.9242	7.94e-07	0.0391	CCCAAAGTAGAAAA
1047	MLOC_56472	MIKC_MADS	HORVU.MOREX.r2.5HG0401170.1	297	309	+	16.0571	7.95e-07	0.0505	ACAAAAATAGAAA
1048	MLOC_73522	ERF	HORVU.MOREX.r2.6HG0521920.1	1450	1470	-	17.2576	7.97e-07	0.00207	TGCGCCGCCGCCGCCGAGGAA
1049	MLOC_73522	ERF	HORVU.MOREX.r2.3HG0182650.1	913	933	+	17.2576	7.97e-07	0.00207	CGCGCCGCCGCCGCACCACCA
1050	MLOC_73522	ERF	HORVU.MOREX.r2.3HG0182650.1	1433	1453	+	17.2576	7.97e-07	0.00207	CGCGCCGCCGCCGCACCACCA
1051	MLOC_69987	ERF	HORVU.MOREX.r2.5HG0400580.1	224	238	+	17.197	7.99e-07	0.00221	CGATCGCCGCCGCCG
1052	MLOC_70754	AP2	HORVU.MOREX.r2.7HG0609200.1	258	277	-	17.2692	8.04e-07	0.00413	GAAAATGAAAAAGAGAAACA
1053	MLOC_72525	LBD	HORVU.MOREX.r2.5HG0400580.1	227	247	+	17.1061	8.11e-07	0.00308	TCGCCGCCGCCGCCGCCGCAC
1054	MLOC_3855	C2H2	HORVU.MOREX.r2.2HG0161120.1	606	624	-	16.8889	8.18e-07	0.00485	TCACCACCTCCACCTCCAC
1055	MLOC_74813	Trihelix	HORVU.MOREX.r2.7HG0609200.1	871	886	+	16.3636	8.18e-07	0.0475	AAAGTAAAAAATATAA
1056	MLOC_63834	ERF	HORVU.MOREX.r2.3HG0240120.1	688	707	-	16.5303	8.21e-07	0.0029	GGCGGTGGTGGGGTGGGGCG
1057	MLOC_58439	Trihelix	HORVU.MOREX.r2.5HG0415570.1	1369	1379	+	17.2424	8.26e-07	0.0795	TCGCCGGAAAT
1058	MLOC_73724	Dof	HORVU.MOREX.r2.7HG0609200.1	192	212	-	16.6061	8.27e-07	0.00805	AAAAGAACTAAAAAGAAAAAC
1059	MLOC_73724	Dof	HORVU.MOREX.r2.7HG0563910.1	1065	1085	+	16.6061	8.27e-07	0.00805	CAGAAAAGAAAAAAGAAAATG
1060	MLOC_70754	AP2	HORVU.MOREX.r2.1HG0063020.1	250	269	+	17.2308	8.29e-07	0.00413	AAAAAATAGAAAAAGCAAAA
1061	MLOC_70754	AP2	HORVU.MOREX.r2.4HG0291590.1	306	325	+	17.2308	8.29e-07	0.00413	AAGAAGATGAAGACAAGAAA
1062	MLOC_72525	LBD	HORVU.MOREX.r2.1HG0020160.1	335	355	+	17.0758	8.3e-07	0.00309	ACTGCTCCTCCACCGCCGCCG
1063	MLOC_73522	ERF	HORVU.MOREX.r2.2HG0097470.1	1463	1483	-	17.197	8.36e-07	0.00214	GCCGCCGCCGCCGGGGAAACC
1064	MLOC_55144	ERF	HORVU.MOREX.r2.3HG0182650.1	1021	1040	-	16.8485	8.4e-07	0.00225	CACCTTCACCGTCACCTCCT
1065	MLOC_44514	MIKC_MADS	HORVU.MOREX.r2.7HG0545130.1	1335	1348	-	16.8636	8.4e-07	0.0391	CCAAAAATGGCAAA
1066	MLOC_24530	ERF	HORVU.MOREX.r2.6HG0484240.1	1420	1434	+	17.5152	8.45e-07	0.00323	CCGCCGCCGCCTCTC
1067	MLOC_80197	ERF	HORVU.MOREX.r2.5HG0443570.1	1470	1497	+	17.5455	8.47e-07	0.00243	CCCTAGCCGCCGCCGCCGCACGCCGGGA
1068	MLOC_1876	C2H2	HORVU.MOREX.r2.2HG0094430.1	53	64	-	13.2647	8.52e-07	0.0904	TTTTCCTTTCCG
1069	MLOC_58641	ERF	HORVU.MOREX.r2.1HG0020160.1	427	447	+	44578	8.52e-07	0.00222	CAGCAGCCGCCGGCGCCGCTT
1070	MLOC_61814	Trihelix	HORVU.MOREX.r2.2HG0161120.1	1256	1273	-	15.4857	8.66e-07	0.0855	AACATAATTTGCCCTAAA
1071	MLOC_69987	ERF	HORVU.MOREX.r2.3HG0240120.1	605	619	+	17.0606	8.67e-07	0.00236	CTCGCGCCGCCGCCG
1072	MLOC_55323	ERF	HORVU.MOREX.r2.6HG0507260.1	1190	1208	+	17.1061	8.69e-07	0.00254	GGGCGGCGGAGGCGGAGAA
1073	MLOC_3855	C2H2	HORVU.MOREX.r2.4HG0323760.1	1301	1319	+	16.8016	8.69e-07	0.00499	CCTCTCCCCCACCCTCCTC
1074	MLOC_5375	MIKC_MADS	HORVU.MOREX.r2.5HG0401170.1	294	312	-	16.5775	8.72e-07	0.0406	ACTTTTCTATTTTTGTGAA
1075	MLOC_58641	ERF	HORVU.MOREX.r2.7HG0548160.1	1018	1038	+	17.0429	8.85e-07	0.00227	CCGGCGCCGCCGGCAGCCCCG
1076	MLOC_24530	ERF	HORVU.MOREX.r2.3HG0240120.1	608	622	+	17.4545	8.86e-07	0.00323	GCGCCGCCGCCGCCG
1077	MLOC_24530	ERF	HORVU.MOREX.r2.6HG0521920.1	1455	1469	-	17.4545	8.86e-07	0.00323	GCGCCGCCGCCGCCG
1078	MLOC_24530	ERF	HORVU.MOREX.r2.6HG0506760.1	1480	1494	-	17.4545	8.86e-07	0.00323	GCGCCGCCGCCGCCG
1079	MLOC_64612	Dof	HORVU.MOREX.r2.7HG0568440.1	195	208	+	15.8182	8.86e-07	0.0554	AAAAAAGTGAAAAT
1080	MLOC_17236	Dof	HORVU.MOREX.r2.5HG0401170.1	938	958	-	16.8636	8.89e-07	0.0051	TTCTCTTTCTTTCATTTTTTT
1081	MLOC_55144	ERF	HORVU.MOREX.r2.6HG0507260.1	1470	1489	-	16.7727	8.92e-07	0.00235	TGCTGCTGTCGCCGCCGCCG
1082	MLOC_69438	ERF	HORVU.MOREX.r2.7HG0548160.1	1052	1066	-	17.1818	8.93e-07	0.00237	CCGCCTCCGCCGCGC
1083	MLOC_24530	ERF	HORVU.MOREX.r2.2HG0094430.1	1339	1353	+	17.4394	8.95e-07	0.00323	CCGCCGCCGCCAGCG
1084	MLOC_55144	ERF	HORVU.MOREX.r2.2HG0156440.1	1427	1446	+	16.7576	9.03e-07	0.00235	TCCCTTCCCCTCCGCCGCCG
1085	MLOC_51353	CPP	HORVU.MOREX.r2.6HG0488970.1	876	888	-	44817	9.07e-07	0.0566	TCAAATTTTAAAA
1086	MLOC_51353	CPP	HORVU.MOREX.r2.6HG0488970.1	1016	1028	-	44817	9.07e-07	0.0566	TCAAATTTTAAAA
1087	MLOC_69987	ERF	HORVU.MOREX.r2.6HG0484240.1	1417	1431	+	17	9.08e-07	0.00244	GTGCCGCCGCCGCCT
1088	MLOC_17236	Dof	HORVU.MOREX.r2.7HG0568440.1	857	877	+	16.8333	9.11e-07	0.0051	TTTCCTTTTCTCATTTTATAT
1089	MLOC_79754	G2-like	HORVU.MOREX.r2.5HG0415570.1	12	26	-	16.6197	9.12e-07	0.166	TTAAGTATATTCTTC
1090	MLOC_53943	G2-like	HORVU.MOREX.r2.5HG0415570.1	12	26	-	16.6197	9.12e-07	0.164	TTAAGTATATTCTTC
1091	MLOC_3855	C2H2	HORVU.MOREX.r2.2HG0143270.1	727	745	-	16.7222	9.17e-07	0.00504	CCTTCTCTTTTCCCTCCTC
1092	MLOC_68299	WRKY	HORVU.MOREX.r2.5HG0401170.1	587	605	-	16.8286	9.22e-07	0.172	CGTTGACCTTTTTTCAAAA
1093	MLOC_61814	Trihelix	HORVU.MOREX.r2.1HG0063020.1	702	719	+	15.4429	9.23e-07	0.0855	TGGCACAAAAGCCCTAAA
1094	MLOC_38561	ERF	HORVU.MOREX.r2.2HG0161120.1	1469	1489	-	17.1818	9.29e-07	0.003	GGTGGCGGGCGGCGGCGGCGG
1095	MLOC_69438	ERF	HORVU.MOREX.r2.5HG0444660.1	1272	1286	+	17.1364	9.3e-07	0.00243	CCTGCGCCGCCGCCC
1096	MLOC_3855	C2H2	HORVU.MOREX.r2.4HG0323760.1	843	861	+	16.6984	9.31e-07	0.00504	CGTCCTCCTCCTTCTCTCC
1097	MLOC_73724	Dof	HORVU.MOREX.r2.7HG0563910.1	867	887	+	16.4848	9.34e-07	0.00836	GGAAAGGACATAAAGTAAAAT
1098	MLOC_74813	Trihelix	HORVU.MOREX.r2.2HG0103150.1	1389	1404	-	16.2424	9.36e-07	0.0475	AAAGTAAAAAAAAATA
1099	MLOC_24530	ERF	HORVU.MOREX.r2.6HG0521920.1	1458	1472	-	17.3788	9.38e-07	0.00332	CCTGCGCCGCCGCCG
1100	MLOC_12223	ERF	HORVU.MOREX.r2.6HG0484240.1	1419	1433	-	16.9848	9.41e-07	0.00419	AGAGGCGGCGGCGGC
1101	MLOC_63834	ERF	HORVU.MOREX.r2.2HG0150190.1	1458	1477	-	16.4091	9.42e-07	0.00326	GGCGGCGGCGGAGAGAGGGC
1102	MLOC_69987	ERF	HORVU.MOREX.r2.6HG0492210.1	904	918	-	16.9545	9.46e-07	0.00246	GCATCGCCGCCGTCG
1103	MLOC_55144	ERF	HORVU.MOREX.r2.1HG0020160.1	339	358	+	16.697	9.48e-07	0.00243	CTCCTCCACCGCCGCCGATT
1104	MLOC_72525	LBD	HORVU.MOREX.r2.2HG0138520.1	574	594	-	16.8939	9.5e-07	0.00347	GCGTCGCCTCTACCGACGCCG
1105	MLOC_69002	ERF	HORVU.MOREX.r2.6HG0486780.1	310	324	+	16.1364	9.58e-07	0.00327	ACCTCGCCGCCGGCC
1106	MLOC_69002	ERF	HORVU.MOREX.r2.2HG0150190.1	1464	1478	+	16.1364	9.58e-07	0.00327	TCTCCGCCGCCGCCG
1107	MLOC_80197	ERF	HORVU.MOREX.r2.4HG0323760.1	1242	1269	+	17.4091	9.58e-07	0.0027	TTTCTGTCGCCGCCAACTCCACCACCAC
1108	MLOC_60890	WRKY	HORVU.MOREX.r2.1HG0070130.1	956	970	-	16.1818	9.62e-07	0.0916	TGCGTTGACTTTGCT
1109	MLOC_38561	ERF	HORVU.MOREX.r2.7HG0609200.1	1207	1227	+	17.1364	9.64e-07	0.00306	AGGAGCGGGCGGCGGCGGTGC
1110	MLOC_58641	ERF	HORVU.MOREX.r2.6HG0498220.1	1384	1404	+	16.9143	9.64e-07	0.00244	GTGCCGCCGCCGCACCTTCCC
1111	MLOC_1876	C2H2	HORVU.MOREX.r2.2HG0156440.1	1457	1468	-	13.2549	9.68e-07	0.0904	TTTCCCTTTGCG
1112	MLOC_69987	ERF	HORVU.MOREX.r2.5HG0400580.1	233	247	+	16.9242	9.69e-07	0.00246	CCGCCGCCGCCGCAC
1113	MLOC_69987	ERF	HORVU.MOREX.r2.4HG0343460.1	1449	1463	+	16.9242	9.69e-07	0.00246	CCGCCGCCGCCGCAC
1114	MLOC_69987	ERF	HORVU.MOREX.r2.5HG0443570.1	1476	1490	+	16.9242	9.69e-07	0.00246	CCGCCGCCGCCGCAC
1115	MLOC_24530	ERF	HORVU.MOREX.r2.6HG0488970.1	1445	1459	+	17.3333	9.76e-07	0.00339	CCGCCGCCGCCTACG
1116	MLOC_69438	ERF	HORVU.MOREX.r2.7HG0577600.1	1157	1171	+	17.0606	9.82e-07	0.00253	TCCCCTCCGCCGCAG
1117	MLOC_12223	ERF	HORVU.MOREX.r2.2HG0094430.1	1338	1352	-	16.9394	9.83e-07	0.00427	GCTGGCGGCGGCGGC
1118	MLOC_3855	C2H2	HORVU.MOREX.r2.5HG0444660.1	1385	1403	+	16.6111	9.88e-07	0.00519	CCCCCTCCTCCTCCCACGC
1119	MLOC_73724	Dof	HORVU.MOREX.r2.7HG0568440.1	855	875	-	16.4242	9.93e-07	0.00836	ATAAAATGAGAAAAGGAAAAG
1120	MLOC_56075	LBD	HORVU.MOREX.r2.2HG0094430.1	1334	1350	-	16.7424	9.94e-07	0.00826	TGGCGGCGGCGGCGGCG
1121	MLOC_15725	B3	HORVU.MOREX.r2.1HG0020160.1	101	115	+	16.7273	9.99e-07	0.0256	TATTACATGCATGCA
1122	MLOC_73724	Dof	HORVU.MOREX.r2.7HG0609200.1	860	880	+	16.4091	1.01e-06	0.00836	TAATATATAATAAAGTAAAAA
1123	MLOC_17236	Dof	HORVU.MOREX.r2.5HG0401170.1	969	989	-	16.697	1.02e-06	0.00554	CCTTCTTTTCCTTTATTCTTT
1124	MLOC_69438	ERF	HORVU.MOREX.r2.6HG0492210.1	729	743	+	17	1.03e-06	0.00262	CCGCCTCCGCCTCCA
1125	MLOC_58641	ERF	HORVU.MOREX.r2.6HG0507260.1	1455	1475	-	16.8143	1.03e-06	0.00258	CCGCCGCCGCCTCCTTGGTGA
1126	MLOC_69002	ERF	HORVU.MOREX.r2.7HG0548160.1	1018	1032	+	16.0758	1.03e-06	0.00347	CCGGCGCCGCCGGCA
1127	MLOC_69987	ERF	HORVU.MOREX.r2.4HG0343460.1	1437	1451	+	16.8485	1.04e-06	0.0026	CGCCCGCCGCCGCCG
1128	MLOC_77405	ERF	HORVU.MOREX.r2.6HG0492210.1	1466	1486	-	16.7324	1.04e-06	0.00318	GGCGATGGGGCCGACGGCGGC
1129	MLOC_73724	Dof	HORVU.MOREX.r2.1HG0063020.1	640	660	+	16.3788	1.04e-06	0.00836	TAAAGTATAAAAAAGGAAAGA
1130	MLOC_72525	LBD	HORVU.MOREX.r2.5HG0444660.1	1331	1351	+	16.7727	1.04e-06	0.00372	CGCCCGCCGGCGCCGACGCCG
1131	MLOC_57142	GATA	HORVU.MOREX.r2.7HG0548160.1	64	82	+	14.2763	1.04e-06	0.0364	CATCATCCTCCACATCATC
1132	MLOC_70754	AP2	HORVU.MOREX.r2.2HG0103150.1	1382	1401	-	16.9359	1.04e-06	0.00498	GTAAAAAAAAATAAGACAAA
1133	MLOC_73522	ERF	HORVU.MOREX.r2.6HG0507260.1	1185	1205	-	16.9091	1.04e-06	0.00264	TCCGCCTCCGCCGCCCCCTCT
1134	MLOC_38561	ERF	HORVU.MOREX.r2.4HG0343460.1	1446	1466	-	17.0303	1.05e-06	0.00328	GCTGTGCGGCGGCGGCGGCGG
1135	MLOC_69987	ERF	HORVU.MOREX.r2.7HG0609200.1	1213	1227	-	16.8333	1.05e-06	0.00261	GCACCGCCGCCGCCC
1136	MLOC_70754	AP2	HORVU.MOREX.r2.2HG0176320.1	507	526	-	16.9231	1.05e-06	0.00498	TGAAAGAAAGAAAAAACAAA
1137	MLOC_58026	WRKY	HORVU.MOREX.r2.1HG0070130.1	959	968	+	36495	1.06e-06	0.186	AAAGTCAACG
1138	MLOC_17236	Dof	HORVU.MOREX.r2.1HG0071030.1	35	55	-	16.6515	1.06e-06	0.00558	TTTATTTTTTTCCTCTTTTAA
1139	MLOC_63834	ERF	HORVU.MOREX.r2.3HG0182650.1	930	949	-	16.303	1.06e-06	0.00354	GGCGGTGGGGGTGGAGTGGT
1140	MLOC_63834	ERF	HORVU.MOREX.r2.3HG0182650.1	1450	1469	-	16.303	1.06e-06	0.00354	GGCGGTGGGGGTGGAGTGGT
1141	MLOC_4407	MIKC_MADS	HORVU.MOREX.r2.4HG0346000.1	539	553	-	17.0303	1.06e-06	0.199	TTTCTACTTTGGGTA
1142	MLOC_55323	ERF	HORVU.MOREX.r2.6HG0521920.1	1452	1470	+	16.8485	1.06e-06	0.00306	CCTCGGCGGCGGCGGCGCA
1143	MLOC_15725	B3	HORVU.MOREX.r2.1HG0020160.1	105	119	+	16.6667	1.07e-06	0.0256	ACATGCATGCATGAC
1144	MLOC_69002	ERF	HORVU.MOREX.r2.6HG0492210.1	904	918	-	16.0455	1.07e-06	0.00353	GCATCGCCGCCGTCG
1145	MLOC_63066	bZIP	HORVU.MOREX.r2.5HG0400580.1	83	97	+	17.4394	1.07e-06	0.206	TTATCAGACGTGGCA
1146	MLOC_58641	ERF	HORVU.MOREX.r2.2HG0138520.1	649	669	-	16.7429	1.08e-06	0.00267	TTGCCGCCGTCGTCGTCTTCG
1147	MLOC_72525	LBD	HORVU.MOREX.r2.2HG0150190.1	1470	1490	+	16.7121	1.09e-06	0.00376	CCGCCGCCGCCATCGCCCGCG
1148	MLOC_15776	BBR-BPC	HORVU.MOREX.r2.1HG0063020.1	655	675	-	2430234	1.09e-06	0.0181	TCTTCTTTCTTTATCTCTTTC
1149	MLOC_55144	ERF	HORVU.MOREX.r2.1HG0020160.1	383	402	+	16.5152	1.09e-06	0.00277	CGTCTCCGTTGTCGCCGCCT
1150	MLOC_80197	ERF	HORVU.MOREX.r2.2HG0161120.1	1466	1493	+	17.2576	1.09e-06	0.00304	CCGCCGCCGCCGCCGCCCGCCACCGACC
1151	MLOC_63834	ERF	HORVU.MOREX.r2.2HG0150190.1	1455	1474	-	16.2727	1.1e-06	0.0036	GGCGGCGGAGAGAGGGCGGG
1152	MLOC_72525	LBD	HORVU.MOREX.r2.5HG0401170.1	1404	1424	+	16.697	1.1e-06	0.00376	ACCTTTCCGCCGCCGCCGCCG
1153	MLOC_23884	B3	HORVU.MOREX.r2.7HG0563910.1	364	384	+	9.56338	1.1e-06	0.104	AACCCATTTTTGATGGAAAAA
1154	MLOC_55144	ERF	HORVU.MOREX.r2.3HG0182650.1	1018	1037	-	44697	1.11e-06	0.00277	CTTCACCGTCACCTCCTCCG
1155	MLOC_70754	AP2	HORVU.MOREX.r2.5HG0401170.1	896	915	+	16.859	1.11e-06	0.0051	GAAAAAAGAAAAAATAGAAA
1156	MLOC_80197	ERF	HORVU.MOREX.r2.4HG0323760.1	463	490	-	17.2424	1.11e-06	0.00304	CAGCAACAGCCGCCGTAAAATGAGGCGT
1157	MLOC_72525	LBD	HORVU.MOREX.r2.6HG0488970.1	1448	1468	+	16.6818	1.11e-06	0.00376	CCGCCGCCTACGCCGCCGCCT
1158	MLOC_3855	C2H2	HORVU.MOREX.r2.5HG0370320.1	576	594	-	16.4286	1.12e-06	0.00571	CCCCCTCCCCCACCCCCAC
1159	MLOC_73522	ERF	HORVU.MOREX.r2.6HG0506760.1	1472	1492	-	16.8182	1.12e-06	0.00279	GCCGCCGCCGCCGAGGGAGTA
1160	MLOC_74813	Trihelix	HORVU.MOREX.r2.3HG0182650.1	560	575	-	16.0606	1.13e-06	0.0475	ACAGTAAAATAAATAA
1161	MLOC_10823	EIL	HORVU.MOREX.r2.5HG0446210.1	983	993	-	14.6465	1.13e-06	0.0725	GAATGTATCTA
1162	MLOC_10823	EIL	HORVU.MOREX.r2.6HG0498220.1	1178	1188	-	14.6465	1.13e-06	0.0725	GAATGTATCTA
1163	MLOC_10823	EIL	HORVU.MOREX.r2.7HG0563910.1	944	954	+	14.6465	1.13e-06	0.0725	GAATGTATCTA
1164	MLOC_69438	ERF	HORVU.MOREX.r2.6HG0507260.1	1461	1475	-	16.8788	1.14e-06	0.00286	CCGCCGCCGCCTCCT
1165	MLOC_70754	AP2	HORVU.MOREX.r2.5HG0401170.1	891	910	+	16.8205	1.14e-06	0.00512	AAGAAGAAAAAAGAAAAAAT
1166	MLOC_57142	GATA	HORVU.MOREX.r2.7HG0573960.1	1233	1251	-	14.0526	1.16e-06	0.0364	CATCATCACCATAATAAAA
1167	MLOC_69987	ERF	HORVU.MOREX.r2.7HG0548160.1	1018	1032	+	16.7121	1.16e-06	0.00284	CCGGCGCCGCCGGCA
1168	MLOC_69438	ERF	HORVU.MOREX.r2.2HG0150190.1	1470	1484	+	16.8485	1.16e-06	0.00289	CCGCCGCCGCCATCG
1169	MLOC_54606	WRKY	HORVU.MOREX.r2.1HG0070130.1	958	968	+	17.1364	1.17e-06	0.17	CAAAGTCAACG
1170	MLOC_80197	ERF	HORVU.MOREX.r2.1HG0020160.1	341	368	+	17.1818	1.17e-06	0.00311	CCTCCACCGCCGCCGATTGTTCTTCCTC
1171	MLOC_80197	ERF	HORVU.MOREX.r2.6HG0488970.1	1451	1478	+	17.1818	1.17e-06	0.00311	CCGCCTACGCCGCCGCCTTACTCTGCCG
1172	MLOC_17236	Dof	HORVU.MOREX.r2.7HG0568440.1	234	254	+	16.5303	1.17e-06	0.00594	TTTCCTTTTTCCGTTTCTTGT
1173	MLOC_63834	ERF	HORVU.MOREX.r2.2HG0143240.1	1428	1447	-	16.2121	1.17e-06	0.00378	GGCGGCGGCGGCGGCTAAAA
1174	MLOC_69438	ERF	HORVU.MOREX.r2.1HG0020160.1	433	447	+	16.8333	1.18e-06	0.00289	CCGCCGGCGCCGCTT
1175	MLOC_69002	ERF	HORVU.MOREX.r2.4HG0291590.1	1473	1487	+	15.9697	1.18e-06	0.00383	GCGACGCCGCCGGCC
1176	MLOC_77405	ERF	HORVU.MOREX.r2.6HG0507260.1	1182	1202	+	16.5352	1.18e-06	0.00353	CGAAGAGGGGGCGGCGGAGGC
1177	MLOC_73522	ERF	HORVU.MOREX.r2.7HG0548160.1	1017	1037	+	16.7424	1.19e-06	0.00291	CCCGGCGCCGCCGGCAGCCCC
1178	MLOC_69987	ERF	HORVU.MOREX.r2.1HG0020160.1	430	444	+	16.6818	1.19e-06	0.00287	CAGCCGCCGGCGCCG
1179	MLOC_77405	ERF	HORVU.MOREX.r2.1HG0071030.1	1440	1460	-	16.5211	1.2e-06	0.00353	CGCTTCGGCGGCGGCGGCGGC
1180	MLOC_25460	Trihelix	HORVU.MOREX.r2.4HG0291590.1	503	512	-	32478	1.2e-06	0.223	ATATTTACCG
1181	MLOC_73522	ERF	HORVU.MOREX.r2.5HG0400580.1	196	216	+	16.7273	1.2e-06	0.00291	GCCCCCGCCGCCGCCCCGATC
1182	MLOC_77405	ERF	HORVU.MOREX.r2.2HG0150190.1	1472	1492	-	16.507	1.21e-06	0.00353	TGCGCGGGCGATGGCGGCGGC
1183	MLOC_55323	ERF	HORVU.MOREX.r2.5HG0444660.1	1271	1289	-	16.6818	1.21e-06	0.00343	CAGGGGCGGCGGCGCAGGG
1184	MLOC_15776	BBR-BPC	HORVU.MOREX.r2.2HG0165360.1	1420	1440	-	1420704	1.21e-06	0.0183	CTGCTGCCCCCTCTCTCTCTC
1185	MLOC_12223	ERF	HORVU.MOREX.r2.2HG0097470.1	1472	1486	+	16.697	1.21e-06	0.00514	GGCGGCGGCGGCGAA
1186	MLOC_80197	ERF	HORVU.MOREX.r2.2HG0143240.1	1443	1470	+	17.1364	1.22e-06	0.00319	CCGCCGCCGCCGCCCCCGCCCCCCGCAG
1187	MLOC_17236	Dof	HORVU.MOREX.r2.6HG0523600.1	1117	1137	-	16.4697	1.23e-06	0.00594	TTTATTTTTTATCTATTTATT
1188	MLOC_17236	Dof	HORVU.MOREX.r2.6HG0523600.1	1163	1183	-	16.4697	1.23e-06	0.00594	TTTATTTTTTATCTATTTATT
1189	MLOC_65745	WOX	HORVU.MOREX.r2.7HG0577600.1	844	854	+	16.0141	1.23e-06	0.079	AATTAATTAAT
1190	MLOC_58641	ERF	HORVU.MOREX.r2.2HG0150190.1	1461	1481	+	16.5429	1.23e-06	0.003	CTCTCTCCGCCGCCGCCGCCA
1191	MLOC_70754	AP2	HORVU.MOREX.r2.5HG0401170.1	893	912	+	16.7179	1.23e-06	0.00519	GAAGAAAAAAGAAAAAATAG
1192	MLOC_62335	bHLH	HORVU.MOREX.r2.4HG0346000.1	981	995	+	16.5758	1.24e-06	0.119	CACGTGCGATCCACC
1193	MLOC_73724	Dof	HORVU.MOREX.r2.6HG0484240.1	770	790	-	16.197	1.24e-06	0.00934	AAAAACACCAAAAAGGTAAAC
1194	MLOC_12223	ERF	HORVU.MOREX.r2.1HG0020160.1	343	357	-	16.6667	1.24e-06	0.00516	ATCGGCGGCGGTGGA
1195	MLOC_36657	WRKY	HORVU.MOREX.r2.5HG0401170.1	595	607	+	16.4545	1.25e-06	0.12	AAAGGTCAACGGA
1196	MLOC_69987	ERF	HORVU.MOREX.r2.1HG0069590.1	1481	1495	+	16.6061	1.25e-06	0.00299	CCTCGGCCGCCGCCG
1197	MLOC_5372	GATA	HORVU.MOREX.r2.5HG0444660.1	652	664	-	14.8182	1.26e-06	0.242	TCGATCGGATCCT
1198	MLOC_73724	Dof	HORVU.MOREX.r2.5HG0401170.1	916	936	+	16.1818	1.26e-06	0.00934	AGAAAAAGGAAAAAGCCAAAC
1199	MLOC_55144	ERF	HORVU.MOREX.r2.1HG0071030.1	1421	1440	+	16.3333	1.26e-06	0.00311	CACCAAAGCCCTCGCCGCCG
1200	MLOC_69002	ERF	HORVU.MOREX.r2.6HG0484240.1	1417	1431	+	15.9091	1.27e-06	0.00405	GTGCCGCCGCCGCCT
1201	MLOC_55144	ERF	HORVU.MOREX.r2.1HG0071030.1	1424	1443	+	16.3182	1.28e-06	0.00311	CAAAGCCCTCGCCGCCGCCG
1202	MLOC_65555	MYB	HORVU.MOREX.r2.4HG0343460.1	207	221	-	15.6667	1.28e-06	0.245	AAATATGTTAGGTAG
1203	MLOC_58641	ERF	HORVU.MOREX.r2.6HG0484240.1	1417	1437	+	16.4857	1.28e-06	0.00303	GTGCCGCCGCCGCCTCTCACT
1204	MLOC_74813	Trihelix	HORVU.MOREX.r2.3HG0262360.1	1039	1054	+	15.9545	1.28e-06	0.0475	AAAGTAAAAATAATAA
1205	MLOC_3855	C2H2	HORVU.MOREX.r2.4HG0323760.1	1366	1384	+	16.2143	1.29e-06	0.00641	CCTCCCCTGCATCCTCCCC
1206	MLOC_58641	ERF	HORVU.MOREX.r2.2HG0097470.1	1468	1488	-	16.4714	1.29e-06	0.00303	GATTCGCCGCCGCCGCCGGGG
1207	MLOC_58641	ERF	HORVU.MOREX.r2.2HG0161120.1	1469	1489	+	16.4714	1.29e-06	0.00303	CCGCCGCCGCCGCCCGCCACC
1208	MLOC_70754	AP2	HORVU.MOREX.r2.2HG0150190.1	129	148	+	16.6538	1.29e-06	0.00519	ATTAAAAAAAGAAAAAGTGA
1209	MLOC_70754	AP2	HORVU.MOREX.r2.2HG0143270.1	743	762	+	16.6538	1.29e-06	0.00519	AGGAAAGTGGATAAAAGAGA
1210	MLOC_72525	LBD	HORVU.MOREX.r2.2HG0097470.1	1468	1488	-	16.4697	1.3e-06	0.00431	GATTCGCCGCCGCCGCCGGGG
1211	MLOC_68417	HSF	HORVU.MOREX.r2.7HG0568440.1	771	781	-	17.5455	1.31e-06	0.228	CTAGAAGGTTC
1212	MLOC_14821	WRKY	HORVU.MOREX.r2.5HG0401170.1	595	605	+	16.6212	1.31e-06	0.126	AAAGGTCAACG
1213	MLOC_55323	ERF	HORVU.MOREX.r2.2HG0161120.1	1450	1468	-	16.5758	1.31e-06	0.00366	CGGCGGCGGCGGCGGGAGG
1214	MLOC_69438	ERF	HORVU.MOREX.r2.6HG0492210.1	904	918	-	16.697	1.31e-06	0.00314	GCATCGCCGCCGTCG
1215	MLOC_63184	WRKY	HORVU.MOREX.r2.1HG0070130.1	957	970	-	16.8636	1.32e-06	0.251	TGCGTTGACTTTGC
1216	MLOC_44514	MIKC_MADS	HORVU.MOREX.r2.1HG0063020.1	646	659	+	16.3788	1.32e-06	0.0492	ATAAAAAAGGAAAG
1217	MLOC_72525	LBD	HORVU.MOREX.r2.2HG0156440.1	1441	1461	+	16.4394	1.32e-06	0.00433	CCGCCGCCACCGCCGCCGCAA
1218	MLOC_69987	ERF	HORVU.MOREX.r2.5HG0443570.1	1470	1484	+	16.5303	1.33e-06	0.00312	CCCTAGCCGCCGCCG
1219	MLOC_69438	ERF	HORVU.MOREX.r2.2HG0150190.1	1461	1475	+	16.6818	1.33e-06	0.00314	CTCTCTCCGCCGCCG
1220	MLOC_70754	AP2	HORVU.MOREX.r2.2HG0150190.1	135	154	+	16.6154	1.33e-06	0.00519	AAAAGAAAAAGTGAAAAAAG
1221	MLOC_12223	ERF	HORVU.MOREX.r2.6HG0488970.1	1444	1458	-	16.5758	1.34e-06	0.00543	GTAGGCGGCGGCGGC
1222	MLOC_3855	C2H2	HORVU.MOREX.r2.6HG0507260.1	176	194	+	16.1508	1.34e-06	0.00641	CTTCTTTTTCTTCTTCTTC
1223	MLOC_73522	ERF	HORVU.MOREX.r2.5HG0401170.1	1415	1435	+	16.5758	1.34e-06	0.00322	GCCGCCGCCGCTAGCTCTAGC
1224	MLOC_69438	ERF	HORVU.MOREX.r2.6HG0494180.1	1484	1498	+	16.6667	1.34e-06	0.00314	TCCTCGCCGCCGCAA
1225	MLOC_14401	MYB	HORVU.MOREX.r2.4HG0346000.1	518	534	+	16.6857	1.35e-06	0.252	GTCATATCCGTTACAAA
1226	MLOC_63834	ERF	HORVU.MOREX.r2.5HG0444660.1	1334	1353	-	16.0758	1.35e-06	0.00423	GGCGGCGTCGGCGCCGGCGG
1227	MLOC_63834	ERF	HORVU.MOREX.r2.2HG0161120.1	1445	1464	-	16.0758	1.35e-06	0.00423	GGCGGCGGCGGGAGGGTTTG
1228	MLOC_17236	Dof	HORVU.MOREX.r2.2HG0176320.1	513	533	+	16.3485	1.35e-06	0.00637	TTTTCTTTCTTTCACTTTTTT
1229	MLOC_73724	Dof	HORVU.MOREX.r2.7HG0617680.1	758	778	-	16.1061	1.36e-06	0.00966	AATATGTTAAAAAAGAAAAAA
1230	MLOC_3855	C2H2	HORVU.MOREX.r2.2HG0161120.1	543	561	-	16.1349	1.36e-06	0.00641	CCACCACCTCCACCACCAC
1231	MLOC_69438	ERF	HORVU.MOREX.r2.3HG0182650.1	914	928	+	16.6515	1.36e-06	0.00314	GCGCCGCCGCCGCAC
1232	MLOC_69438	ERF	HORVU.MOREX.r2.3HG0182650.1	1434	1448	+	16.6515	1.36e-06	0.00314	GCGCCGCCGCCGCAC
1233	MLOC_70754	AP2	HORVU.MOREX.r2.7HG0609200.1	262	281	-	16.5769	1.37e-06	0.00519	AATGGAAAATGAAAAAGAGA
1234	MLOC_70754	AP2	HORVU.MOREX.r2.7HG0568440.1	281	300	-	16.5769	1.37e-06	0.00519	ATAAAAAAATAAAAAAAACA
1235	MLOC_73522	ERF	HORVU.MOREX.r2.5HG0400580.1	199	219	+	16.5455	1.37e-06	0.00325	CCCGCCGCCGCCCCGATCGAT
1236	MLOC_56075	LBD	HORVU.MOREX.r2.5HG0370320.1	1301	1317	-	16.3636	1.38e-06	0.011	AGGCGGAAATGGCGGGG
1237	MLOC_69575	WRKY	HORVU.MOREX.r2.5HG0401170.1	595	605	+	16.2879	1.38e-06	0.129	AAAGGTCAACG
1238	MLOC_6711	bZIP	HORVU.MOREX.r2.5HG0400580.1	83	97	-	16.9697	1.38e-06	0.254	TGCCACGTCTGATAA
1239	MLOC_72525	LBD	HORVU.MOREX.r2.2HG0156440.1	1432	1452	+	16.3788	1.38e-06	0.00445	TCCCCTCCGCCGCCGCCACCG
1240	MLOC_70754	AP2	HORVU.MOREX.r2.6HG0488970.1	412	431	-	16.5641	1.38e-06	0.00519	AAAAACATGAAGAAAACACA
1241	MLOC_17236	Dof	HORVU.MOREX.r2.3HG0204940.1	473	493	+	16.3182	1.39e-06	0.00637	TTAGTTTTTTCTTTCTTCTTT
1242	MLOC_70754	AP2	HORVU.MOREX.r2.7HG0568440.1	225	244	-	16.5513	1.4e-06	0.00519	GAAAAAGGAAAAAAGATAAA
1243	MLOC_77405	ERF	HORVU.MOREX.r2.2HG0161120.1	599	619	+	16.2817	1.4e-06	0.00404	GTTGAAGGTGGAGGTGGAGGT
1244	MLOC_3095	ERF	HORVU.MOREX.r2.1HG0078230.1	960	974	-	16.3485	1.4e-06	0.269	CGGTGTCGGTGGTCG
1245	MLOC_24530	ERF	HORVU.MOREX.r2.3HG0182650.1	914	928	+	16.8788	1.4e-06	0.00471	GCGCCGCCGCCGCAC
1246	MLOC_24530	ERF	HORVU.MOREX.r2.3HG0182650.1	1434	1448	+	16.8788	1.4e-06	0.00471	GCGCCGCCGCCGCAC
1247	MLOC_70754	AP2	HORVU.MOREX.r2.7HG0617680.1	1002	1021	-	16.5385	1.41e-06	0.00519	TGGGAAAAGAAAAGGAAAGA
1248	MLOC_58641	ERF	HORVU.MOREX.r2.6HG0488970.1	1454	1474	+	16.3286	1.41e-06	0.00328	CCTACGCCGCCGCCTTACTCT
1249	MLOC_73522	ERF	HORVU.MOREX.r2.4HG0323760.1	1244	1264	+	44697	1.42e-06	0.00332	TCTGTCGCCGCCAACTCCACC
1250	MLOC_63834	ERF	HORVU.MOREX.r2.5HG0443570.1	1467	1486	-	16.0303	1.42e-06	0.00436	GGCGGCGGCGGCTAGGGTTC
1251	MLOC_15725	B3	HORVU.MOREX.r2.2HG0156440.1	24	38	-	16.4091	1.43e-06	0.0304	TTATGCATGCATGAT
1252	MLOC_80197	ERF	HORVU.MOREX.r2.2HG0094430.1	1387	1414	+	16.9394	1.43e-06	0.00371	CCAGCGCAGCCGCCTCGGCGGCCTCCCT
1253	MLOC_3855	C2H2	HORVU.MOREX.r2.2HG0150190.1	1427	1445	+	16.0397	1.45e-06	0.00662	CGCCCTCCGCCTCCTCGTC
1254	MLOC_56472	MIKC_MADS	HORVU.MOREX.r2.1HG0063020.1	646	658	+	15.5714	1.45e-06	0.0689	ATAAAAAAGGAAA
1255	MLOC_70754	AP2	HORVU.MOREX.r2.7HG0545130.1	1447	1466	+	44697	1.45e-06	0.00519	AAAAATTAGAAGAAAAAAGA
1256	MLOC_17236	Dof	HORVU.MOREX.r2.5HG0401170.1	908	928	-	16.2576	1.46e-06	0.00652	TTTTCCTTTTTCTTTTCTATT
1257	MLOC_70754	AP2	HORVU.MOREX.r2.7HG0609200.1	191	210	-	16.4872	1.47e-06	0.00519	AAGAACTAAAAAGAAAAACA
1258	MLOC_55323	ERF	HORVU.MOREX.r2.5HG0444660.1	1336	1354	-	16.4242	1.47e-06	0.00404	TGGCGGCGTCGGCGCCGGC
1259	MLOC_55144	ERF	HORVU.MOREX.r2.5HG0400580.1	192	211	+	16.1364	1.47e-06	0.00353	CGACGCCCCCGCCGCCGCCC
1260	MLOC_77405	ERF	HORVU.MOREX.r2.1HG0070130.1	1460	1480	-	16.2113	1.47e-06	0.00417	GAGGAAGGTGGTGGTGGCGGG
1261	MLOC_3855	C2H2	HORVU.MOREX.r2.5HG0446210.1	1251	1269	+	16.0079	1.48e-06	0.00662	CCCTCCCCTCCTCCTCCGT
1262	MLOC_58641	ERF	HORVU.MOREX.r2.2HG0094430.1	1390	1410	+	16.2571	1.48e-06	0.00338	GCGCAGCCGCCTCGGCGGCCT
1263	MLOC_63834	ERF	HORVU.MOREX.r2.7HG0548160.1	1228	1247	-	15.9848	1.49e-06	0.00451	GGCGGTGGAGATGGATGGCT
1264	MLOC_58641	ERF	HORVU.MOREX.r2.2HG0161120.1	604	624	-	16.2429	1.49e-06	0.00338	TCACCACCTCCACCTCCACCT
1265	MLOC_498	HSF	HORVU.MOREX.r2.5HG0415570.1	1346	1360	-	44697	1.5e-06	0.0961	GGAAGGCTCTAGAAC
1266	MLOC_73522	ERF	HORVU.MOREX.r2.5HG0443570.1	1472	1492	+	16.4242	1.5e-06	0.00347	CTAGCCGCCGCCGCCGCACGC
1267	MLOC_55144	ERF	HORVU.MOREX.r2.6HG0506760.1	1184	1203	-	16.1061	1.5e-06	0.00357	TCCCGGCTTCGCCGCCGCCA
1268	MLOC_80197	ERF	HORVU.MOREX.r2.6HG0521920.1	1445	1472	-	16.8788	1.51e-06	0.0038	CCTGCGCCGCCGCCGCCGAGGAAAGATG
1269	MLOC_80197	ERF	HORVU.MOREX.r2.6HG0506760.1	1470	1497	-	16.8788	1.51e-06	0.0038	AACGCGCCGCCGCCGCCGAGGGAGTAGT
1270	MLOC_17236	Dof	HORVU.MOREX.r2.5HG0401170.1	1096	1116	-	16.2121	1.51e-06	0.00652	TTTTCTTTTGTATTTTTAATA
1271	MLOC_69438	ERF	HORVU.MOREX.r2.4HG0291590.1	1046	1060	+	16.5303	1.51e-06	0.00344	CGCTCGCCGCCGCCA
1272	MLOC_57142	GATA	HORVU.MOREX.r2.2HG0166380.1	395	413	+	13.4474	1.52e-06	0.041	GATGATCATCACCATGATA
1273	MLOC_51353	CPP	HORVU.MOREX.r2.6HG0488970.1	199	211	-	13.64	1.52e-06	0.0683	CAAAATTTTAACA
1274	MLOC_17236	Dof	HORVU.MOREX.r2.7HG0617680.1	1041	1061	+	16.197	1.53e-06	0.00652	ATCTCTTTTCTTCTTCTTTTC
1275	MLOC_58641	ERF	HORVU.MOREX.r2.6HG0521920.1	1461	1481	-	44608	1.54e-06	0.00343	GCCGCGCCGCCTGCGCCGCCG
1276	MLOC_64012	CPP	HORVU.MOREX.r2.5HG0401170.1	526	535	+	44818	1.54e-06	0.292	AATTTGAATT
1277	MLOC_31575	MIKC_MADS	HORVU.MOREX.r2.2HG0094430.1	76	90	-	16.1831	1.54e-06	0.0747	ATCCCAATATAGAAA
1278	MLOC_69438	ERF	HORVU.MOREX.r2.3HG0240120.1	605	619	+	44697	1.54e-06	0.00347	CTCGCGCCGCCGCCG
1279	MLOC_56117	bHLH	HORVU.MOREX.r2.4HG0346000.1	1327	1347	+	16.3026	1.55e-06	0.113	CGCGTGGGGCACGTGTTGACT
1280	MLOC_70754	AP2	HORVU.MOREX.r2.6HG0507260.1	398	417	-	16.4103	1.55e-06	0.00525	TAGACAAAGGAAGCAAGAAA
1281	MLOC_70754	AP2	HORVU.MOREX.r2.1HG0063020.1	649	668	+	16.4103	1.55e-06	0.00525	AAAAAGGAAAGAGATAAAGA
1282	MLOC_73522	ERF	HORVU.MOREX.r2.5HG0400580.1	223	243	+	16.3788	1.55e-06	0.0035	TCGATCGCCGCCGCCGCCGCC
1283	MLOC_73522	ERF	HORVU.MOREX.r2.3HG0240120.1	604	624	+	16.3788	1.55e-06	0.0035	CCTCGCGCCGCCGCCGCCGCC
1284	MLOC_12078	WRKY	HORVU.MOREX.r2.5HG0401170.1	597	606	-	15.1532	1.56e-06	0.299	CCGTTGACCT
1285	MLOC_38561	ERF	HORVU.MOREX.r2.1HG0071030.1	1444	1464	-	16.5152	1.56e-06	0.00481	GCTCCGCTTCGGCGGCGGCGG
1286	MLOC_24530	ERF	HORVU.MOREX.r2.5HG0400580.1	197	211	+	16.7424	1.57e-06	0.00517	CCCCCGCCGCCGCCC
1287	MLOC_3855	C2H2	HORVU.MOREX.r2.4HG0323760.1	1313	1331	+	15.9127	1.57e-06	0.00689	CCTCCTCCTCCTCCGTCCA
1288	MLOC_70754	AP2	HORVU.MOREX.r2.6HG0488970.1	593	612	-	16.3846	1.58e-06	0.00525	AAAAGAATAGGAAAAAAAAG
1289	MLOC_63834	ERF	HORVU.MOREX.r2.5HG0400580.1	221	240	-	15.9242	1.59e-06	0.00473	GGCGGCGGCGGCGATCGATC
1290	MLOC_31575	MIKC_MADS	HORVU.MOREX.r2.5HG0401170.1	295	309	+	16.1408	1.59e-06	0.0747	TCACAAAAATAGAAA
1291	MLOC_70754	AP2	HORVU.MOREX.r2.2HG0176320.1	504	523	-	16.3718	1.6e-06	0.00525	AAGAAAGAAAAAACAAATCA
1292	MLOC_38561	ERF	HORVU.MOREX.r2.5HG0443570.1	1473	1493	-	16.4848	1.6e-06	0.00483	GGCGTGCGGCGGCGGCGGCTA
1293	MLOC_12223	ERF	HORVU.MOREX.r2.6HG0521920.1	1456	1470	+	16.3636	1.6e-06	0.00639	GGCGGCGGCGGCGCA
1294	MLOC_58641	ERF	HORVU.MOREX.r2.6HG0484240.1	1420	1440	+	16.1286	1.61e-06	0.00355	CCGCCGCCGCCTCTCACTCGC
1295	MLOC_73724	Dof	HORVU.MOREX.r2.2HG0150190.1	255	275	+	15.9242	1.62e-06	0.0111	AAATAAAAATAAAAGGAGAAG
1296	MLOC_38561	ERF	HORVU.MOREX.r2.6HG0507260.1	1455	1475	+	16.4697	1.62e-06	0.00483	TCACCAAGGAGGCGGCGGCGG
1297	MLOC_73522	ERF	HORVU.MOREX.r2.5HG0443570.1	1475	1495	+	16.3182	1.62e-06	0.00362	GCCGCCGCCGCCGCACGCCGG
1298	MLOC_69987	ERF	HORVU.MOREX.r2.2HG0094430.1	1339	1353	+	16.2576	1.63e-06	0.00379	CCGCCGCCGCCAGCG
1299	MLOC_69438	ERF	HORVU.MOREX.r2.5HG0443570.1	1470	1484	+	16.4242	1.63e-06	0.00362	CCCTAGCCGCCGCCG
1300	MLOC_3855	C2H2	HORVU.MOREX.r2.6HG0507260.1	1183	1201	-	15.8492	1.64e-06	0.00701	CCTCCGCCGCCCCCTCTTC
1301	MLOC_77405	ERF	HORVU.MOREX.r2.6HG0521920.1	1048	1068	-	16.0423	1.64e-06	0.00458	GGCCATGGAGGAGGTGGAGGT
1302	MLOC_67851	WRKY	HORVU.MOREX.r2.5HG0401170.1	595	605	+	15.9242	1.66e-06	0.159	AAAGGTCAACG
1303	MLOC_55323	ERF	HORVU.MOREX.r2.3HG0182650.1	1021	1039	+	16.2576	1.66e-06	0.00451	AGGAGGTGACGGTGAAGGT
1304	MLOC_80197	ERF	HORVU.MOREX.r2.5HG0443570.1	1467	1494	+	16.7576	1.66e-06	0.00413	GAACCCTAGCCGCCGCCGCCGCACGCCG
1305	MLOC_56075	LBD	HORVU.MOREX.r2.4HG0323760.1	464	480	-	16.1364	1.66e-06	0.0124	CGCCGTAAAATGAGGCG
1306	MLOC_15776	BBR-BPC	HORVU.MOREX.r2.2HG0165360.1	1416	1436	-	9.67105	1.67e-06	0.0234	TGCCCCCTCTCTCTCTCTCTT
1307	MLOC_73522	ERF	HORVU.MOREX.r2.6HG0492210.1	728	748	+	16.2727	1.68e-06	0.0037	GCCGCCTCCGCCTCCAGCCCC
1308	MLOC_58641	ERF	HORVU.MOREX.r2.4HG0323760.1	1245	1265	+	16.0571	1.68e-06	0.00367	CTGTCGCCGCCAACTCCACCA
1309	MLOC_69987	ERF	HORVU.MOREX.r2.3HG0240120.1	617	631	+	16.2121	1.69e-06	0.00387	CCGCCGCCGCCTCGG
1310	MLOC_70754	AP2	HORVU.MOREX.r2.4HG0346000.1	900	919	+	16.2949	1.69e-06	0.00546	AGAGAAGAAGAAAAAAATGA
1311	MLOC_77405	ERF	HORVU.MOREX.r2.6HG0486780.1	1176	1196	-	15.9859	1.7e-06	0.00469	AGTGCCGGATCCGGTGGTGGC
1312	MLOC_12223	ERF	HORVU.MOREX.r2.2HG0156440.1	1443	1457	-	16.2879	1.71e-06	0.00647	GGCGGCGGTGGCGGC
1313	MLOC_12223	ERF	HORVU.MOREX.r2.6HG0488970.1	1435	1449	-	16.2727	1.73e-06	0.00647	GGCGGCGGCGGCGAC
1314	MLOC_12223	ERF	HORVU.MOREX.r2.6HG0507260.1	1468	1482	+	16.2727	1.73e-06	0.00647	GGCGGCGGCGGCGAC
1315	MLOC_55144	ERF	HORVU.MOREX.r2.5HG0433480.1	1125	1144	-	15.9242	1.73e-06	0.00405	TGCCATCGCCATCGCCATCG
1316	MLOC_24530	ERF	HORVU.MOREX.r2.1HG0059160.1	472	486	+	16.6061	1.73e-06	0.00562	TCCCCGCCGCCACCC
1317	MLOC_62554	ERF	HORVU.MOREX.r2.7HG0545130.1	565	579	+	15.6818	1.74e-06	0.288	TATTGTCGGCGAGAT
1318	MLOC_55144	ERF	HORVU.MOREX.r2.2HG0161120.1	752	771	-	15.9091	1.75e-06	0.00405	GATCGTCGCCACCACCACCG
1319	MLOC_73724	Dof	HORVU.MOREX.r2.5HG0401170.1	965	985	+	15.8333	1.76e-06	0.0116	AGGGAAAGAATAAAGGAAAAG
1320	MLOC_68907	ARF	HORVU.MOREX.r2.7HG0545130.1	411	420	-	2073453	1.76e-06	0.169	AGCCGACAAA
1321	MLOC_68907	ARF	HORVU.MOREX.r2.7HG0609200.1	1279	1288	+	2073453	1.76e-06	0.169	AGCCGACAAA
1322	MLOC_18401	ARF	HORVU.MOREX.r2.7HG0545130.1	411	420	-	2073453	1.76e-06	0.168	AGCCGACAAA
1323	MLOC_18401	ARF	HORVU.MOREX.r2.7HG0609200.1	1279	1288	+	2073453	1.76e-06	0.168	AGCCGACAAA
1324	MLOC_3855	C2H2	HORVU.MOREX.r2.4HG0323760.1	837	855	+	15.7381	1.76e-06	0.00737	CCGCATCGTCCTCCTCCTT
1325	MLOC_54606	WRKY	HORVU.MOREX.r2.5HG0438360.1	1066	1076	+	16.8788	1.77e-06	0.17	AAAAGTCAACC
1326	MLOC_56117	bHLH	HORVU.MOREX.r2.4HG0346000.1	1170	1190	-	16.1711	1.77e-06	0.113	CGCCACGCCCACGTGCTGCCT
1327	MLOC_38561	ERF	HORVU.MOREX.r2.2HG0143240.1	1446	1466	-	16.3485	1.77e-06	0.0052	GGGGGGCGGGGGCGGCGGCGG
1328	MLOC_73522	ERF	HORVU.MOREX.r2.6HG0488970.1	1447	1467	+	16.197	1.77e-06	0.00386	GCCGCCGCCTACGCCGCCGCC
1329	MLOC_63834	ERF	HORVU.MOREX.r2.3HG0240120.1	602	621	-	15.8182	1.77e-06	0.0052	GGCGGCGGCGGCGCGAGGAA
1330	MLOC_24530	ERF	HORVU.MOREX.r2.5HG0444660.1	1272	1286	+	16.5758	1.78e-06	0.00567	CCTGCGCCGCCGCCC
1331	MLOC_77405	ERF	HORVU.MOREX.r2.5HG0400580.1	190	210	-	15.9155	1.78e-06	0.00484	GGCGGCGGCGGGGGCGTCGGG
1332	MLOC_55323	ERF	HORVU.MOREX.r2.6HG0492210.1	728	746	-	16.1515	1.8e-06	0.00481	GGCTGGAGGCGGAGGCGGC
1333	MLOC_58641	ERF	HORVU.MOREX.r2.5HG0446210.1	556	576	-	15.9429	1.81e-06	0.0039	GCACCTCCGTCGCCTGAGCCA
1334	MLOC_69987	ERF	HORVU.MOREX.r2.2HG0161120.1	544	558	-	16.1061	1.81e-06	0.00411	CCACCTCCACCACCA
1335	MLOC_77405	ERF	HORVU.MOREX.r2.6HG0492210.1	731	751	-	15.8873	1.81e-06	0.00485	GACGGGGCTGGAGGCGGAGGC
1336	MLOC_56075	LBD	HORVU.MOREX.r2.3HG0240120.1	612	628	-	16.0303	1.82e-06	0.0124	AGGCGGCGGCGGCGGCG
1337	MLOC_56075	LBD	HORVU.MOREX.r2.6HG0488970.1	1440	1456	-	16.0303	1.82e-06	0.0124	AGGCGGCGGCGGCGGCG
1338	MLOC_56075	LBD	HORVU.MOREX.r2.6HG0507260.1	1464	1480	+	16.0303	1.82e-06	0.0124	AGGCGGCGGCGGCGGCG
1339	MLOC_34885	MYB	HORVU.MOREX.r2.7HG0573960.1	868	886	+	15.9697	1.82e-06	0.34	AAGATGGTGGTTGATGGTA
1340	MLOC_10556	MYB	HORVU.MOREX.r2.7HG0563910.1	513	527	-	15.8939	1.82e-06	0.35	AAAATTTACCGTTGT
1341	MLOC_51353	CPP	HORVU.MOREX.r2.1HG0004900.1	458	470	-	13.56	1.82e-06	0.0683	ACAAATTTAAAAA
1342	MLOC_73724	Dof	HORVU.MOREX.r2.7HG0568440.1	1156	1176	-	15.7879	1.84e-06	0.0117	CAAAAAATTGAAAAGGTGAAA
1343	MLOC_77405	ERF	HORVU.MOREX.r2.1HG0059160.1	435	455	-	15.8592	1.85e-06	0.00487	GAAGGCGACGGCGATGGAGAA
1344	MLOC_71376	GATA	HORVU.MOREX.r2.7HG0617680.1	1036	1050	+	15.3485	1.85e-06	0.254	TTTAGATCTCTTTTC
1345	MLOC_70754	AP2	HORVU.MOREX.r2.3HG0204940.1	473	492	-	16.1538	1.87e-06	0.00595	AAGAAGAAAGAAAAAACTAA
1346	MLOC_17236	Dof	HORVU.MOREX.r2.2HG0150190.1	253	273	-	15.9394	1.87e-06	0.0078	TCTCCTTTTATTTTTATTTTG
1347	MLOC_77405	ERF	HORVU.MOREX.r2.7HG0609200.1	1208	1228	+	15.831	1.88e-06	0.0049	GGAGCGGGCGGCGGCGGTGCG
1348	MLOC_12223	ERF	HORVU.MOREX.r2.2HG0143240.1	1448	1462	-	16.1667	1.88e-06	0.00692	GGCGGGGGCGGCGGC
1349	MLOC_78652	C2H2	HORVU.MOREX.r2.2HG0103150.1	1376	1395	-	15.9697	1.89e-06	0.176	AAAAATAAGACAAATACATG
1350	MLOC_66134	WRKY	HORVU.MOREX.r2.5HG0401170.1	595	607	-	16.5606	1.89e-06	0.181	TCCGTTGACCTTT
1351	MLOC_69438	ERF	HORVU.MOREX.r2.3HG0240120.1	697	711	+	16.2273	1.89e-06	0.00415	CCACCACCGCCGCAC
1352	MLOC_70754	AP2	HORVU.MOREX.r2.5HG0401170.1	899	918	+	16.1282	1.91e-06	0.00596	AAAAGAAAAAATAGAAAAGA
1353	MLOC_69002	ERF	HORVU.MOREX.r2.7HG0609200.1	1213	1227	-	15.5606	1.91e-06	0.00598	GCACCGCCGCCGCCC
1354	MLOC_73522	ERF	HORVU.MOREX.r2.7HG0548160.1	1479	1499	-	16.0909	1.91e-06	0.00407	GCTGCCGCCGCTGCTGCTTCT
1355	MLOC_73724	Dof	HORVU.MOREX.r2.6HG0507260.1	263	283	-	15.7424	1.92e-06	0.0118	AAGAAGAACAAAAAGCAGTTA
1356	MLOC_73356	HSF	HORVU.MOREX.r2.5HG0415570.1	1346	1360	-	15.5526	1.93e-06	0.122	GGAAGGCTCTAGAAC
1357	MLOC_73522	ERF	HORVU.MOREX.r2.1HG0020160.1	343	363	+	16.0758	1.93e-06	0.00407	TCCACCGCCGCCGATTGTTCT
1358	MLOC_73522	ERF	HORVU.MOREX.r2.4HG0343460.1	1448	1468	+	16.0758	1.93e-06	0.00407	GCCGCCGCCGCCGCACAGCCG
1359	MLOC_69987	ERF	HORVU.MOREX.r2.6HG0484240.1	978	992	-	16.0152	1.94e-06	0.00435	CCCGAGCCGCCGCCG
1360	MLOC_55323	ERF	HORVU.MOREX.r2.6HG0488970.1	1432	1450	-	16.0455	1.94e-06	0.00513	CGGCGGCGGCGGCGACGCG
1361	MLOC_3855	C2H2	HORVU.MOREX.r2.4HG0323760.1	235	253	-	15.5873	1.95e-06	0.00795	CATCCTCTTCCTTCTCTGC
1362	MLOC_69438	ERF	HORVU.MOREX.r2.1HG0069590.1	1481	1495	+	16.1818	1.95e-06	0.00423	CCTCGGCCGCCGCCG
1363	MLOC_70659	MYB_related	HORVU.MOREX.r2.6HG0492210.1	956	976	+	16.2439	1.95e-06	0.254	GAATGACTGGATAAGAAAAGG
1364	MLOC_55144	ERF	HORVU.MOREX.r2.1HG0069590.1	1479	1498	+	15.7576	1.96e-06	0.00448	CCCCTCGGCCGCCGCCGGCG
1365	MLOC_38561	ERF	HORVU.MOREX.r2.6HG0498220.1	1384	1404	-	16.2121	1.96e-06	0.00566	GGGAAGGTGCGGCGGCGGCAC
1366	MLOC_77405	ERF	HORVU.MOREX.r2.6HG0482150.1	1056	1076	+	15.7606	1.97e-06	0.00505	TGCGGAGGCGAGGGAGGTGGC
1367	MLOC_24530	ERF	HORVU.MOREX.r2.4HG0291590.1	1049	1063	+	16.4242	1.97e-06	0.00618	TCGCCGCCGCCAGCG
1368	MLOC_24269	TCP	HORVU.MOREX.r2.2HG0097470.1	1213	1223	-	16.6061	1.98e-06	0.311	GTGGGGCCCGC
1369	MLOC_58026	WRKY	HORVU.MOREX.r2.5HG0401170.1	596	605	+	18233	1.99e-06	0.186	AAGGTCAACG
1370	MLOC_73522	ERF	HORVU.MOREX.r2.3HG0182650.1	916	936	+	16.0303	2e-06	0.00411	GCCGCCGCCGCACCACCACTC
1371	MLOC_73522	ERF	HORVU.MOREX.r2.3HG0182650.1	1436	1456	+	16.0303	2e-06	0.00411	GCCGCCGCCGCACCACCACTC
1372	MLOC_38561	ERF	HORVU.MOREX.r2.6HG0484240.1	1417	1437	-	16.1818	2e-06	0.0057	AGTGAGAGGCGGCGGCGGCAC
1373	MLOC_57142	GATA	HORVU.MOREX.r2.3HG0182650.1	1214	1232	+	2237812	2.01e-06	0.042	CCTCATCACCGGCGTCACC
1374	MLOC_63834	ERF	HORVU.MOREX.r2.4HG0343460.1	1443	1462	-	15.697	2.01e-06	0.0058	TGCGGCGGCGGCGGCGGCGG
1375	MLOC_70754	AP2	HORVU.MOREX.r2.7HG0617680.1	1045	1064	-	16.0513	2.02e-06	0.00619	GTGGAAAAGAAGAAGAAAAG
1376	MLOC_57142	GATA	HORVU.MOREX.r2.7HG0548160.1	76	94	+	2141753	2.03e-06	0.042	CATCATCATCGACTTCCAT
1377	MLOC_72525	LBD	HORVU.MOREX.r2.5HG0444660.1	1272	1292	+	15.8333	2.03e-06	0.00642	CCTGCGCCGCCGCCCCTGCCG
1378	MLOC_63834	ERF	HORVU.MOREX.r2.6HG0484240.1	1411	1430	-	15.6818	2.04e-06	0.0058	GGCGGCGGCGGCACGGCTAG
1379	MLOC_69002	ERF	HORVU.MOREX.r2.5HG0401170.1	1407	1421	+	44696	2.06e-06	0.00634	TTTCCGCCGCCGCCG
1380	MLOC_68299	WRKY	HORVU.MOREX.r2.1HG0078230.1	1453	1471	+	16.1143	2.06e-06	0.192	CGTTGACTGTTTCGTTCCA
1381	MLOC_73522	ERF	HORVU.MOREX.r2.1HG0059160.1	438	458	+	15.9848	2.06e-06	0.0042	TCCATCGCCGTCGCCTTCCTC
1382	MLOC_77405	ERF	HORVU.MOREX.r2.2HG0161120.1	590	610	+	15.6761	2.08e-06	0.00526	GGCAATGGAGTTGAAGGTGGA
1383	MLOC_70754	AP2	HORVU.MOREX.r2.1HG0063020.1	658	677	+	16	2.09e-06	0.00632	AGAGATAAAGAAAGAAGAAA
1384	MLOC_72525	LBD	HORVU.MOREX.r2.1HG0071030.1	1438	1458	+	15.7879	2.1e-06	0.00652	CCGCCGCCGCCGCCGCCGAAG
1385	MLOC_69438	ERF	HORVU.MOREX.r2.2HG0097470.1	1474	1488	-	16.0758	2.1e-06	0.0045	GATTCGCCGCCGCCG
1386	MLOC_69002	ERF	HORVU.MOREX.r2.5HG0400580.1	224	238	+	15.4848	2.1e-06	0.00638	CGATCGCCGCCGCCG
1387	MLOC_58641	ERF	HORVU.MOREX.r2.6HG0521920.1	1449	1469	-	44757	2.1e-06	0.00449	GCGCCGCCGCCGCCGAGGAAA
1388	MLOC_38561	ERF	HORVU.MOREX.r2.6HG0484240.1	1420	1440	-	16.1061	2.12e-06	0.00589	GCGAGTGAGAGGCGGCGGCGG
1389	MLOC_53640	MYB	HORVU.MOREX.r2.7HG0617680.1	256	276	-	16.0455	2.12e-06	0.225	CAATTCCTTTACCAACTCCTG
1390	MLOC_17236	Dof	HORVU.MOREX.r2.5HG0401170.1	940	960	-	15.7727	2.13e-06	0.00867	TTTTCTCTTTCTTTCATTTTT
1391	MLOC_69987	ERF	HORVU.MOREX.r2.2HG0150190.1	1461	1475	+	15.8788	2.13e-06	0.00473	CTCTCTCCGCCGCCG
1392	MLOC_72525	LBD	HORVU.MOREX.r2.2HG0166380.1	720	740	-	15.7576	2.14e-06	0.00655	CACCCGCCGCTGTCGTCGGTG
1393	MLOC_73522	ERF	HORVU.MOREX.r2.2HG0138520.1	650	670	-	15.9242	2.15e-06	0.00434	GTTGCCGCCGTCGTCGTCTTC
1394	MLOC_38561	ERF	HORVU.MOREX.r2.3HG0182650.1	914	934	-	16.0758	2.16e-06	0.00589	GTGGTGGTGCGGCGGCGGCGC
1395	MLOC_38561	ERF	HORVU.MOREX.r2.3HG0182650.1	1434	1454	-	16.0758	2.16e-06	0.00589	GTGGTGGTGCGGCGGCGGCGC
1396	MLOC_52114	G2-like	HORVU.MOREX.r2.5HG0446210.1	736	749	-	15.1364	2.17e-06	0.345	TATAGAATATTTTT
1397	MLOC_55144	ERF	HORVU.MOREX.r2.2HG0143240.1	1444	1463	+	15.6212	2.17e-06	0.00491	CGCCGCCGCCGCCCCCGCCC
1398	MLOC_58641	ERF	HORVU.MOREX.r2.6HG0507260.1	1190	1210	-	15.6429	2.18e-06	0.0046	ACTTCTCCGCCTCCGCCGCCC
1399	MLOC_69002	ERF	HORVU.MOREX.r2.6HG0494180.1	1466	1480	+	15.4545	2.18e-06	0.00653	CTATCGTCGCCGTCT
1400	MLOC_44514	MIKC_MADS	HORVU.MOREX.r2.7HG0577600.1	917	930	+	15.7273	2.19e-06	0.0597	AAAAAAAAAGAAAA
1401	MLOC_12223	ERF	HORVU.MOREX.r2.5HG0400580.1	226	240	-	15.9697	2.19e-06	0.00787	GGCGGCGGCGGCGAT
1402	MLOC_69987	ERF	HORVU.MOREX.r2.2HG0097470.1	1474	1488	-	15.8333	2.21e-06	0.00483	GATTCGCCGCCGCCG
1403	MLOC_73724	Dof	HORVU.MOREX.r2.7HG0571700.1	1238	1258	-	15.5909	2.21e-06	0.0132	ATAAATAGCCAAAAGTAACAA
1404	MLOC_70754	AP2	HORVU.MOREX.r2.7HG0563910.1	1067	1086	+	15.9231	2.21e-06	0.00657	GAAAAGAAAAAAGAAAATGA
1405	MLOC_58641	ERF	HORVU.MOREX.r2.6HG0506760.1	1175	1195	-	15.6143	2.22e-06	0.00463	TCGCCGCCGCCACTCGCTTCC
1406	MLOC_57142	GATA	HORVU.MOREX.r2.2HG0166380.1	927	945	-	1372918	2.22e-06	0.042	CGTCCTCGTCGTCGTCATC
1407	MLOC_12223	ERF	HORVU.MOREX.r2.3HG0240120.1	616	630	-	15.9545	2.22e-06	0.00787	CGAGGCGGCGGCGGC
1408	MLOC_73522	ERF	HORVU.MOREX.r2.2HG0097470.1	1460	1480	-	15.8636	2.25e-06	0.00448	GCCGCCGCCGGGGAAACCTCC
1409	MLOC_15725	B3	HORVU.MOREX.r2.4HG0323760.1	33	47	+	15.9697	2.26e-06	0.0409	ACAAACATGCAAAAA
1410	MLOC_63834	ERF	HORVU.MOREX.r2.5HG0444660.1	1328	1347	-	15.5758	2.27e-06	0.00636	GTCGGCGCCGGCGGGCGGTG
1411	MLOC_77488	HD-ZIP	HORVU.MOREX.r2.6HG0488970.1	160	180	-	16.0448	2.28e-06	0.199	AAATCAATTATTATGAAAAAA
1412	MLOC_24530	ERF	HORVU.MOREX.r2.6HG0521920.1	1452	1466	-	16.2121	2.28e-06	0.00693	CCGCCGCCGCCGAGG
1413	MLOC_24530	ERF	HORVU.MOREX.r2.6HG0506760.1	1477	1491	-	16.2121	2.28e-06	0.00693	CCGCCGCCGCCGAGG
1414	MLOC_37843	NAC	HORVU.MOREX.r2.1HG0020500.1	1016	1032	-	16.0303	2.29e-06	0.438	AGCTTGAGCGACAAGAA
1415	MLOC_69002	ERF	HORVU.MOREX.r2.2HG0150190.1	1461	1475	+	15.4091	2.29e-06	0.00666	CTCTCTCCGCCGCCG
1416	MLOC_80197	ERF	HORVU.MOREX.r2.6HG0492210.1	894	921	-	16.3333	2.31e-06	0.00566	AGGGCATCGCCGCCGTCGCGTTCCTCCT
1417	MLOC_70754	AP2	HORVU.MOREX.r2.1HG0063020.1	647	666	+	15.859	2.31e-06	0.00676	TAAAAAAGGAAAGAGATAAA
1418	MLOC_17236	Dof	HORVU.MOREX.r2.7HG0577600.1	914	934	-	15.6667	2.31e-06	0.0092	TTTTTTTTCTTTTTTTTTATT
1419	MLOC_73522	ERF	HORVU.MOREX.r2.6HG0486780.1	957	977	-	15.8182	2.32e-06	0.00453	TCCGTCGCCGTCGACATCCGC
1420	MLOC_73522	ERF	HORVU.MOREX.r2.3HG0182650.1	1019	1039	-	15.8182	2.32e-06	0.00453	ACCTTCACCGTCACCTCCTCC
1421	MLOC_72525	LBD	HORVU.MOREX.r2.2HG0161120.1	1448	1468	+	15.6364	2.33e-06	0.00701	ACCCTCCCGCCGCCGCCGCCG
1422	MLOC_69987	ERF	HORVU.MOREX.r2.1HG0059160.1	439	453	+	15.7424	2.33e-06	0.00503	CCATCGCCGTCGCCT
1423	MLOC_63834	ERF	HORVU.MOREX.r2.1HG0020160.1	332	351	-	15.5455	2.34e-06	0.00636	GGCGGTGGAGGAGCAGTATA
1424	MLOC_63834	ERF	HORVU.MOREX.r2.3HG0204940.1	1419	1438	+	15.5455	2.34e-06	0.00636	GGCGGCGGCGTGGTGGGAGA
1425	MLOC_69987	ERF	HORVU.MOREX.r2.1HG0020160.1	433	447	+	15.7273	2.35e-06	0.00503	CCGCCGGCGCCGCTT
1426	MLOC_15725	B3	HORVU.MOREX.r2.6HG0484240.1	886	900	-	15.9242	2.35e-06	0.0409	ACAAGCATGCAAAAA
1427	MLOC_3855	C2H2	HORVU.MOREX.r2.3HG0182650.1	1020	1038	-	15.2937	2.35e-06	0.0094	CCTTCACCGTCACCTCCTC
1428	MLOC_70754	AP2	HORVU.MOREX.r2.5HG0401170.1	936	955	+	15.8333	2.35e-06	0.00678	CGAAAAAAATGAAAGAAAGA
1429	MLOC_38561	ERF	HORVU.MOREX.r2.5HG0444660.1	287	307	+	15.9545	2.36e-06	0.00633	GCGCGGGGACGGCGGCGCTGT
1430	MLOC_66924	NAC	HORVU.MOREX.r2.7HG0605640.1	493	509	+	15.7576	2.36e-06	0.262	AAACGTAGAGATCAAGC
1431	MLOC_56753	MYB	HORVU.MOREX.r2.5HG0444660.1	817	837	+	15.4091	2.36e-06	0.221	GATAGAGAGAAGTTAGGTGAA
1432	MLOC_73522	ERF	HORVU.MOREX.r2.2HG0094430.1	1341	1361	+	15.7879	2.37e-06	0.00458	GCCGCCGCCAGCGACTCCTCC
1433	MLOC_68417	HSF	HORVU.MOREX.r2.1HG0020160.1	729	739	+	16.3939	2.37e-06	0.228	CTAGAAAGTTC
1434	MLOC_69002	ERF	HORVU.MOREX.r2.2HG0166380.1	525	539	+	15.3788	2.37e-06	0.00666	ACTCCCCCGCCGGCG
1435	MLOC_58641	ERF	HORVU.MOREX.r2.5HG0400580.1	3	23	-	44696	2.38e-06	0.00491	GCTCCGCCGCCTCTCGCGCTT
1436	MLOC_53640	MYB	HORVU.MOREX.r2.2HG0166380.1	908	928	+	15.9091	2.38e-06	0.225	CGTCGACCTCACCAACCCTGA
1437	MLOC_69002	ERF	HORVU.MOREX.r2.2HG0143240.1	1431	1445	+	15.3636	2.4e-06	0.00666	TAGCCGCCGCCGCCG
1438	MLOC_69002	ERF	HORVU.MOREX.r2.5HG0443570.1	1473	1487	+	15.3636	2.4e-06	0.00666	TAGCCGCCGCCGCCG
1439	MLOC_69002	ERF	HORVU.MOREX.r2.6HG0523600.1	1462	1476	-	15.3636	2.4e-06	0.00666	TAGCCGCCGCCGCCG
1440	MLOC_64612	Dof	HORVU.MOREX.r2.7HG0563910.1	165	178	+	15.1212	2.4e-06	0.0737	AAAAAAGTTGATAA
1441	MLOC_38561	ERF	HORVU.MOREX.r2.6HG0488970.1	1457	1477	-	15.9242	2.41e-06	0.00636	GGCAGAGTAAGGCGGCGGCGT
1442	MLOC_24530	ERF	HORVU.MOREX.r2.5HG0401170.1	1407	1421	+	16.1364	2.41e-06	0.00721	TTTCCGCCGCCGCCG
1443	MLOC_17236	Dof	HORVU.MOREX.r2.2HG0150190.1	675	695	+	15.6061	2.42e-06	0.00943	TTATCTTTTTTTCTACATTTG
1444	MLOC_38561	ERF	HORVU.MOREX.r2.6HG0488970.1	1454	1474	-	15.9091	2.43e-06	0.00636	AGAGTAAGGCGGCGGCGTAGG
1445	MLOC_15776	BBR-BPC	HORVU.MOREX.r2.5HG0433480.1	993	1013	+	8.59211	2.44e-06	0.0317	CTCCCTCTCTCACTCGCTCGC
1446	MLOC_69987	ERF	HORVU.MOREX.r2.5HG0400580.1	12	26	-	15.6667	2.44e-06	0.00517	CATGCTCCGCCGCCT
1447	MLOC_80197	ERF	HORVU.MOREX.r2.2HG0156440.1	1429	1456	+	16.2576	2.44e-06	0.00591	CCTTCCCCTCCGCCGCCGCCACCGCCGC
1448	MLOC_65033	C2H2	HORVU.MOREX.r2.4HG0346000.1	304	314	+	13.2687	2.46e-06	0.237	CACTTTCACTG
1449	MLOC_54674	C2H2	HORVU.MOREX.r2.4HG0346000.1	304	314	+	13.2687	2.46e-06	0.231	CACTTTCACTG
1450	MLOC_65033	C2H2	HORVU.MOREX.r2.6HG0507260.1	62	72	-	13.2687	2.46e-06	0.237	CACTTTCACTG
1451	MLOC_54674	C2H2	HORVU.MOREX.r2.6HG0507260.1	62	72	-	13.2687	2.46e-06	0.231	CACTTTCACTG
1452	MLOC_19175	NAC	HORVU.MOREX.r2.7HG0568440.1	247	267	-	15.8939	2.46e-06	0.462	AATAGATTAAAAAACAAGAAA
1453	MLOC_10823	EIL	HORVU.MOREX.r2.2HG0103700.1	311	321	+	14.3232	2.47e-06	0.119	TAATGTACCTG
1454	MLOC_69002	ERF	HORVU.MOREX.r2.5HG0444660.1	1335	1349	-	15.3333	2.47e-06	0.00676	GCGTCGGCGCCGGCG
1455	MLOC_63834	ERF	HORVU.MOREX.r2.1HG0071030.1	1438	1457	-	15.4848	2.48e-06	0.00666	TTCGGCGGCGGCGGCGGCGG
1456	MLOC_5375	MIKC_MADS	HORVU.MOREX.r2.7HG0568440.1	886	904	+	15.4085	2.49e-06	0.0927	TTTTTTCCATTTTCATTAT
1457	MLOC_38561	ERF	HORVU.MOREX.r2.6HG0506760.1	1474	1494	+	15.8788	2.49e-06	0.00641	CTCCCTCGGCGGCGGCGGCGC
1458	MLOC_64612	Dof	HORVU.MOREX.r2.7HG0609200.1	868	881	+	15.1061	2.51e-06	0.0737	AATAAAGTAAAAAA
1459	MLOC_73522	ERF	HORVU.MOREX.r2.6HG0506760.1	1475	1495	-	15.697	2.52e-06	0.00483	CGCGCCGCCGCCGCCGAGGGA
1460	MLOC_74813	Trihelix	HORVU.MOREX.r2.5HG0393790.1	1241	1256	-	15.3485	2.53e-06	0.0759	GAAGTAAAAAAATAAT
1461	MLOC_17236	Dof	HORVU.MOREX.r2.7HG0609200.1	83	103	+	15.5455	2.54e-06	0.00946	CTTATTTTTTGGCTTTTCTTT
1462	MLOC_17236	Dof	HORVU.MOREX.r2.3HG0240120.1	427	447	-	15.5455	2.54e-06	0.00946	GTTTCTTTTCTTTTTCTCGTG
1463	MLOC_70754	AP2	HORVU.MOREX.r2.7HG0617680.1	998	1017	-	15.7179	2.55e-06	0.00724	AAAAGAAAAGGAAAGAAAAT
1464	MLOC_3855	C2H2	HORVU.MOREX.r2.2HG0138520.1	365	383	-	15.1587	2.56e-06	0.00993	CCTCCTCGTCGTCCTCGTC
1465	MLOC_64612	Dof	HORVU.MOREX.r2.7HG0563910.1	875	888	+	15.0909	2.57e-06	0.0737	CATAAAGTAAAATA
1466	MLOC_44514	MIKC_MADS	HORVU.MOREX.r2.5HG0393790.1	1036	1049	+	15.5455	2.59e-06	0.0597	TCAAAAGAAGAAAA
1467	MLOC_3855	C2H2	HORVU.MOREX.r2.2HG0161120.1	600	618	-	15.1429	2.59e-06	0.00993	CCTCCACCTCCACCTTCAA
1468	MLOC_17236	Dof	HORVU.MOREX.r2.7HG0609200.1	47	67	+	15.5152	2.6e-06	0.00948	TTATCTTTCTTCTATTTTTTC
1469	MLOC_14363	C2H2	HORVU.MOREX.r2.2HG0103150.1	1379	1395	-	15.5909	2.61e-06	0.241	AAAAATAAGACAAATAC
1470	MLOC_3107	GATA	HORVU.MOREX.r2.2HG0176320.1	1077	1091	+	12.1667	2.63e-06	0.116	GCATCATCATCTTCT
1471	MLOC_58641	ERF	HORVU.MOREX.r2.6HG0506760.1	1178	1198	-	15.3286	2.64e-06	0.00534	GCTTCGCCGCCGCCACTCGCT
1472	MLOC_58641	ERF	HORVU.MOREX.r2.1HG0059160.1	472	492	+	15.3286	2.64e-06	0.00534	TCCCCGCCGCCACCCCACCGA
1473	MLOC_69002	ERF	HORVU.MOREX.r2.4HG0343460.1	1437	1451	+	15.2727	2.65e-06	0.00708	CGCCCGCCGCCGCCG
1474	MLOC_6711	bZIP	HORVU.MOREX.r2.1HG0020160.1	1196	1210	+	16.0303	2.65e-06	0.254	TTCCACGTGAGAAAT
1475	MLOC_71376	GATA	HORVU.MOREX.r2.1HG0004900.1	1240	1254	+	15.0606	2.65e-06	0.254	TATAGATCTGATGGT
1476	MLOC_38561	ERF	HORVU.MOREX.r2.2HG0138520.1	649	669	+	15.7879	2.65e-06	0.00672	CGAAGACGACGACGGCGGCAA
1477	MLOC_44514	MIKC_MADS	HORVU.MOREX.r2.7HG0573960.1	914	927	+	15.5152	2.65e-06	0.0597	CAAAAAAGGGAAAG
1478	MLOC_72525	LBD	HORVU.MOREX.r2.2HG0150190.1	1464	1484	+	15.4394	2.66e-06	0.00789	TCTCCGCCGCCGCCGCCATCG
1479	MLOC_55323	ERF	HORVU.MOREX.r2.5HG0401170.1	1415	1433	-	15.6061	2.67e-06	0.00691	TAGAGCTAGCGGCGGCGGC
1480	MLOC_70754	AP2	HORVU.MOREX.r2.6HG0488970.1	595	614	-	15.6538	2.67e-06	0.00734	ATAAAAGAATAGGAAAAAAA
1481	MLOC_70754	AP2	HORVU.MOREX.r2.7HG0571700.1	974	993	+	15.6538	2.67e-06	0.00734	CAAAACAAGAAAGAAAGAAT
1482	MLOC_15776	BBR-BPC	HORVU.MOREX.r2.2HG0165360.1	1418	1438	-	8.32895	2.67e-06	0.0324	GCTGCCCCCTCTCTCTCTCTC
1483	MLOC_38561	ERF	HORVU.MOREX.r2.5HG0400580.1	3	23	+	15.7727	2.68e-06	0.00672	AAGCGCGAGAGGCGGCGGAGC
1484	MLOC_69002	ERF	HORVU.MOREX.r2.6HG0488970.1	1454	1468	+	15.2576	2.69e-06	0.00708	CCTACGCCGCCGCCT
1485	MLOC_72393	TCP	HORVU.MOREX.r2.2HG0097470.1	1212	1225	+	15.9394	2.69e-06	0.449	TGCGGGCCCCACCT
1486	MLOC_58439	Trihelix	HORVU.MOREX.r2.5HG0433480.1	1435	1445	+	15.8182	2.71e-06	0.174	CCGCCGGAGAA
1487	MLOC_58641	ERF	HORVU.MOREX.r2.2HG0097470.1	1465	1485	-	15.2857	2.71e-06	0.00541	TCGCCGCCGCCGCCGGGGAAA
1488	MLOC_63834	ERF	HORVU.MOREX.r2.3HG0182650.1	1177	1196	-	15.3939	2.72e-06	0.00718	GGCGGTGCGGATGGCGGCCA
1489	MLOC_55144	ERF	HORVU.MOREX.r2.2HG0138520.1	574	593	-	15.3182	2.72e-06	0.006	CGTCGCCTCTACCGACGCCG
1490	MLOC_55144	ERF	HORVU.MOREX.r2.1HG0070130.1	1459	1478	+	15.3182	2.72e-06	0.006	CCCCGCCACCACCACCTTCC
1491	MLOC_73522	ERF	HORVU.MOREX.r2.6HG0521920.1	1462	1482	-	15.5909	2.72e-06	0.00515	CGCCGCGCCGCCTGCGCCGCC
1492	MLOC_72525	LBD	HORVU.MOREX.r2.2HG0156440.1	1429	1449	+	15.4091	2.72e-06	0.00793	CCTTCCCCTCCGCCGCCGCCA
1493	MLOC_55323	ERF	HORVU.MOREX.r2.2HG0161120.1	544	562	+	15.5758	2.73e-06	0.00691	TGGTGGTGGAGGTGGTGGT
1494	MLOC_55323	ERF	HORVU.MOREX.r2.1HG0070130.1	1460	1478	-	15.5758	2.73e-06	0.00691	GGAAGGTGGTGGTGGCGGG
1495	MLOC_13438	bHLH	HORVU.MOREX.r2.4HG0346000.1	1327	1341	+	15.9222	2.73e-06	0.523	CGCGTGGGGCACGTG
1496	MLOC_66924	NAC	HORVU.MOREX.r2.2HG0103150.1	1040	1056	+	15.6061	2.73e-06	0.262	TAACTTGAACTAAAAGC
1497	MLOC_58641	ERF	HORVU.MOREX.r2.1HG0020160.1	335	355	+	15.2714	2.73e-06	0.00541	ACTGCTCCTCCACCGCCGCCG
1498	MLOC_38561	ERF	HORVU.MOREX.r2.7HG0548160.1	1018	1038	-	15.7424	2.74e-06	0.00678	CGGGGCTGCCGGCGGCGCCGG
1499	MLOC_69002	ERF	HORVU.MOREX.r2.2HG0103700.1	209	223	+	15.2424	2.74e-06	0.00708	ATGTCACCGCCGCCG
1500	MLOC_69002	ERF	HORVU.MOREX.r2.5HG0370320.1	467	481	+	15.2424	2.74e-06	0.00708	CTGTCGCTGCCGTCG
1501	MLOC_55144	ERF	HORVU.MOREX.r2.3HG0240120.1	612	631	+	15.303	2.75e-06	0.006	CGCCGCCGCCGCCGCCTCGG
1502	MLOC_65463	bHLH	HORVU.MOREX.r2.4HG0346000.1	1175	1183	-	13.6566	2.75e-06	0.529	CCCACGTGC
1503	MLOC_3855	C2H2	HORVU.MOREX.r2.6HG0498220.1	1457	1475	+	15.0476	2.75e-06	0.0102	CCCCTTCCCCATCTCCCTC
1504	MLOC_63834	ERF	HORVU.MOREX.r2.2HG0156440.1	1441	1460	-	15.3788	2.76e-06	0.00719	TGCGGCGGCGGTGGCGGCGG
1505	MLOC_6534	bZIP	HORVU.MOREX.r2.5HG0400580.1	83	97	+	16.1061	2.76e-06	0.529	TTATCAGACGTGGCA
1506	MLOC_12223	ERF	HORVU.MOREX.r2.2HG0161120.1	545	559	+	15.6818	2.78e-06	0.00965	GGTGGTGGAGGTGGT
1507	MLOC_3855	C2H2	HORVU.MOREX.r2.5HG0444660.1	1388	1406	+	15.0317	2.78e-06	0.0102	CCTCCTCCTCCCACGCCCC
1508	MLOC_70754	AP2	HORVU.MOREX.r2.7HG0609200.1	52	71	-	15.5897	2.79e-06	0.00756	GAAGGAAAAAATAGAAGAAA
1509	MLOC_73522	ERF	HORVU.MOREX.r2.6HG0488970.1	1456	1476	+	15.5455	2.8e-06	0.00526	TACGCCGCCGCCTTACTCTGC
1510	MLOC_69438	ERF	HORVU.MOREX.r2.5HG0400580.1	12	26	-	15.6818	2.8e-06	0.00595	CATGCTCCGCCGCCT
1511	MLOC_80197	ERF	HORVU.MOREX.r2.5HG0444660.1	1272	1299	+	16.0606	2.82e-06	0.00674	CCTGCGCCGCCGCCCCTGCCGCTCATCC
1512	MLOC_58641	ERF	HORVU.MOREX.r2.5HG0400580.1	200	220	+	15.2143	2.83e-06	0.00549	CCGCCGCCGCCCCGATCGATC
1513	MLOC_58641	ERF	HORVU.MOREX.r2.6HG0492210.1	726	746	+	15.2143	2.83e-06	0.00549	TTGCCGCCTCCGCCTCCAGCC
1514	MLOC_73522	ERF	HORVU.MOREX.r2.6HG0498220.1	1383	1403	+	15.5303	2.83e-06	0.00526	CGTGCCGCCGCCGCACCTTCC
1515	MLOC_55144	ERF	HORVU.MOREX.r2.2HG0161120.1	595	614	-	15.2576	2.84e-06	0.00606	CACCTCCACCTTCAACTCCA
1516	MLOC_55144	ERF	HORVU.MOREX.r2.6HG0523600.1	1453	1472	-	15.2576	2.84e-06	0.00606	CGCCGCCGCCGCCGCCGGGG
1517	MLOC_56769	NAC	HORVU.MOREX.r2.1HG0020160.1	1488	1500	-	13.803	2.84e-06	0.327	CTTGAACTGCAAG
1518	MLOC_65400	NAC	HORVU.MOREX.r2.3HG0274950.1	529	543	-	15.6364	2.86e-06	0.549	CGTGAAAAAGAAGTA
1519	MLOC_73522	ERF	HORVU.MOREX.r2.2HG0150190.1	1472	1492	+	15.5152	2.86e-06	0.00526	GCCGCCGCCATCGCCCGCGCA
1520	MLOC_74813	Trihelix	HORVU.MOREX.r2.7HG0568440.1	87	102	+	15.2424	2.87e-06	0.0759	AAAGTAAAAAGTGAAA
1521	MLOC_70754	AP2	HORVU.MOREX.r2.1HG0063020.1	152	171	+	15.5513	2.87e-06	0.00756	AAAAAAAAAAGCAAAAAACG
1522	MLOC_65745	WOX	HORVU.MOREX.r2.2HG0166380.1	1038	1048	+	15.2113	2.87e-06	0.138	ATTTAATTAAT
1523	MLOC_56075	LBD	HORVU.MOREX.r2.2HG0150190.1	1465	1481	-	15.4545	2.87e-06	0.0189	TGGCGGCGGCGGCGGAG
1524	MLOC_12223	ERF	HORVU.MOREX.r2.2HG0161120.1	611	625	+	15.6364	2.88e-06	0.00983	GGTGGAGGTGGTGAA
1525	MLOC_12079	WRKY	HORVU.MOREX.r2.5HG0438360.1	1064	1076	-	16.0758	2.88e-06	0.273	GGTTGACTTTTCA
1526	MLOC_76196	C2H2	HORVU.MOREX.r2.7HG0605640.1	378	390	+	12.0909	2.89e-06	0.556	CATCAGTGTACTA
1527	MLOC_70754	AP2	HORVU.MOREX.r2.3HG0274950.1	458	477	+	15.5385	2.89e-06	0.00756	AATACAAAGACAGAGAAAGA
1528	MLOC_60897	YABBY	HORVU.MOREX.r2.5HG0433480.1	313	322	-	13.5034	2.89e-06	0.272	TAATCATAAT
1529	MLOC_75166	HSF	HORVU.MOREX.r2.2HG0150190.1	213	224	+	15.6667	2.9e-06	0.273	GAACCTTCTGGA
1530	MLOC_55144	ERF	HORVU.MOREX.r2.2HG0161120.1	655	674	-	15.2273	2.9e-06	0.00613	AACCTTCACCACCTCCATCA
1531	MLOC_55323	ERF	HORVU.MOREX.r2.5HG0400580.1	235	253	-	15.4848	2.91e-06	0.00718	TGGCGCGTGCGGCGGCGGC
1532	MLOC_55323	ERF	HORVU.MOREX.r2.6HG0523600.1	756	774	-	15.4848	2.91e-06	0.00718	GTGGTGTAGCGGTGGCGGA
1533	MLOC_24530	ERF	HORVU.MOREX.r2.2HG0143240.1	1431	1445	+	15.8636	2.91e-06	0.00819	TAGCCGCCGCCGCCG
1534	MLOC_24530	ERF	HORVU.MOREX.r2.5HG0443570.1	1473	1487	+	15.8636	2.91e-06	0.00819	TAGCCGCCGCCGCCG
1535	MLOC_24530	ERF	HORVU.MOREX.r2.6HG0523600.1	1462	1476	-	15.8636	2.91e-06	0.00819	TAGCCGCCGCCGCCG
1536	MLOC_24530	ERF	HORVU.MOREX.r2.1HG0070130.1	1484	1498	-	15.8636	2.91e-06	0.00819	TCGCCGCCGCCGGTG
1537	MLOC_38561	ERF	HORVU.MOREX.r2.2HG0156440.1	1447	1467	-	15.6515	2.91e-06	0.00712	TTCCCTTTGCGGCGGCGGTGG
1538	MLOC_52944	MIKC_MADS	HORVU.MOREX.r2.7HG0571700.1	970	988	+	15.0606	2.92e-06	0.169	TGACCAAAACAAGAAAGAA
1539	MLOC_70754	AP2	HORVU.MOREX.r2.7HG0568440.1	855	874	-	15.5256	2.92e-06	0.00756	TAAAATGAGAAAAGGAAAAG
1540	MLOC_63834	ERF	HORVU.MOREX.r2.1HG0020160.1	382	401	-	15.3182	2.92e-06	0.00732	GGCGGCGACAACGGAGACGG
1541	MLOC_63834	ERF	HORVU.MOREX.r2.3HG0182650.1	905	924	-	15.3182	2.92e-06	0.00732	GGCGGCGGCGCGTCTGGCGA
1542	MLOC_63834	ERF	HORVU.MOREX.r2.3HG0182650.1	1425	1444	-	15.3182	2.92e-06	0.00732	GGCGGCGGCGCGTCTGGCGA
1543	MLOC_55345	ARF	HORVU.MOREX.r2.7HG0548160.1	461	470	+	14.5909	2.93e-06	0.479	ACCGACAAAA
1544	MLOC_69002	ERF	HORVU.MOREX.r2.6HG0486780.1	965	979	-	15.1818	2.93e-06	0.00748	GTTCCGTCGCCGTCG
1545	MLOC_17236	Dof	HORVU.MOREX.r2.7HG0568440.1	900	920	+	15.3485	2.94e-06	0.0105	ATTATTTTATTTTTATTTTTT
1546	MLOC_55144	ERF	HORVU.MOREX.r2.6HG0482150.1	1195	1214	+	15.197	2.97e-06	0.0062	CTCCGCCTCCTGCACCCCCA
1547	MLOC_70754	AP2	HORVU.MOREX.r2.3HG0204940.1	491	510	-	44696	2.97e-06	0.00756	AAAAAAGGGAAAACAACAAA
1548	MLOC_57142	GATA	HORVU.MOREX.r2.7HG0573960.1	1236	1254	-	2478112	2.98e-06	0.047	TGTCATCATCACCATAATA
1549	MLOC_57142	GATA	HORVU.MOREX.r2.5HG0446210.1	1338	1356	-	2478112	2.98e-06	0.047	CATCGCCATCGTCGTCCTC
1550	MLOC_70754	AP2	HORVU.MOREX.r2.7HG0563910.1	1077	1096	+	15.4872	3e-06	0.00756	AAGAAAATGACAAAAACAAG
1551	MLOC_58641	ERF	HORVU.MOREX.r2.2HG0161120.1	538	558	-	15.1143	3.01e-06	0.00577	CCACCTCCACCACCACCAGTG
1552	MLOC_24530	ERF	HORVU.MOREX.r2.6HG0484240.1	1417	1431	+	15.8182	3.01e-06	0.00834	GTGCCGCCGCCGCCT
1553	MLOC_73522	ERF	HORVU.MOREX.r2.2HG0176320.1	729	749	+	15.4394	3.01e-06	0.00539	GCCGCCGCCGTCCCGCTAGCT
1554	MLOC_73522	ERF	HORVU.MOREX.r2.6HG0488970.1	1429	1449	+	15.4394	3.01e-06	0.00539	TCCCGCGTCGCCGCCGCCGCC
1555	MLOC_73522	ERF	HORVU.MOREX.r2.2HG0156440.1	1443	1463	+	15.4394	3.01e-06	0.00539	GCCGCCACCGCCGCCGCAAAG
1556	MLOC_69987	ERF	HORVU.MOREX.r2.6HG0507260.1	1193	1207	-	15.3636	3.02e-06	0.00632	TCTCCGCCTCCGCCG
1557	MLOC_79754	G2-like	HORVU.MOREX.r2.4HG0343460.1	225	239	+	15.5352	3.02e-06	0.227	TATGTAATATTCTCT
1558	MLOC_53943	G2-like	HORVU.MOREX.r2.4HG0343460.1	225	239	+	15.5352	3.02e-06	0.225	TATGTAATATTCTCT
1559	MLOC_55323	ERF	HORVU.MOREX.r2.1HG0020160.1	343	361	-	15.4242	3.03e-06	0.00733	AACAATCGGCGGCGGTGGA
1560	MLOC_69575	WRKY	HORVU.MOREX.r2.5HG0438360.1	1066	1076	+	15.6061	3.04e-06	0.182	AAAAGTCAACC
1561	MLOC_38561	ERF	HORVU.MOREX.r2.5HG0443570.1	1476	1496	-	15.5909	3.04e-06	0.00733	CCCGGCGTGCGGCGGCGGCGG
1562	MLOC_61814	Trihelix	HORVU.MOREX.r2.2HG0156440.1	249	266	-	14.5571	3.06e-06	0.189	GAATAAATAAACCCTAAT
1563	MLOC_44514	MIKC_MADS	HORVU.MOREX.r2.3HG0204940.1	211	224	-	15.3485	3.06e-06	0.0597	CCAAATAAGGAAAC
1564	MLOC_55323	ERF	HORVU.MOREX.r2.5HG0400580.1	199	217	-	15.4091	3.06e-06	0.00733	CGATCGGGGCGGCGGCGGG
1565	MLOC_69002	ERF	HORVU.MOREX.r2.6HG0507260.1	1473	1487	-	15.1364	3.06e-06	0.00771	CTGCTGTCGCCGCCG
1566	MLOC_51353	CPP	HORVU.MOREX.r2.5HG0370320.1	766	778	-	13.27	3.08e-06	0.096	CGAAATTTAAAAC
1567	MLOC_70754	AP2	HORVU.MOREX.r2.3HG0204940.1	493	512	-	15.4487	3.08e-06	0.00766	AAAAAAAAGGGAAAACAACA
1568	MLOC_58641	ERF	HORVU.MOREX.r2.7HG0548160.1	1046	1066	-	15.0714	3.08e-06	0.00586	CCGCCTCCGCCGCGCCCCTCC
1569	MLOC_62335	bHLH	HORVU.MOREX.r2.4HG0346000.1	972	986	-	15.6515	3.08e-06	0.197	CACGTGCTGTGCCCG
1570	MLOC_6041	MYB	HORVU.MOREX.r2.3HG0262360.1	893	907	+	44695	3.09e-06	0.379	GACAATAACCGAAAA
1571	MLOC_77405	ERF	HORVU.MOREX.r2.3HG0182650.1	1016	1036	+	15.0423	3.09e-06	0.00773	CCCGGAGGAGGTGACGGTGAA
1572	MLOC_55323	ERF	HORVU.MOREX.r2.2HG0161120.1	601	619	+	15.3939	3.1e-06	0.00733	TGAAGGTGGAGGTGGAGGT
1573	MLOC_72525	LBD	HORVU.MOREX.r2.4HG0343460.1	1434	1454	+	15.2121	3.1e-06	0.00892	CCCCGCCCGCCGCCGCCGCCG
1574	MLOC_17236	Dof	HORVU.MOREX.r2.1HG0071030.1	46	66	-	15.2727	3.11e-06	0.0107	TTTACATTTTTTTTATTTTTT
1575	MLOC_69438	ERF	HORVU.MOREX.r2.2HG0176320.1	727	741	+	15.5303	3.11e-06	0.00653	CGGCCGCCGCCGTCC
1576	MLOC_36657	WRKY	HORVU.MOREX.r2.1HG0078230.1	1451	1463	-	15.4545	3.12e-06	0.2	AACAGTCAACGCC
1577	MLOC_69987	ERF	HORVU.MOREX.r2.2HG0161120.1	607	621	-	15.303	3.13e-06	0.00648	CCACCTCCACCTCCA
1578	MLOC_38561	ERF	HORVU.MOREX.r2.2HG0097470.1	1465	1485	+	15.5455	3.13e-06	0.00747	TTTCCCCGGCGGCGGCGGCGA
1579	MLOC_73522	ERF	HORVU.MOREX.r2.6HG0492210.1	731	751	+	15.3788	3.14e-06	0.00556	GCCTCCGCCTCCAGCCCCGTC
1580	MLOC_17236	Dof	HORVU.MOREX.r2.7HG0563910.1	852	872	-	15.2576	3.15e-06	0.0107	CTTTCCTTTTTATTTATTTAT
1581	MLOC_55323	ERF	HORVU.MOREX.r2.2HG0156440.1	1431	1449	-	15.3636	3.16e-06	0.00733	TGGCGGCGGCGGAGGGGAA
1582	MLOC_55323	ERF	HORVU.MOREX.r2.6HG0506760.1	1477	1495	+	15.3636	3.16e-06	0.00733	CCTCGGCGGCGGCGGCGCG
1583	MLOC_12223	ERF	HORVU.MOREX.r2.7HG0609200.1	1214	1228	+	44696	3.18e-06	0.0107	GGCGGCGGCGGTGCG
1584	MLOC_63184	WRKY	HORVU.MOREX.r2.5HG0401170.1	594	607	-	15.7121	3.18e-06	0.282	TCCGTTGACCTTTT
1585	MLOC_17236	Dof	HORVU.MOREX.r2.6HG0488970.1	591	611	+	15.2424	3.18e-06	0.0107	TTCTTTTTTTTCCTATTCTTT
1586	MLOC_58641	ERF	HORVU.MOREX.r2.5HG0370320.1	470	490	+	15	3.22e-06	0.00599	TCGCTGCCGTCGCCGCTTCGT
1587	MLOC_17236	Dof	HORVU.MOREX.r2.6HG0507260.1	175	195	+	15.2273	3.22e-06	0.0107	CCTTCTTTTTCTTCTTCTTCA
1588	MLOC_24269	TCP	HORVU.MOREX.r2.3HG0262360.1	198	208	-	15.8485	3.23e-06	0.311	GTGGGATCCAC
1589	MLOC_64612	Dof	HORVU.MOREX.r2.2HG0150190.1	148	161	+	14.9091	3.23e-06	0.0737	AAAAAAGTGAAAAC
1590	MLOC_3855	C2H2	HORVU.MOREX.r2.5HG0446210.1	1254	1272	+	14.7937	3.24e-06	0.0115	TCCCCTCCTCCTCCGTCTA
1591	MLOC_70754	AP2	HORVU.MOREX.r2.4HG0346000.1	897	916	+	15.3718	3.24e-06	0.00796	GGTAGAGAAGAAGAAAAAAA
1592	MLOC_69987	ERF	HORVU.MOREX.r2.6HG0523600.1	1453	1467	-	15.2424	3.24e-06	0.00657	CCGCCGCCGCCGGGG
1593	MLOC_69987	ERF	HORVU.MOREX.r2.2HG0097470.1	1468	1482	-	15.2424	3.24e-06	0.00657	CCGCCGCCGCCGGGG
1594	MLOC_58641	ERF	HORVU.MOREX.r2.4HG0343460.1	1437	1457	+	14.9857	3.25e-06	0.00599	CGCCCGCCGCCGCCGCCGCCG
1595	MLOC_58641	ERF	HORVU.MOREX.r2.1HG0070130.1	1461	1481	+	14.9857	3.25e-06	0.00599	CCGCCACCACCACCTTCCTCG
1596	MLOC_3855	C2H2	HORVU.MOREX.r2.2HG0165360.1	660	678	+	14.7857	3.25e-06	0.0115	TCTCAACCTCCTACTCCCC
1597	MLOC_77488	HD-ZIP	HORVU.MOREX.r2.6HG0488970.1	1004	1024	+	15.5821	3.25e-06	0.199	AAACCAATGATTTTTTAAAAT
1598	MLOC_44514	MIKC_MADS	HORVU.MOREX.r2.7HG0568440.1	233	246	-	15.2576	3.26e-06	0.0597	CGGAAAAAGGAAAA
1599	MLOC_55323	ERF	HORVU.MOREX.r2.1HG0071030.1	1428	1446	-	15.3182	3.26e-06	0.00748	CGGCGGCGGCGGCGAGGGC
1600	MLOC_69438	ERF	HORVU.MOREX.r2.3HG0204940.1	1415	1429	-	15.4545	3.27e-06	0.00679	ACGCCGCCGCCGCGC
1601	MLOC_72525	LBD	HORVU.MOREX.r2.2HG0094430.1	1342	1362	+	15.1212	3.3e-06	0.00933	CCGCCGCCAGCGACTCCTCCG
1602	MLOC_69002	ERF	HORVU.MOREX.r2.1HG0020160.1	388	402	+	15.0606	3.32e-06	0.00814	CCGTTGTCGCCGCCT
1603	MLOC_69002	ERF	HORVU.MOREX.r2.6HG0521920.1	1458	1472	-	15.0606	3.32e-06	0.00814	CCTGCGCCGCCGCCG
1604	MLOC_24530	ERF	HORVU.MOREX.r2.7HG0609200.1	1213	1227	-	15.6667	3.32e-06	0.00908	GCACCGCCGCCGCCC
1605	MLOC_60958	C2H2	HORVU.MOREX.r2.4HG0291590.1	309	325	+	14.8333	3.33e-06	0.235	AAGATGAAGACAAGAAA
1606	MLOC_58641	ERF	HORVU.MOREX.r2.6HG0492210.1	895	915	-	14.9429	3.33e-06	0.00606	TCGCCGCCGTCGCGTTCCTCC
1607	MLOC_80197	ERF	HORVU.MOREX.r2.5HG0444660.1	283	310	-	15.8182	3.33e-06	0.00786	TCGACAGCGCCGCCGTCCCCGCGCCGCC
1608	MLOC_57142	GATA	HORVU.MOREX.r2.4HG0291590.1	296	314	-	1468946	3.34e-06	0.0486	CATCTTCTTCTTCATAACA
1609	MLOC_55144	ERF	HORVU.MOREX.r2.2HG0097470.1	1471	1490	-	15.0303	3.35e-06	0.00692	TGGATTCGCCGCCGCCGCCG
1610	MLOC_15776	BBR-BPC	HORVU.MOREX.r2.5HG0400580.1	298	318	+	7.65789	3.35e-06	0.0381	CCCTCCCTCTCTCTCTGGTTC
1611	MLOC_58641	ERF	HORVU.MOREX.r2.5HG0400580.1	6	26	-	14.9286	3.36e-06	0.00606	CATGCTCCGCCGCCTCTCGCG
1612	MLOC_17236	Dof	HORVU.MOREX.r2.6HG0523600.1	1008	1028	-	15.1667	3.37e-06	0.011	TTTATTTTTTATCTACTTGTT
1613	MLOC_80197	ERF	HORVU.MOREX.r2.6HG0507260.1	1204	1231	-	15.803	3.37e-06	0.00786	CAGCAGCAGCCGCCGACGAGGACTTCTC
1614	MLOC_69002	ERF	HORVU.MOREX.r2.6HG0506760.1	1184	1198	-	15.0455	3.37e-06	0.00816	GCTTCGCCGCCGCCA
1615	MLOC_69987	ERF	HORVU.MOREX.r2.1HG0020160.1	338	352	+	15.1818	3.37e-06	0.00677	GCTCCTCCACCGCCG
1616	MLOC_76271	MYB_related	HORVU.MOREX.r2.6HG0506760.1	17	31	+	15.3182	3.37e-06	0.496	AATTTATTATCCATT
1617	MLOC_81350	ERF	HORVU.MOREX.r2.1HG0078230.1	958	974	-	16.0606	3.39e-06	0.464	CGGTGTCGGTGGTCGCT
1618	MLOC_24530	ERF	HORVU.MOREX.r2.5HG0400580.1	9	23	-	15.6364	3.39e-06	0.00913	GCTCCGCCGCCTCTC
1619	MLOC_5668	HD-ZIP	HORVU.MOREX.r2.6HG0488970.1	167	177	+	15.4925	3.39e-06	0.323	ATAATAATTGA
1620	MLOC_3855	C2H2	HORVU.MOREX.r2.4HG0323760.1	1363	1381	+	14.7143	3.4e-06	0.0115	CCCCCTCCCCTGCATCCTC
1621	MLOC_55323	ERF	HORVU.MOREX.r2.7HG0609200.1	1210	1228	+	15.2576	3.4e-06	0.00768	AGCGGGCGGCGGCGGTGCG
1622	MLOC_73522	ERF	HORVU.MOREX.r2.5HG0444660.1	285	305	-	15.2576	3.41e-06	0.00598	AGCGCCGCCGTCCCCGCGCCG
1623	MLOC_64612	Dof	HORVU.MOREX.r2.3HG0262360.1	879	892	+	14.8636	3.41e-06	0.0737	CAAAAAGTTGAAGA
1624	MLOC_3107	GATA	HORVU.MOREX.r2.4HG0291590.1	301	315	-	1298743	3.42e-06	0.116	TCATCTTCTTCTTCA
1625	MLOC_58641	ERF	HORVU.MOREX.r2.1HG0020160.1	344	364	+	44818	3.42e-06	0.00606	CCACCGCCGCCGATTGTTCTT
1626	MLOC_58641	ERF	HORVU.MOREX.r2.2HG0156440.1	1447	1467	+	44818	3.42e-06	0.00606	CCACCGCCGCCGCAAAGGGAA
1627	MLOC_3855	C2H2	HORVU.MOREX.r2.6HG0482150.1	1476	1494	+	14.7063	3.42e-06	0.0115	CCCCCTTCCGTTCCTCCTC
1628	MLOC_68299	WRKY	HORVU.MOREX.r2.1HG0070130.1	950	968	-	44727	3.42e-06	0.213	CGTTGACTTTGCTCTTTGT
1629	MLOC_77405	ERF	HORVU.MOREX.r2.2HG0156440.1	1443	1463	-	14.8732	3.43e-06	0.00846	CTTTGCGGCGGCGGTGGCGGC
1630	MLOC_55323	ERF	HORVU.MOREX.r2.6HG0488970.1	1447	1465	-	15.2424	3.44e-06	0.00768	CGGCGGCGTAGGCGGCGGC
1631	MLOC_12079	WRKY	HORVU.MOREX.r2.2HG0143270.1	1314	1326	+	15.7576	3.45e-06	0.273	TCTTGACTTTTTG
1632	MLOC_55323	ERF	HORVU.MOREX.r2.5HG0400580.1	196	214	-	15.2273	3.47e-06	0.00768	TCGGGGCGGCGGCGGGGGC
1633	MLOC_24530	ERF	HORVU.MOREX.r2.6HG0488970.1	1457	1471	+	15.5909	3.49e-06	0.00928	ACGCCGCCGCCTTAC
1634	MLOC_3107	GATA	HORVU.MOREX.r2.2HG0166380.1	127	141	+	1021890	3.51e-06	0.116	TCATCACCACCACCA
1635	MLOC_69987	ERF	HORVU.MOREX.r2.3HG0204940.1	1418	1432	-	15.1212	3.52e-06	0.00698	ACCACGCCGCCGCCG
1636	MLOC_77405	ERF	HORVU.MOREX.r2.6HG0488970.1	1450	1470	-	14.831	3.52e-06	0.00857	TAAGGCGGCGGCGTAGGCGGC
1637	MLOC_17236	Dof	HORVU.MOREX.r2.7HG0605640.1	140	160	+	15.1061	3.52e-06	0.0112	TCATCTTTTTTCTCTTAATTA
1638	MLOC_69438	ERF	HORVU.MOREX.r2.6HG0484240.1	978	992	-	15.3485	3.52e-06	0.00723	CCCGAGCCGCCGCCG
1639	MLOC_58330	ARF	HORVU.MOREX.r2.7HG0545130.1	411	419	+	36100	3.52e-06	0.337	TTTGTCGGC
1640	MLOC_75886	ERF	HORVU.MOREX.r2.5HG0446210.1	1069	1078	+	15.0505	3.52e-06	0.603	TTGCCGACAT
1641	MLOC_58330	ARF	HORVU.MOREX.r2.7HG0609200.1	1280	1288	-	36100	3.52e-06	0.337	TTTGTCGGC
1642	MLOC_69727	B3	HORVU.MOREX.r2.7HG0577600.1	440	448	+	14.7943	3.52e-06	0.425	CTGCATGCA
1643	MLOC_63834	ERF	HORVU.MOREX.r2.2HG0161120.1	1473	1492	-	15.1212	3.53e-06	0.00872	GTCGGTGGCGGGCGGCGGCG
1644	MLOC_13932	NAC	HORVU.MOREX.r2.5HG0444660.1	1191	1208	+	44696	3.54e-06	0.675	ACGTGCAAAGGACGAAAC
1645	MLOC_56103	NAC	HORVU.MOREX.r2.3HG0274950.1	529	543	-	15.1818	3.56e-06	0.347	CGTGAAAAAGAAGTA
1646	MLOC_70754	AP2	HORVU.MOREX.r2.6HG0488970.1	584	603	-	15.2308	3.57e-06	0.00861	GGAAAAAAAAGAAAACAAGA
1647	MLOC_74469	SRS	HORVU.MOREX.r2.2HG0138520.1	77	86	+	15.507	3.57e-06	0.344	TCCCTAGGGT
1648	MLOC_58950	NAC	HORVU.MOREX.r2.2HG0138520.1	535	549	-	15.2576	3.58e-06	0.258	AACTTGGAGAGGAAG
1649	MLOC_56075	LBD	HORVU.MOREX.r2.2HG0143240.1	1447	1463	-	15.1667	3.58e-06	0.0222	GGGCGGGGGCGGCGGCG
1650	MLOC_73522	ERF	HORVU.MOREX.r2.6HG0498220.1	1386	1406	+	15.1818	3.58e-06	0.00617	GCCGCCGCCGCACCTTCCCGA
1651	MLOC_73522	ERF	HORVU.MOREX.r2.6HG0484240.1	1416	1436	+	15.1818	3.58e-06	0.00617	CGTGCCGCCGCCGCCTCTCAC
1652	MLOC_15776	BBR-BPC	HORVU.MOREX.r2.2HG0143270.1	719	739	-	7.46053	3.58e-06	0.0384	CTTTTCCCTCCTCTCTCTCTC
1653	MLOC_3855	C2H2	HORVU.MOREX.r2.4HG0323760.1	226	244	-	14.627	3.59e-06	0.0115	CCTTCTCTGCTTCGTCCTC
1654	MLOC_70754	AP2	HORVU.MOREX.r2.7HG0598450.1	1041	1060	+	15.2179	3.6e-06	0.00861	CAAAAGAAAAGGAAAAGTAA
1655	MLOC_25460	Trihelix	HORVU.MOREX.r2.7HG0563910.1	517	526	-	14580	3.6e-06	0.335	AAATTTACCG
1656	MLOC_55144	ERF	HORVU.MOREX.r2.3HG0182650.1	1178	1197	+	14.9242	3.62e-06	0.00739	GGCCGCCATCCGCACCGCCA
1657	MLOC_56598	Dof	HORVU.MOREX.r2.2HG0150190.1	148	157	+	136572	3.62e-06	0.137	AAAAAAGTGA
1658	MLOC_56598	Dof	HORVU.MOREX.r2.7HG0568440.1	195	204	+	136572	3.62e-06	0.137	AAAAAAGTGA
1659	MLOC_56598	Dof	HORVU.MOREX.r2.5HG0446210.1	444	453	-	136572	3.62e-06	0.137	AAAAAAGTGA
1660	MLOC_56598	Dof	HORVU.MOREX.r2.2HG0176320.1	524	533	-	136572	3.62e-06	0.137	AAAAAAGTGA
1661	MLOC_56598	Dof	HORVU.MOREX.r2.2HG0143240.1	1174	1183	-	136572	3.62e-06	0.137	AAAAAAGTGA
1662	MLOC_55323	ERF	HORVU.MOREX.r2.2HG0161120.1	538	556	+	15.1667	3.62e-06	0.00781	CACTGGTGGTGGTGGAGGT
1663	MLOC_67851	WRKY	HORVU.MOREX.r2.5HG0438360.1	1066	1076	+	15.3333	3.64e-06	0.233	AAAAGTCAACC
1664	MLOC_17236	Dof	HORVU.MOREX.r2.7HG0568440.1	283	303	+	15.0606	3.64e-06	0.0112	TTTTTTTTATTTTTTTATCTA
1665	MLOC_17236	Dof	HORVU.MOREX.r2.5HG0401170.1	900	920	-	15.0606	3.64e-06	0.0112	TTTCTTTTCTATTTTTTCTTT
1666	MLOC_3855	C2H2	HORVU.MOREX.r2.5HG0370320.1	582	600	-	14.6032	3.65e-06	0.0115	CCTTTCCCCCCTCCCCCAC
1667	MLOC_3855	C2H2	HORVU.MOREX.r2.6HG0507260.1	1186	1204	-	14.6032	3.65e-06	0.0115	CCGCCTCCGCCGCCCCCTC
1668	MLOC_58641	ERF	HORVU.MOREX.r2.7HG0548160.1	1237	1257	+	14.7857	3.65e-06	0.00643	TCTCCACCGCCCGCGCGGCCC
1669	MLOC_29808	C2H2	HORVU.MOREX.r2.1HG0071030.1	1038	1048	-	745065	3.65e-06	0.472	TAGTGAAGGAG
1670	MLOC_55323	ERF	HORVU.MOREX.r2.1HG0020160.1	337	355	-	15.1515	3.66e-06	0.00781	CGGCGGCGGTGGAGGAGCA
1671	MLOC_55323	ERF	HORVU.MOREX.r2.6HG0507260.1	1467	1485	+	15.1515	3.66e-06	0.00781	CGGCGGCGGCGGCGACAGC
1672	MLOC_70754	AP2	HORVU.MOREX.r2.1HG0063020.1	615	634	+	15.1923	3.66e-06	0.00864	TAAACGGAAAGGAAGAAAGA
1673	MLOC_3107	GATA	HORVU.MOREX.r2.7HG0548160.1	72	86	+	634368	3.66e-06	0.116	TCCACATCATCATCG
1674	MLOC_56103	NAC	HORVU.MOREX.r2.6HG0484240.1	343	357	-	15.1515	3.67e-06	0.347	CTTAACCTACACGCA
1675	MLOC_10823	EIL	HORVU.MOREX.r2.7HG0563910.1	13	23	-	14.2525	3.67e-06	0.141	TAATGTATCTG
1676	MLOC_24530	ERF	HORVU.MOREX.r2.2HG0103700.1	212	226	+	15.5152	3.67e-06	0.00962	TCACCGCCGCCGGAT
1677	MLOC_3855	C2H2	HORVU.MOREX.r2.6HG0498220.1	1453	1471	+	14.5873	3.68e-06	0.0115	CCTCCCCCTTCCCCATCTC
1678	MLOC_38561	ERF	HORVU.MOREX.r2.2HG0143240.1	1428	1448	-	15.303	3.69e-06	0.00868	CGGCGGCGGCGGCGGCTAAAA
1679	MLOC_69987	ERF	HORVU.MOREX.r2.7HG0609200.1	1216	1230	-	15.0455	3.72e-06	0.00731	TCCGCACCGCCGCCG
1680	MLOC_69438	ERF	HORVU.MOREX.r2.6HG0482150.1	384	398	-	15.2727	3.72e-06	0.0074	CGACATCCGCCGCCA
1681	MLOC_69438	ERF	HORVU.MOREX.r2.3HG0240120.1	617	631	+	15.2727	3.72e-06	0.0074	CCGCCGCCGCCTCGG
1682	MLOC_69438	ERF	HORVU.MOREX.r2.3HG0204940.1	1418	1432	-	15.2727	3.72e-06	0.0074	ACCACGCCGCCGCCG
1683	MLOC_3855	C2H2	HORVU.MOREX.r2.5HG0446210.1	1323	1341	-	14.5714	3.72e-06	0.0115	CCTCGTCCTCCTCCTCTCG
1684	MLOC_52944	MIKC_MADS	HORVU.MOREX.r2.7HG0568440.1	886	904	-	14.6061	3.73e-06	0.169	ATAATGAAAATGGAAAAAA
1685	MLOC_24530	ERF	HORVU.MOREX.r2.6HG0488970.1	1454	1468	+	15.4848	3.74e-06	0.00966	CCTACGCCGCCGCCT
1686	MLOC_3855	C2H2	HORVU.MOREX.r2.6HG0521920.1	1430	1448	+	14.5635	3.74e-06	0.0115	TCTCCTCCTTCCTCTCATC
1687	MLOC_74813	Trihelix	HORVU.MOREX.r2.1HG0020160.1	13	28	+	14.9697	3.74e-06	0.0829	ACGGTAAAAACGGATC
1688	MLOC_79754	G2-like	HORVU.MOREX.r2.3HG0274950.1	597	611	+	15.3099	3.75e-06	0.227	TAAATAATATTCTTA
1689	MLOC_53943	G2-like	HORVU.MOREX.r2.3HG0274950.1	597	611	+	15.3099	3.75e-06	0.225	TAAATAATATTCTTA
1690	MLOC_12223	ERF	HORVU.MOREX.r2.6HG0507260.1	1191	1205	+	15.2727	3.75e-06	0.0124	GGCGGCGGAGGCGGA
1691	MLOC_72525	LBD	HORVU.MOREX.r2.6HG0488970.1	1439	1459	+	14.9242	3.75e-06	0.0105	CCGCCGCCGCCGCCGCCTACG
1692	MLOC_73522	ERF	HORVU.MOREX.r2.2HG0156440.1	1431	1451	+	15.1061	3.77e-06	0.00643	TTCCCCTCCGCCGCCGCCACC
1693	MLOC_55323	ERF	HORVU.MOREX.r2.6HG0492210.1	898	916	+	15.1061	3.77e-06	0.00797	GGAACGCGACGGCGGCGAT
1694	MLOC_55144	ERF	HORVU.MOREX.r2.1HG0020160.1	425	444	+	14.8636	3.78e-06	0.00763	CGCAGCAGCCGCCGGCGCCG
1695	MLOC_70754	AP2	HORVU.MOREX.r2.1HG0071030.1	46	65	+	15.141	3.79e-06	0.00869	AAAAAATAAAAAAAATGTAA
1696	MLOC_70754	AP2	HORVU.MOREX.r2.1HG0063020.1	662	681	+	15.141	3.79e-06	0.00869	ATAAAGAAAGAAGAAATAAA
1697	MLOC_24530	ERF	HORVU.MOREX.r2.3HG0240120.1	617	631	+	15.4545	3.8e-06	0.0097	CCGCCGCCGCCTCGG
1698	MLOC_14619	EIL	HORVU.MOREX.r2.5HG0438360.1	91	105	+	14.5657	3.8e-06	0.241	GTATAGATTCAATCA
1699	MLOC_14619	EIL	HORVU.MOREX.r2.4HG0343460.1	952	966	-	14.5657	3.8e-06	0.241	GTATAGATTCAATCA
1700	MLOC_73522	ERF	HORVU.MOREX.r2.3HG0240120.1	616	636	+	15.0909	3.81e-06	0.00644	GCCGCCGCCGCCTCGGAGCAT
1701	MLOC_58641	ERF	HORVU.MOREX.r2.7HG0548160.1	1478	1498	-	14.7143	3.81e-06	0.00664	CTGCCGCCGCTGCTGCTTCTT
1702	MLOC_64612	Dof	HORVU.MOREX.r2.2HG0176320.1	520	533	-	14.7727	3.82e-06	0.0737	AAAAAAGTGAAAGA
1703	MLOC_70754	AP2	HORVU.MOREX.r2.2HG0143270.1	733	752	+	15.1282	3.82e-06	0.00869	GGAAAAGAGAAGGAAAGTGG
1704	MLOC_14401	MYB	HORVU.MOREX.r2.4HG0291590.1	325	341	-	44696	3.83e-06	0.358	ATAGGAACCGTTACACT
1705	MLOC_69002	ERF	HORVU.MOREX.r2.1HG0059160.1	436	450	+	14.9242	3.83e-06	0.00917	TCTCCATCGCCGTCG
1706	MLOC_12223	ERF	HORVU.MOREX.r2.2HG0161120.1	1471	1485	-	15.2424	3.84e-06	0.0124	GCGGGCGGCGGCGGC
1707	MLOC_73724	Dof	HORVU.MOREX.r2.3HG0182650.1	297	317	+	14.9697	3.84e-06	0.0222	GTAAAATCGAAAAAGGTTAAA
1708	MLOC_55323	ERF	HORVU.MOREX.r2.5HG0443570.1	1472	1490	-	15.0758	3.85e-06	0.00805	GTGCGGCGGCGGCGGCTAG
1709	MLOC_3855	C2H2	HORVU.MOREX.r2.4HG0323760.1	1347	1365	+	14.5159	3.85e-06	0.0116	CCTCTCGATCCTCCTCCCC
1710	MLOC_73522	ERF	HORVU.MOREX.r2.6HG0506760.1	1179	1199	-	15.0606	3.88e-06	0.00651	GGCTTCGCCGCCGCCACTCGC
1711	MLOC_69575	WRKY	HORVU.MOREX.r2.1HG0078230.1	1453	1463	-	15.4697	3.88e-06	0.182	AACAGTCAACG
1712	MLOC_70754	AP2	HORVU.MOREX.r2.3HG0262360.1	1043	1062	+	15.1026	3.89e-06	0.00873	TAAAAATAATAAAAGACACA
1713	MLOC_63834	ERF	HORVU.MOREX.r2.2HG0138520.1	436	455	+	15.0152	3.89e-06	0.0095	GACGGTGCTGGCCATGCCGG
1714	MLOC_69987	ERF	HORVU.MOREX.r2.4HG0291590.1	1046	1060	+	14.9697	3.91e-06	0.0076	CGCTCGCCGCCGCCA
1715	MLOC_38561	ERF	HORVU.MOREX.r2.6HG0492210.1	898	918	+	15.2121	3.92e-06	0.00911	GGAACGCGACGGCGGCGATGC
1716	MLOC_60577	TCP	HORVU.MOREX.r2.2HG0094430.1	1201	1213	+	15.3485	3.94e-06	0.269	AGGTGGGCCCTGC
1717	MLOC_55144	ERF	HORVU.MOREX.r2.6HG0482150.1	1055	1074	-	14.803	3.94e-06	0.00789	CACCTCCCTCGCCTCCGCAA
1718	MLOC_43806	MYB	HORVU.MOREX.r2.2HG0166380.1	905	925	+	14.7273	3.95e-06	0.397	GCTCGTCGACCTCACCAACCC
1719	MLOC_61071	Dof	HORVU.MOREX.r2.6HG0484240.1	772	782	-	13.9545	3.96e-06	0.154	CAAAAAGGTAA
1720	MLOC_56075	LBD	HORVU.MOREX.r2.5HG0401170.1	1408	1424	-	15.0303	3.96e-06	0.0222	CGGCGGCGGCGGCGGAA
1721	MLOC_77405	ERF	HORVU.MOREX.r2.5HG0444660.1	1274	1294	-	14.6338	3.96e-06	0.0095	AGCGGCAGGGGCGGCGGCGCA
1722	MLOC_3855	C2H2	HORVU.MOREX.r2.5HG0438360.1	1329	1347	+	14.4683	3.97e-06	0.0116	TAACCCCTTCCTCCTCTTC
1723	MLOC_12223	ERF	HORVU.MOREX.r2.6HG0507260.1	1188	1202	+	15.197	3.97e-06	0.0126	GGGGGCGGCGGAGGC
1724	MLOC_77405	ERF	HORVU.MOREX.r2.2HG0150190.1	1475	1495	-	14.6197	4e-06	0.0095	GGCTGCGCGGGCGATGGCGGC
1725	MLOC_69438	ERF	HORVU.MOREX.r2.1HG0020160.1	338	352	+	15.1667	4e-06	0.00787	GCTCCTCCACCGCCG
1726	MLOC_3855	C2H2	HORVU.MOREX.r2.5HG0433480.1	1453	1471	-	14.4524	4.01e-06	0.0116	CCTCCTCCCTCTCCTCTGT
1727	MLOC_37446	G2-like	HORVU.MOREX.r2.6HG0494180.1	613	626	+	13.256	4.01e-06	0.758	GTAAGATTTGCTTG
1728	MLOC_12223	ERF	HORVU.MOREX.r2.2HG0156440.1	1434	1448	-	15.1818	4.01e-06	0.0126	GGCGGCGGCGGAGGG
1729	MLOC_70754	AP2	HORVU.MOREX.r2.1HG0071030.1	30	49	+	15.0513	4.02e-06	0.00892	AAAAATTAAAAGAGGAAAAA
1730	MLOC_58950	NAC	HORVU.MOREX.r2.2HG0166380.1	781	795	+	15.1364	4.02e-06	0.258	AGCGTGAGGCTGAAG
1731	MLOC_58950	NAC	HORVU.MOREX.r2.2HG0176320.1	915	929	+	15.1364	4.02e-06	0.258	TGCTTCGAGATCAAG
1732	MLOC_60577	TCP	HORVU.MOREX.r2.3HG0262360.1	196	208	+	15.3333	4.03e-06	0.269	AGGTGGATCCCAC
1733	MLOC_74813	Trihelix	HORVU.MOREX.r2.2HG0143270.1	1203	1218	-	14.8939	4.03e-06	0.0829	ATGGTAAAAAAAATTC
1734	MLOC_69987	ERF	HORVU.MOREX.r2.7HG0577600.1	1157	1171	+	14.9242	4.04e-06	0.00769	TCCCCTCCGCCGCAG
1735	MLOC_69987	ERF	HORVU.MOREX.r2.2HG0094430.1	1387	1401	+	14.9242	4.04e-06	0.00769	CCAGCGCAGCCGCCT
1736	MLOC_73522	ERF	HORVU.MOREX.r2.1HG0059160.1	471	491	+	15	4.04e-06	0.00672	CTCCCCGCCGCCACCCCACCG
1737	MLOC_3107	GATA	HORVU.MOREX.r2.7HG0573960.1	1235	1249	-	11.0758	4.05e-06	0.116	TCATCACCATAATAA
1738	MLOC_66577	MYB	HORVU.MOREX.r2.5HG0401170.1	170	180	-	14.3485	4.06e-06	0.301	GTGGTTGTTGG
1739	MLOC_17236	Dof	HORVU.MOREX.r2.7HG0609200.1	96	116	+	14.9091	4.07e-06	0.0121	TTTTCTTTTCTTTGATTCTTG
1740	MLOC_17236	Dof	HORVU.MOREX.r2.5HG0444660.1	1008	1028	+	14.9091	4.07e-06	0.0121	GACACTTTTTAGGTTTTTTTT
1741	MLOC_15776	BBR-BPC	HORVU.MOREX.r2.5HG0433480.1	983	1003	+	7.07895	4.07e-06	0.0412	TTCTTCCTCACTCCCTCTCTC
1742	MLOC_55323	ERF	HORVU.MOREX.r2.7HG0548160.1	1049	1067	+	14.9848	4.09e-06	0.00846	GGGGCGCGGCGGAGGCGGA
1743	MLOC_6062	bZIP	HORVU.MOREX.r2.7HG0548160.1	57	68	+	13.5333	4.1e-06	0.322	TCCATGTCATCA
1744	MLOC_72525	LBD	HORVU.MOREX.r2.1HG0020160.1	332	352	+	14.7879	4.11e-06	0.0113	TATACTGCTCCTCCACCGCCG
1745	MLOC_60890	WRKY	HORVU.MOREX.r2.1HG0078230.1	1451	1465	+	14.9848	4.11e-06	0.261	GGCGTTGACTGTTTC
1746	MLOC_58641	ERF	HORVU.MOREX.r2.2HG0161120.1	535	555	-	14.5857	4.11e-06	0.00709	CCTCCACCACCACCAGTGCTA
1747	MLOC_70754	AP2	HORVU.MOREX.r2.6HG0523600.1	912	931	+	15.0128	4.12e-06	0.00901	TATAAGAAGAGAGGGAAAAA
1748	MLOC_3855	C2H2	HORVU.MOREX.r2.2HG0166380.1	1438	1456	+	14.4048	4.13e-06	0.0116	CCCCTCTCTTCTCCTCCCC
1749	MLOC_61901	MIKC_MADS	HORVU.MOREX.r2.3HG0204940.1	213	224	-	14.6349	4.14e-06	0.387	CCAAATAAGGAA
1750	MLOC_57142	GATA	HORVU.MOREX.r2.2HG0176320.1	1078	1096	+	11.0789	4.14e-06	0.0559	CATCATCATCTTCTAACAC
1751	MLOC_31575	MIKC_MADS	HORVU.MOREX.r2.5HG0433480.1	99	113	-	14.9718	4.14e-06	0.156	AAACTAAAGTGGAAA
1752	MLOC_3855	C2H2	HORVU.MOREX.r2.3HG0182650.1	950	968	-	14.3968	4.15e-06	0.0116	CTGCTTCTTCCTCCTCGGC
1753	MLOC_3855	C2H2	HORVU.MOREX.r2.3HG0182650.1	1470	1488	-	14.3968	4.15e-06	0.0116	CTGCTTCTTCCTCCTCGGC
1754	MLOC_12223	ERF	HORVU.MOREX.r2.6HG0492210.1	731	745	-	15.1364	4.15e-06	0.0128	GCTGGAGGCGGAGGC
1755	MLOC_69987	ERF	HORVU.MOREX.r2.2HG0161120.1	541	555	-	14.8788	4.16e-06	0.00784	CCTCCACCACCACCA
1756	MLOC_70754	AP2	HORVU.MOREX.r2.5HG0401170.1	910	929	+	15	4.16e-06	0.00901	TAGAAAAGAAAAAGGAAAAA
1757	MLOC_65058	ZF-HD	HORVU.MOREX.r2.5HG0393790.1	792	805	+	15.303	4.17e-06	0.57	GAGCCAATTATTGA
1758	MLOC_77405	ERF	HORVU.MOREX.r2.5HG0446210.1	554	574	+	14.5493	4.17e-06	0.00979	GATGGCTCAGGCGACGGAGGT
1759	MLOC_56075	LBD	HORVU.MOREX.r2.3HG0182650.1	1018	1034	+	14.9545	4.19e-06	0.0222	CGGAGGAGGTGACGGTG
1760	MLOC_56075	LBD	HORVU.MOREX.r2.5HG0444660.1	1335	1351	-	14.9545	4.19e-06	0.0222	CGGCGTCGGCGCCGGCG
1761	MLOC_60577	TCP	HORVU.MOREX.r2.2HG0097470.1	1211	1223	+	15.2727	4.2e-06	0.269	CTGCGGGCCCCAC
1762	MLOC_4407	MIKC_MADS	HORVU.MOREX.r2.7HG0545130.1	1336	1350	+	15.0909	4.22e-06	0.21	TTGCCATTTTTGGAT
1763	MLOC_3855	C2H2	HORVU.MOREX.r2.6HG0498220.1	1463	1481	+	14.3651	4.23e-06	0.0116	CCCCATCTCCCTCCGTCTC
1764	MLOC_64597	G2-like	HORVU.MOREX.r2.2HG0143270.1	903	913	+	14.4091	4.26e-06	0.404	AAAGGAATATT
1765	MLOC_64612	Dof	HORVU.MOREX.r2.2HG0156440.1	87	100	-	14.6818	4.27e-06	0.0737	AAAAAAGGGAAATT
1766	MLOC_69002	ERF	HORVU.MOREX.r2.2HG0097470.1	1474	1488	-	14.8182	4.28e-06	0.0101	GATTCGCCGCCGCCG
1767	MLOC_73522	ERF	HORVU.MOREX.r2.6HG0523600.1	756	776	+	14.9091	4.29e-06	0.00707	TCCGCCACCGCTACACCACTC
1768	MLOC_56075	LBD	HORVU.MOREX.r2.6HG0523600.1	1459	1475	+	14.9242	4.29e-06	0.0222	CGGCGGCGGCGGCGGCT
1769	MLOC_56075	LBD	HORVU.MOREX.r2.2HG0143240.1	1432	1448	-	14.9242	4.29e-06	0.0222	CGGCGGCGGCGGCGGCT
1770	MLOC_56075	LBD	HORVU.MOREX.r2.2HG0143240.1	1441	1457	-	14.9242	4.29e-06	0.0222	GGGCGGCGGCGGCGGCG
1771	MLOC_56075	LBD	HORVU.MOREX.r2.2HG0161120.1	1467	1483	-	14.9242	4.29e-06	0.0222	GGGCGGCGGCGGCGGCG
1772	MLOC_70659	MYB_related	HORVU.MOREX.r2.1HG0070130.1	757	777	-	15.1463	4.31e-06	0.254	CATGGTAAGGATAAGAGTGTG
1773	MLOC_55323	ERF	HORVU.MOREX.r2.3HG0182650.1	913	931	-	14.9091	4.31e-06	0.00862	GTGGTGCGGCGGCGGCGCG
1774	MLOC_55323	ERF	HORVU.MOREX.r2.2HG0094430.1	1323	1341	-	14.9091	4.31e-06	0.00862	CGGCGGCGGCGGCGAGGGG
1775	MLOC_55323	ERF	HORVU.MOREX.r2.3HG0182650.1	1433	1451	-	14.9091	4.31e-06	0.00862	GTGGTGCGGCGGCGGCGCG
1776	MLOC_64612	Dof	HORVU.MOREX.r2.5HG0401170.1	917	930	+	14.6667	4.32e-06	0.0737	GAAAAAGGAAAAAG
1777	MLOC_38561	ERF	HORVU.MOREX.r2.6HG0506760.1	1178	1198	+	15.0606	4.32e-06	0.00994	AGCGAGTGGCGGCGGCGAAGC
1778	MLOC_61901	MIKC_MADS	HORVU.MOREX.r2.7HG0545130.1	1337	1348	-	14.5714	4.33e-06	0.387	CCAAAAATGGCA
1779	MLOC_63834	ERF	HORVU.MOREX.r2.5HG0370320.1	1207	1226	-	14.8939	4.35e-06	0.0105	GTCGGCGGAGAGAGGGGAAT
1780	MLOC_77405	ERF	HORVU.MOREX.r2.1HG0070130.1	1463	1483	-	14.4789	4.35e-06	0.01	GCCGAGGAAGGTGGTGGTGGC
1781	MLOC_24530	ERF	HORVU.MOREX.r2.3HG0182650.1	942	956	+	15.2273	4.36e-06	0.0108	CCACCGCCGCCGAGG
1782	MLOC_24530	ERF	HORVU.MOREX.r2.3HG0182650.1	1462	1476	+	15.2273	4.36e-06	0.0108	CCACCGCCGCCGAGG
1783	MLOC_60045	bZIP	HORVU.MOREX.r2.7HG0571700.1	824	834	-	14.8788	4.37e-06	0.545	GCAAGCTGTCA
1784	MLOC_68417	HSF	HORVU.MOREX.r2.2HG0150190.1	213	223	-	15.4697	4.37e-06	0.281	CCAGAAGGTTC
1785	MLOC_69438	ERF	HORVU.MOREX.r2.6HG0506760.1	1027	1041	-	15.0303	4.38e-06	0.00853	CTGCTGCCGCCGCTT
1786	MLOC_58641	ERF	HORVU.MOREX.r2.3HG0182650.1	914	934	+	14.4714	4.39e-06	0.00743	GCGCCGCCGCCGCACCACCAC
1787	MLOC_58641	ERF	HORVU.MOREX.r2.3HG0182650.1	1434	1454	+	14.4714	4.39e-06	0.00743	GCGCCGCCGCCGCACCACCAC
1788	MLOC_77405	ERF	HORVU.MOREX.r2.1HG0020160.1	429	449	-	14.4648	4.39e-06	0.01	GCAAGCGGCGCCGGCGGCTGC
1789	MLOC_72525	LBD	HORVU.MOREX.r2.1HG0071030.1	1441	1461	+	14.6818	4.4e-06	0.0119	CCGCCGCCGCCGCCGAAGCGG
1790	MLOC_3855	C2H2	HORVU.MOREX.r2.7HG0548160.1	61	79	+	14.3016	4.4e-06	0.0118	TGTCATCATCCTCCACATC
1791	MLOC_80197	ERF	HORVU.MOREX.r2.7HG0548160.1	1378	1405	+	15.3939	4.41e-06	0.0101	ACATATAAGCCGCCTCCGCCAGCGGCCG
1792	MLOC_72007	G2-like	HORVU.MOREX.r2.2HG0103150.1	449	459	+	14.6364	4.42e-06	0.82	AGAATCTTCAT
1793	MLOC_65555	MYB	HORVU.MOREX.r2.6HG0494180.1	141	155	-	14.6818	4.42e-06	0.377	GAACAAGTTAGGTTT
1794	MLOC_60897	YABBY	HORVU.MOREX.r2.5HG0446210.1	84	93	-	13.415	4.43e-06	0.272	CAATAATAAT
1795	MLOC_60897	YABBY	HORVU.MOREX.r2.1HG0069590.1	38	47	+	13.415	4.43e-06	0.272	CAATAATAAT
1796	MLOC_55144	ERF	HORVU.MOREX.r2.6HG0507260.1	1214	1233	-	14.6364	4.44e-06	0.00879	CCCAGCAGCAGCCGCCGACG
1797	MLOC_63184	WRKY	HORVU.MOREX.r2.5HG0438360.1	1065	1078	-	15.2121	4.44e-06	0.282	CAGGTTGACTTTTC
1798	MLOC_12223	ERF	HORVU.MOREX.r2.2HG0161120.1	608	622	+	15.0455	4.44e-06	0.0134	GGAGGTGGAGGTGGT
1799	MLOC_80197	ERF	HORVU.MOREX.r2.5HG0400580.1	194	221	+	15.3788	4.45e-06	0.0101	ACGCCCCCGCCGCCGCCCCGATCGATCG
1800	MLOC_65745	WOX	HORVU.MOREX.r2.4HG0346000.1	1248	1258	-	14.9437	4.46e-06	0.169	AATTAATTACT
1801	MLOC_58641	ERF	HORVU.MOREX.r2.5HG0400580.1	194	214	+	14.4429	4.46e-06	0.00743	ACGCCCCCGCCGCCGCCCCGA
1802	MLOC_58641	ERF	HORVU.MOREX.r2.6HG0482150.1	1461	1481	+	14.4429	4.46e-06	0.00743	CTTCCGCCTCCGCTCCCCCCT
1803	MLOC_73522	ERF	HORVU.MOREX.r2.2HG0156440.1	1446	1466	+	14.8485	4.46e-06	0.00729	GCCACCGCCGCCGCAAAGGGA
1804	MLOC_77405	ERF	HORVU.MOREX.r2.2HG0150190.1	478	498	+	14.4366	4.46e-06	0.0101	GGCTCCGCCACTGGTGGTGGT
1805	MLOC_63066	bZIP	HORVU.MOREX.r2.1HG0020160.1	1196	1210	-	15.2727	4.47e-06	0.429	ATTTCTCACGTGGAA
1806	MLOC_63834	ERF	HORVU.MOREX.r2.6HG0507260.1	1215	1234	+	14.8636	4.47e-06	0.0106	GTCGGCGGCTGCTGCTGGGT
1807	MLOC_61530	bZIP	HORVU.MOREX.r2.1HG0004900.1	121	131	-	15.1667	4.47e-06	0.861	AGACGTCATCA
1808	MLOC_51353	CPP	HORVU.MOREX.r2.1HG0020160.1	61	73	-	44725	4.48e-06	0.102	TGAAATTTAAAAA
1809	MLOC_51353	CPP	HORVU.MOREX.r2.1HG0033160.1	842	854	+	44725	4.48e-06	0.102	TGAAATTTAAAAA
1810	MLOC_3107	GATA	HORVU.MOREX.r2.6HG0523600.1	474	488	+	2184060	4.48e-06	0.116	CCACCCTCATCATCT
1811	MLOC_17236	Dof	HORVU.MOREX.r2.7HG0609200.1	91	111	+	14.7727	4.48e-06	0.013	TTGGCTTTTCTTTTCTTTGAT
1812	MLOC_17236	Dof	HORVU.MOREX.r2.7HG0617680.1	999	1019	+	14.7727	4.48e-06	0.013	TTTTCTTTCCTTTTCTTTTCC
1813	MLOC_24530	ERF	HORVU.MOREX.r2.2HG0161120.1	1451	1465	+	15.1818	4.49e-06	0.011	CTCCCGCCGCCGCCG
1814	MLOC_70754	AP2	HORVU.MOREX.r2.6HG0523600.1	1171	1190	+	14.8846	4.49e-06	0.00961	GATAAAAAATAAAGAACAGA
1815	MLOC_55144	ERF	HORVU.MOREX.r2.2HG0138520.1	571	590	-	14.6212	4.49e-06	0.00879	CGCCTCTACCGACGCCGGCG
1816	MLOC_80197	ERF	HORVU.MOREX.r2.1HG0071030.1	1441	1468	+	15.3636	4.49e-06	0.0101	CCGCCGCCGCCGCCGAAGCGGAGCCGGA
1817	MLOC_12223	ERF	HORVU.MOREX.r2.1HG0071030.1	1443	1457	-	15.0303	4.49e-06	0.0134	TTCGGCGGCGGCGGC
1818	MLOC_38561	ERF	HORVU.MOREX.r2.5HG0444660.1	273	293	+	15	4.5e-06	0.0102	GCGCAGGGACGGCGGCGCGGG
1819	MLOC_69987	ERF	HORVU.MOREX.r2.6HG0494180.1	1484	1498	+	14.7424	4.5e-06	0.00842	TCCTCGCCGCCGCAA
1820	MLOC_6062	bZIP	HORVU.MOREX.r2.1HG0020160.1	1197	1208	+	13.2444	4.51e-06	0.322	TCCACGTGAGAA
1821	MLOC_3095	ERF	HORVU.MOREX.r2.2HG0094430.1	400	414	+	15.2576	4.52e-06	0.432	TTGTGTCGGTGCTTT
1822	MLOC_55323	ERF	HORVU.MOREX.r2.2HG0156440.1	1446	1464	-	14.8333	4.53e-06	0.00896	CCTTTGCGGCGGCGGTGGC
1823	MLOC_44514	MIKC_MADS	HORVU.MOREX.r2.2HG0094430.1	993	1006	+	14.8182	4.53e-06	0.0597	CGCAAAAAAGAAAA
1824	MLOC_3855	C2H2	HORVU.MOREX.r2.7HG0577600.1	1134	1152	+	14.254	4.53e-06	0.0118	CTCCCGCCGCATCCTCTTC
1825	MLOC_3855	C2H2	HORVU.MOREX.r2.2HG0156440.1	1426	1444	+	14.254	4.53e-06	0.0118	CTCCCTTCCCCTCCGCCGC
1826	MLOC_55144	ERF	HORVU.MOREX.r2.2HG0166380.1	125	144	+	14.6061	4.54e-06	0.0088	GTTCATCACCACCACCACCA
1827	MLOC_77405	ERF	HORVU.MOREX.r2.4HG0343460.1	1445	1465	-	14.4085	4.54e-06	0.0101	CTGTGCGGCGGCGGCGGCGGC
1828	MLOC_38561	ERF	HORVU.MOREX.r2.5HG0444660.1	1275	1295	-	14.9848	4.54e-06	0.0102	GAGCGGCAGGGGCGGCGGCGC
1829	MLOC_66348	NAC	HORVU.MOREX.r2.2HG0097470.1	1275	1294	-	15.0303	4.55e-06	0.29	CGCCGTGGGTTCCACGCTGG
1830	MLOC_73522	ERF	HORVU.MOREX.r2.2HG0156440.1	1449	1469	+	14.8182	4.55e-06	0.00731	ACCGCCGCCGCAAAGGGAAAC
1831	MLOC_73522	ERF	HORVU.MOREX.r2.1HG0070130.1	1479	1499	-	14.8182	4.55e-06	0.00731	GTCGCCGCCGCCGGTGGCCGA
1832	MLOC_15776	BBR-BPC	HORVU.MOREX.r2.5HG0446210.1	1270	1290	+	6.73684	4.56e-06	0.0437	CTATCTCTGTCACTCTCCTCC
1833	MLOC_55323	ERF	HORVU.MOREX.r2.2HG0161120.1	541	559	+	14.8182	4.57e-06	0.00896	TGGTGGTGGTGGAGGTGGT
1834	MLOC_14619	EIL	HORVU.MOREX.r2.6HG0498220.1	1175	1189	+	14.3636	4.57e-06	0.241	GACTAGATACATTCA
1835	MLOC_3855	C2H2	HORVU.MOREX.r2.3HG0262360.1	399	417	+	14.2381	4.58e-06	0.0118	CCTCCCATTCATCCTCCCC
1836	MLOC_80197	ERF	HORVU.MOREX.r2.6HG0484240.1	1417	1444	+	15.3333	4.58e-06	0.0102	GTGCCGCCGCCGCCTCTCACTCGCGCCC
1837	MLOC_56769	NAC	HORVU.MOREX.r2.1HG0020160.1	1488	1500	+	13.5758	4.59e-06	0.327	CTTGCAGTTCAAG
1838	MLOC_63834	ERF	HORVU.MOREX.r2.5HG0400580.1	188	207	-	14.8333	4.59e-06	0.0107	GGCGGCGGGGGCGTCGGGTC
1839	MLOC_63834	ERF	HORVU.MOREX.r2.5HG0400580.1	227	246	-	14.8333	4.59e-06	0.0107	TGCGGCGGCGGCGGCGGCGA
1840	MLOC_69002	ERF	HORVU.MOREX.r2.6HG0521920.1	1461	1475	-	14.7424	4.61e-06	0.0107	CCGCCTGCGCCGCCG
1841	MLOC_58641	ERF	HORVU.MOREX.r2.1HG0020160.1	338	358	+	14.3857	4.61e-06	0.00761	GCTCCTCCACCGCCGCCGATT
1842	MLOC_3855	C2H2	HORVU.MOREX.r2.1HG0059160.1	455	473	+	14.2222	4.62e-06	0.0118	CCTCCCTCGCCCCCGCCTC
1843	MLOC_38561	ERF	HORVU.MOREX.r2.1HG0059160.1	472	492	-	14.9545	4.63e-06	0.0102	TCGGTGGGGTGGCGGCGGGGA
1844	MLOC_44514	MIKC_MADS	HORVU.MOREX.r2.1HG0063020.1	249	262	+	14.7879	4.63e-06	0.0597	AAAAAAATAGAAAA
1845	MLOC_58641	ERF	HORVU.MOREX.r2.2HG0161120.1	601	621	-	14.3714	4.65e-06	0.00761	CCACCTCCACCTCCACCTTCA
1846	MLOC_77488	HD-ZIP	HORVU.MOREX.r2.6HG0492210.1	71	91	+	15.0896	4.65e-06	0.213	AAACAAATAATTGACCATAGA
1847	MLOC_57142	GATA	HORVU.MOREX.r2.7HG0598450.1	855	873	-	2189904	4.66e-06	0.0587	CATTGTCATCACCGTTATC
1848	MLOC_73724	Dof	HORVU.MOREX.r2.2HG0143240.1	1171	1191	-	14.7424	4.67e-06	0.0262	AAAAAATCAAAAAAGTGAGTG
1849	MLOC_70659	MYB_related	HORVU.MOREX.r2.1HG0070130.1	468	488	-	15.0244	4.67e-06	0.254	AGAGAAGAAGATAATGATACA
1850	MLOC_38561	ERF	HORVU.MOREX.r2.5HG0370320.1	1216	1236	-	14.9394	4.68e-06	0.0102	GGGAGGAGGCGTCGGCGGAGA
1851	MLOC_62554	ERF	HORVU.MOREX.r2.7HG0609200.1	1275	1289	-	14.9394	4.68e-06	0.288	ATTTGTCGGCTGAGA
1852	MLOC_69002	ERF	HORVU.MOREX.r2.7HG0548160.1	1068	1082	-	14.7273	4.68e-06	0.0107	TCCCCGTCGCCGTCG
1853	MLOC_69002	ERF	HORVU.MOREX.r2.2HG0156440.1	1432	1446	+	14.7273	4.68e-06	0.0107	TCCCCTCCGCCGCCG
1854	MLOC_17236	Dof	HORVU.MOREX.r2.7HG0568440.1	282	302	+	14.7121	4.68e-06	0.0132	GTTTTTTTTATTTTTTTATCT
1855	MLOC_73522	ERF	HORVU.MOREX.r2.1HG0020160.1	435	455	+	14.7727	4.69e-06	0.00746	GCCGGCGCCGCTTGCATCGCG
1856	MLOC_77405	ERF	HORVU.MOREX.r2.6HG0482150.1	1059	1079	+	14.3521	4.69e-06	0.0104	GGAGGCGAGGGAGGTGGCCGA
1857	MLOC_69987	ERF	HORVU.MOREX.r2.6HG0498220.1	1381	1395	+	14.6818	4.69e-06	0.00869	CCCGTGCCGCCGCCG
1858	MLOC_58641	ERF	HORVU.MOREX.r2.5HG0433480.1	1122	1142	-	14.3429	4.72e-06	0.00767	CCATCGCCATCGCCATCGCCA
1859	MLOC_17236	Dof	HORVU.MOREX.r2.1HG0071030.1	40	60	-	14.697	4.73e-06	0.0132	TTTTTTTTATTTTTTTCCTCT
1860	MLOC_3855	C2H2	HORVU.MOREX.r2.7HG0605640.1	135	153	+	14.1825	4.74e-06	0.0119	CATCCTCATCTTTTTTCTC
1861	MLOC_57215	NAC	HORVU.MOREX.r2.5HG0444660.1	942	960	+	14.7576	4.75e-06	0.91	CCTGGCCCACACGCCACTG
1862	MLOC_6679	BES1	HORVU.MOREX.r2.7HG0598450.1	1225	1235	+	15.6515	4.76e-06	0.611	TGCACGTGCGC
1863	MLOC_44514	MIKC_MADS	HORVU.MOREX.r2.1HG0063020.1	39	52	+	14.7576	4.76e-06	0.0597	GCGAAAAAAGAAAG
1864	MLOC_44514	MIKC_MADS	HORVU.MOREX.r2.7HG0571700.1	973	986	+	14.7576	4.76e-06	0.0597	CCAAAACAAGAAAG
1865	MLOC_77405	ERF	HORVU.MOREX.r2.5HG0400580.1	1	21	+	14.3239	4.77e-06	0.0104	AGAAGCGCGAGAGGCGGCGGA
1866	MLOC_73522	ERF	HORVU.MOREX.r2.7HG0548160.1	1044	1064	-	14.7424	4.78e-06	0.00755	GCCTCCGCCGCGCCCCTCCTC
1867	MLOC_17236	Dof	HORVU.MOREX.r2.1HG0063020.1	645	665	-	14.6818	4.79e-06	0.0132	TTATCTCTTTCCTTTTTTATA
1868	MLOC_12223	ERF	HORVU.MOREX.r2.7HG0609200.1	1211	1225	+	14.9394	4.8e-06	0.0141	GCGGGCGGCGGCGGT
1869	MLOC_58641	ERF	HORVU.MOREX.r2.6HG0521920.1	1049	1069	+	14.3143	4.8e-06	0.00773	CCTCCACCTCCTCCATGGCCA
1870	MLOC_72525	LBD	HORVU.MOREX.r2.6HG0506760.1	1184	1204	-	14.5455	4.8e-06	0.0128	CTCCCGGCTTCGCCGCCGCCA
1871	MLOC_73522	ERF	HORVU.MOREX.r2.7HG0548160.1	1047	1067	-	14.7273	4.83e-06	0.00756	TCCGCCTCCGCCGCGCCCCTC
1872	MLOC_63834	ERF	HORVU.MOREX.r2.2HG0097470.1	1472	1491	+	14.7727	4.85e-06	0.0111	GGCGGCGGCGGCGAATCCAA
1873	MLOC_43806	MYB	HORVU.MOREX.r2.6HG0521920.1	840	860	-	14.5152	4.86e-06	0.397	CTTCAATCCTCCCACCTACAT
1874	MLOC_17236	Dof	HORVU.MOREX.r2.7HG0568440.1	280	300	+	14.6515	4.89e-06	0.0132	ATGTTTTTTTTATTTTTTTAT
1875	MLOC_80197	ERF	HORVU.MOREX.r2.6HG0507260.1	1177	1204	-	15.2273	4.89e-06	0.0108	CCGCCTCCGCCGCCCCCTCTTCGCGTCT
1876	MLOC_69987	ERF	HORVU.MOREX.r2.3HG0240120.1	697	711	+	14.6212	4.9e-06	0.00897	CCACCACCGCCGCAC
1877	MLOC_69002	ERF	HORVU.MOREX.r2.1HG0069590.1	1481	1495	+	14.6818	4.9e-06	0.011	CCTCGGCCGCCGCCG
1878	MLOC_70754	AP2	HORVU.MOREX.r2.3HG0204940.1	496	515	-	14.7436	4.92e-06	0.0104	ATAAAAAAAAAGGGAAAACA
1879	MLOC_52115	HD-ZIP	HORVU.MOREX.r2.5HG0393790.1	795	805	-	14.4925	4.94e-06	0.371	TCAATAATTGG
1880	MLOC_17236	Dof	HORVU.MOREX.r2.1HG0071030.1	44	64	-	14.6364	4.94e-06	0.0132	TACATTTTTTTTATTTTTTTC
1881	MLOC_12223	ERF	HORVU.MOREX.r2.6HG0507260.1	1194	1208	+	14.8939	4.95e-06	0.0144	GGCGGAGGCGGAGAA
1882	MLOC_77405	ERF	HORVU.MOREX.r2.1HG0020160.1	337	357	-	14.2535	4.98e-06	0.0107	ATCGGCGGCGGTGGAGGAGCA
1883	MLOC_15725	B3	HORVU.MOREX.r2.5HG0393790.1	95	109	-	15.1364	4.99e-06	0.0796	CGATGCATGCATTCA
1884	MLOC_17236	Dof	HORVU.MOREX.r2.1HG0063020.1	628	648	-	14.6212	5e-06	0.0132	TATACTTTACAACTTCTTTCT
1885	MLOC_38561	ERF	HORVU.MOREX.r2.6HG0521920.1	1449	1469	+	14.8333	5e-06	0.0108	TTTCCTCGGCGGCGGCGGCGC
1886	MLOC_6062	bZIP	HORVU.MOREX.r2.5HG0400580.1	85	96	-	2634099	5.01e-06	0.322	GCCACGTCTGAT
1887	MLOC_6041	MYB	HORVU.MOREX.r2.4HG0323760.1	924	938	+	14.0758	5.02e-06	0.379	TAACAAAACCGAAAA
1888	MLOC_38561	ERF	HORVU.MOREX.r2.4HG0343460.1	1449	1469	-	14.8182	5.05e-06	0.0108	GCGGCTGTGCGGCGGCGGCGG
1889	MLOC_12223	ERF	HORVU.MOREX.r2.5HG0401170.1	1415	1429	-	14.8636	5.06e-06	0.0144	GCTAGCGGCGGCGGC
1890	MLOC_73522	ERF	HORVU.MOREX.r2.6HG0521920.1	1459	1479	-	14.6515	5.07e-06	0.00787	CGCGCCGCCTGCGCCGCCGCC
1891	MLOC_74813	Trihelix	HORVU.MOREX.r2.6HG0484240.1	1135	1150	-	14.6515	5.08e-06	0.0935	GCGGTAAAATATTTTT
1892	MLOC_58641	ERF	HORVU.MOREX.r2.2HG0176320.1	730	750	+	14.2143	5.08e-06	0.00812	CCGCCGCCGTCCCGCTAGCTG
1893	MLOC_69987	ERF	HORVU.MOREX.r2.7HG0548160.1	1387	1401	+	14.5606	5.09e-06	0.00925	CCGCCTCCGCCAGCG
1894	MLOC_10987	C2H2	HORVU.MOREX.r2.7HG0573960.1	540	554	-	14.1364	5.1e-06	0.427	ACCTGCACCACATGT
1895	MLOC_73724	Dof	HORVU.MOREX.r2.1HG0071030.1	522	542	+	14.6364	5.1e-06	0.0278	GAGAGGATGAAAAAGGAACGA
1896	MLOC_17236	Dof	HORVU.MOREX.r2.6HG0521920.1	1213	1233	+	14.5909	5.11e-06	0.0132	GCAGTTTTTTCTTTTTTTTCT
1897	MLOC_57518	C2H2	HORVU.MOREX.r2.2HG0103150.1	1378	1395	-	14.2273	5.11e-06	0.242	AAAAATAAGACAAATACA
1898	MLOC_54829	G2-like	HORVU.MOREX.r2.6HG0488970.1	414	422	-	14.4605	5.11e-06	0.161	AAGAAAACA
1899	MLOC_54829	G2-like	HORVU.MOREX.r2.6HG0488970.1	455	463	-	14.4605	5.11e-06	0.161	AAGAAAACA
1900	MLOC_54829	G2-like	HORVU.MOREX.r2.6HG0488970.1	587	595	-	14.4605	5.11e-06	0.161	AAGAAAACA
1901	MLOC_54829	G2-like	HORVU.MOREX.r2.5HG0393790.1	1043	1051	+	14.4605	5.11e-06	0.161	AAGAAAACA
1902	MLOC_54829	G2-like	HORVU.MOREX.r2.2HG0103700.1	1247	1255	+	14.4605	5.11e-06	0.161	AAGAAAACA
1903	MLOC_54829	G2-like	HORVU.MOREX.r2.5HG0433480.1	1261	1269	+	14.4605	5.11e-06	0.161	AAGAAAACA
1904	MLOC_73522	ERF	HORVU.MOREX.r2.2HG0138520.1	647	667	-	14.6364	5.12e-06	0.00788	GCCGCCGTCGTCGTCTTCGGC
1905	MLOC_78652	C2H2	HORVU.MOREX.r2.2HG0166380.1	1329	1348	+	14.0606	5.15e-06	0.312	AAAGAAATGACAAAAGAAAC
1906	MLOC_24530	ERF	HORVU.MOREX.r2.5HG0444660.1	279	293	-	14.9394	5.16e-06	0.0125	CCCGCGCCGCCGTCC
1907	MLOC_57518	C2H2	HORVU.MOREX.r2.2HG0166380.1	1329	1346	+	14.197	5.18e-06	0.242	AAAGAAATGACAAAAGAA
1908	MLOC_77405	ERF	HORVU.MOREX.r2.2HG0161120.1	1468	1488	-	14.1831	5.19e-06	0.0111	GTGGCGGGCGGCGGCGGCGGC
1909	MLOC_61947	LBD	HORVU.MOREX.r2.4HG0323760.1	464	478	-	14.2424	5.19e-06	0.697	CCGTAAAATGAGGCG
1910	MLOC_63834	ERF	HORVU.MOREX.r2.1HG0069590.1	1475	1494	-	14.697	5.19e-06	0.0116	GGCGGCGGCCGAGGGGTTTG
1911	MLOC_63834	ERF	HORVU.MOREX.r2.3HG0182650.1	1028	1047	+	14.697	5.19e-06	0.0116	GACGGTGAAGGTGTCTGCGA
1912	MLOC_55323	ERF	HORVU.MOREX.r2.2HG0161120.1	607	625	+	14.6212	5.2e-06	0.0101	TGGAGGTGGAGGTGGTGAA
1913	MLOC_58641	ERF	HORVU.MOREX.r2.1HG0070130.1	1458	1478	+	14.1714	5.21e-06	0.00825	ACCCCGCCACCACCACCTTCC
1914	MLOC_55144	ERF	HORVU.MOREX.r2.2HG0161120.1	547	566	-	14.4091	5.21e-06	0.0099	GAACACCACCACCTCCACCA
1915	MLOC_55144	ERF	HORVU.MOREX.r2.2HG0150190.1	1471	1490	+	14.4091	5.21e-06	0.0099	CGCCGCCGCCATCGCCCGCG
1916	MLOC_8220	ERF	HORVU.MOREX.r2.2HG0161120.1	1486	1495	+	1409442	5.22e-06	0.505	CACCGACCAG
1917	MLOC_57518	C2H2	HORVU.MOREX.r2.4HG0291590.1	309	326	+	14.1818	5.22e-06	0.242	AAGATGAAGACAAGAAAG
1918	MLOC_58641	ERF	HORVU.MOREX.r2.6HG0482150.1	1227	1247	+	14.1571	5.25e-06	0.00825	GTACTGCCGCCGCGGCCTTCG
1919	MLOC_55323	ERF	HORVU.MOREX.r2.2HG0161120.1	604	622	+	14.6061	5.26e-06	0.0101	AGGTGGAGGTGGAGGTGGT
1920	MLOC_70754	AP2	HORVU.MOREX.r2.3HG0204940.1	494	513	-	14.641	5.26e-06	0.0108	AAAAAAAAAGGGAAAACAAC
1921	MLOC_70754	AP2	HORVU.MOREX.r2.7HG0617680.1	996	1015	-	14.641	5.26e-06	0.0108	AAGAAAAGGAAAGAAAATAA
1922	MLOC_55144	ERF	HORVU.MOREX.r2.6HG0521920.1	1452	1471	-	14.3939	5.27e-06	0.00991	CTGCGCCGCCGCCGCCGAGG
1923	MLOC_14363	C2H2	HORVU.MOREX.r2.2HG0166380.1	1329	1345	+	14.2727	5.27e-06	0.287	AAAGAAATGACAAAAGA
1924	MLOC_80197	ERF	HORVU.MOREX.r2.6HG0498220.1	1381	1408	+	15.1061	5.27e-06	0.0114	CCCGTGCCGCCGCCGCACCTTCCCGACG
1925	MLOC_3855	C2H2	HORVU.MOREX.r2.5HG0433480.1	1450	1468	-	14.0079	5.27e-06	0.0131	CCTCCCTCTCCTCTGTTTC
1926	MLOC_65745	WOX	HORVU.MOREX.r2.6HG0492210.1	101	111	+	14.8028	5.28e-06	0.169	ACTTAATTAAT
1927	MLOC_61071	Dof	HORVU.MOREX.r2.7HG0563910.1	875	885	+	13.8182	5.28e-06	0.154	CATAAAGTAAA
1928	MLOC_69438	ERF	HORVU.MOREX.r2.6HG0498220.1	1384	1398	+	14.7424	5.29e-06	0.0102	GTGCCGCCGCCGCAC
1929	MLOC_58641	ERF	HORVU.MOREX.r2.4HG0291590.1	1187	1207	-	14.1429	5.29e-06	0.00825	CAGCCACCGCCCCCAGCTGCT
1930	MLOC_56075	LBD	HORVU.MOREX.r2.6HG0488970.1	300	316	+	14.6364	5.3e-06	0.0266	CGGCGTTGAAGGCGCCG
1931	MLOC_70754	AP2	HORVU.MOREX.r2.7HG0609200.1	214	233	-	14.6282	5.3e-06	0.0108	AAAAAGAAAAGAACTAAACA
1932	MLOC_73724	Dof	HORVU.MOREX.r2.7HG0573960.1	907	927	+	14.5909	5.3e-06	0.0278	GTTAAATCAAAAAAGGGAAAG
1933	MLOC_57142	GATA	HORVU.MOREX.r2.4HG0291590.1	302	320	-	1036468	5.3e-06	0.0593	TGTCTTCATCTTCTTCTTC
1934	MLOC_69987	ERF	HORVU.MOREX.r2.2HG0103700.1	209	223	+	44695	5.31e-06	0.00937	ATGTCACCGCCGCCG
1935	MLOC_69987	ERF	HORVU.MOREX.r2.1HG0070130.1	1484	1498	-	44695	5.31e-06	0.00937	TCGCCGCCGCCGGTG
1936	MLOC_15776	BBR-BPC	HORVU.MOREX.r2.6HG0494180.1	884	904	-	6.26316	5.32e-06	0.0484	ATCTGTTTCTTTCTTTCCCGT
1937	MLOC_57142	GATA	HORVU.MOREX.r2.6HG0523600.1	638	656	+	988256	5.33e-06	0.0593	CGTCCTCATCATGATGATA
1938	MLOC_58641	ERF	HORVU.MOREX.r2.2HG0138520.1	259	279	+	14.1286	5.34e-06	0.00825	TCGGTGCCGCCCCCTCCCCCG
1939	MLOC_39554	MYB	HORVU.MOREX.r2.1HG0020160.1	456	470	+	14.8182	5.35e-06	0.544	GGGTAAGTAGGTGGG
1940	MLOC_52134	MYB	HORVU.MOREX.r2.5HG0444660.1	820	840	+	14.4091	5.35e-06	0.548	AGAGAGAAGTTAGGTGAAGGA
1941	MLOC_69987	ERF	HORVU.MOREX.r2.7HG0548160.1	1052	1066	-	14.4848	5.36e-06	0.00937	CCGCCTCCGCCGCGC
1942	MLOC_69987	ERF	HORVU.MOREX.r2.6HG0506760.1	1187	1201	-	14.4848	5.36e-06	0.00937	CCGGCTTCGCCGCCG
1943	MLOC_55323	ERF	HORVU.MOREX.r2.2HG0150190.1	1472	1490	-	14.5758	5.36e-06	0.0102	CGCGGGCGATGGCGGCGGC
1944	MLOC_14619	EIL	HORVU.MOREX.r2.6HG0488970.1	621	635	+	14.1919	5.37e-06	0.241	GACCTAGTTCAATGA
1945	MLOC_3855	C2H2	HORVU.MOREX.r2.6HG0494180.1	1065	1083	-	13.9762	5.37e-06	0.0131	CGGCATCTTCTTCCTCCCC
1946	MLOC_69002	ERF	HORVU.MOREX.r2.2HG0138520.1	658	672	-	14.5909	5.38e-06	0.012	GTGTTGCCGCCGTCG
1947	MLOC_10987	C2H2	HORVU.MOREX.r2.1HG0020160.1	1297	1311	+	14.0758	5.39e-06	0.427	GCCTCCTCCAGATAT
1948	MLOC_17236	Dof	HORVU.MOREX.r2.2HG0150190.1	137	157	-	14.5152	5.39e-06	0.0137	TCACTTTTTTCACTTTTTCTT
1949	MLOC_70754	AP2	HORVU.MOREX.r2.6HG0521920.1	1215	1234	-	14.6026	5.39e-06	0.0109	CAGAAAAAAAAGAAAAAACT
1950	MLOC_12079	WRKY	HORVU.MOREX.r2.1HG0070130.1	956	968	-	15.0606	5.39e-06	0.273	CGTTGACTTTGCT
1951	MLOC_3855	C2H2	HORVU.MOREX.r2.4HG0291590.1	299	317	-	13.9683	5.4e-06	0.0131	CTTCATCTTCTTCTTCATA
1952	MLOC_52112	bZIP	HORVU.MOREX.r2.1HG0004900.1	119	133	+	14.9394	5.4e-06	1	CCTGATGACGTCTCT
1953	MLOC_58641	ERF	HORVU.MOREX.r2.5HG0443570.1	1476	1496	+	44575	5.43e-06	0.00831	CCGCCGCCGCCGCACGCCGGG
1954	MLOC_17236	Dof	HORVU.MOREX.r2.5HG0401170.1	934	954	-	44695	5.44e-06	0.0137	CTTTCTTTCATTTTTTTCGTT
1955	MLOC_81350	ERF	HORVU.MOREX.r2.2HG0094430.1	400	416	+	15.4697	5.44e-06	0.464	TTGTGTCGGTGCTTTTG
1956	MLOC_14844	G2-like	HORVU.MOREX.r2.2HG0143270.1	903	916	+	14.7727	5.46e-06	0.354	AAAGGAATATTACC
1957	MLOC_58641	ERF	HORVU.MOREX.r2.4HG0343460.1	1449	1469	+	14.0857	5.47e-06	0.00831	CCGCCGCCGCCGCACAGCCGC
1958	MLOC_3926	MYB	HORVU.MOREX.r2.5HG0401170.1	763	775	-	15.0732	5.49e-06	0.663	TTCAAATCCGTTA
1959	MLOC_44514	MIKC_MADS	HORVU.MOREX.r2.3HG0240120.1	429	442	+	14.5758	5.5e-06	0.0597	CGAGAAAAAGAAAA
1960	MLOC_77405	ERF	HORVU.MOREX.r2.4HG0343460.1	454	474	-	14.0845	5.5e-06	0.0116	GTTTGTGGGATTGGTGGTGGT
1961	MLOC_38561	ERF	HORVU.MOREX.r2.2HG0176320.1	727	747	-	14.6818	5.5e-06	0.0117	CTAGCGGGACGGCGGCGGCCG
1962	MLOC_12223	ERF	HORVU.MOREX.r2.4HG0291590.1	1211	1225	+	14.7424	5.51e-06	0.0148	GGTGCTGGCGGCGGG
1963	MLOC_58641	ERF	HORVU.MOREX.r2.7HG0609200.1	1210	1230	-	14.0714	5.51e-06	0.00831	TCCGCACCGCCGCCGCCCGCT
1964	MLOC_67851	WRKY	HORVU.MOREX.r2.1HG0078230.1	1453	1463	-	14.9394	5.52e-06	0.265	AACAGTCAACG
1965	MLOC_70754	AP2	HORVU.MOREX.r2.1HG0063020.1	661	680	+	14.5641	5.52e-06	0.0111	GATAAAGAAAGAAGAAATAA
1966	MLOC_3107	GATA	HORVU.MOREX.r2.2HG0166380.1	926	940	-	10.1667	5.52e-06	0.116	TCGTCGTCGTCATCA
1967	MLOC_17236	Dof	HORVU.MOREX.r2.6HG0488970.1	590	610	+	14.4697	5.56e-06	0.0138	TTTCTTTTTTTTCCTATTCTT
1968	MLOC_69438	ERF	HORVU.MOREX.r2.5HG0444660.1	1269	1283	+	14.6667	5.56e-06	0.0105	TCCCCTGCGCCGCCG
1969	MLOC_69438	ERF	HORVU.MOREX.r2.6HG0498220.1	1381	1395	+	14.6667	5.56e-06	0.0105	CCCGTGCCGCCGCCG
1970	MLOC_12223	ERF	HORVU.MOREX.r2.6HG0507260.1	1459	1473	+	14.7273	5.58e-06	0.0148	CAAGGAGGCGGCGGC
1971	MLOC_12223	ERF	HORVU.MOREX.r2.5HG0370320.1	1218	1232	-	14.7273	5.58e-06	0.0148	GGAGGCGTCGGCGGA
1972	MLOC_3855	C2H2	HORVU.MOREX.r2.4HG0323760.1	979	997	+	13.9127	5.59e-06	0.0133	CTCCTCCCTCCTCTTTCCC
1973	MLOC_58641	ERF	HORVU.MOREX.r2.1HG0071030.1	1444	1464	+	14.0429	5.6e-06	0.00838	CCGCCGCCGCCGAAGCGGAGC
1974	MLOC_55144	ERF	HORVU.MOREX.r2.6HG0507260.1	1473	1492	-	14.303	5.61e-06	0.0105	TGCTGCTGCTGTCGCCGCCG
1975	MLOC_69987	ERF	HORVU.MOREX.r2.6HG0488970.1	1451	1465	+	14.4091	5.62e-06	0.00973	CCGCCTACGCCGCCG
1976	MLOC_17236	Dof	HORVU.MOREX.r2.2HG0143240.1	1174	1194	+	14.4545	5.62e-06	0.0138	TCACTTTTTTGATTTTTTTAT
1977	MLOC_44514	MIKC_MADS	HORVU.MOREX.r2.7HG0545130.1	1363	1376	-	14.5455	5.64e-06	0.0597	CCAAAGATGGAAAA
1978	MLOC_73724	Dof	HORVU.MOREX.r2.7HG0577600.1	921	941	+	14.5152	5.65e-06	0.0278	AAAAAGAAAAAAAAGACGGAA
1979	MLOC_65286	NAC	HORVU.MOREX.r2.2HG0103700.1	297	315	+	14.9242	5.65e-06	0.717	CGTGGAAAACAAGGTAATG
1980	MLOC_70754	AP2	HORVU.MOREX.r2.3HG0182650.1	785	804	+	14.5256	5.66e-06	0.0111	CAAAGAAAAGAAAATAAAGA
1981	MLOC_70754	AP2	HORVU.MOREX.r2.3HG0182650.1	1305	1324	+	14.5256	5.66e-06	0.0111	CAAAGAAAAGAAAATAAAGA
1982	MLOC_38561	ERF	HORVU.MOREX.r2.4HG0291590.1	1207	1227	+	14.6364	5.66e-06	0.0119	GGCTGGTGCTGGCGGCGGGGT
1983	MLOC_60045	bZIP	HORVU.MOREX.r2.1HG0071030.1	185	195	+	14.6061	5.66e-06	0.545	TCAAGCTGGCA
1984	MLOC_64612	Dof	HORVU.MOREX.r2.3HG0204940.1	497	510	-	14.4242	5.7e-06	0.0891	AAAAAAGGGAAAAC
1985	MLOC_12079	WRKY	HORVU.MOREX.r2.5HG0401170.1	593	605	-	14.9697	5.7e-06	0.273	CGTTGACCTTTTT
1986	MLOC_73724	Dof	HORVU.MOREX.r2.7HG0609200.1	222	242	-	44695	5.72e-06	0.0278	GCACAATGGAAAAAGAAAAGA
1987	MLOC_69987	ERF	HORVU.MOREX.r2.4HG0291590.1	1049	1063	+	14.3788	5.72e-06	0.00982	TCGCCGCCGCCAGCG
1988	MLOC_12223	ERF	HORVU.MOREX.r2.6HG0506760.1	1182	1196	+	14.6818	5.75e-06	0.0148	AGTGGCGGCGGCGAA
1989	MLOC_24269	TCP	HORVU.MOREX.r2.2HG0097470.1	1280	1290	-	14.7424	5.76e-06	0.334	GTGGGTTCCAC
1990	MLOC_5375	MIKC_MADS	HORVU.MOREX.r2.7HG0571700.1	1365	1383	+	14.3803	5.76e-06	0.138	TTCATACTATTTTTGGCAC
1991	MLOC_69002	ERF	HORVU.MOREX.r2.5HG0444660.1	1272	1286	+	14.5152	5.76e-06	0.0127	CCTGCGCCGCCGCCC
1992	MLOC_80197	ERF	HORVU.MOREX.r2.4HG0343460.1	1446	1473	+	14.9545	5.77e-06	0.0122	CCGCCGCCGCCGCCGCACAGCCGCAGGG
1993	MLOC_80197	ERF	HORVU.MOREX.r2.6HG0521920.1	1457	1484	-	14.9545	5.77e-06	0.0122	GCCGCCGCGCCGCCTGCGCCGCCGCCGC
1994	MLOC_62522	GATA	HORVU.MOREX.r2.5HG0444660.1	654	664	-	14.7763	5.77e-06	0.58	TCGATCGGATC
1995	MLOC_63834	ERF	HORVU.MOREX.r2.5HG0370320.1	1469	1488	+	14.5758	5.78e-06	0.0128	GGCGGTGGTGATTCTTGCTG
1996	MLOC_56075	LBD	HORVU.MOREX.r2.6HG0507260.1	1190	1206	+	14.5152	5.78e-06	0.0283	GGGCGGCGGAGGCGGAG
1997	MLOC_3855	C2H2	HORVU.MOREX.r2.7HG0548160.1	58	76	+	13.8571	5.78e-06	0.0136	CCATGTCATCATCCTCCAC
1998	MLOC_58641	ERF	HORVU.MOREX.r2.4HG0291590.1	1207	1227	-	13.9857	5.79e-06	0.00859	ACCCCGCCGCCAGCACCAGCC
[truncated: 7,807 more rows]

## Sheet: Table S5b
Table S5b. TF binding sites in the promoter region of genes identified as down-regulated in both shoot and root tissue in hvd14.d vs Sebastian comparision (SL_C down)
#	#pattern name	Family	sequence name	start	stop	strand	score	p-value	q-value	matched sequence
1	MLOC_15776	BBR-BPC	HORVU.MOREX.r2.3HG0183040.1	2	22	-	38.4737	2.05e-13	8.28e-09	CTCTCTCTCTCTCTCTCTCTC
2	MLOC_15776	BBR-BPC	HORVU.MOREX.r2.2HG0115650.1	899	919	+	38.4737	2.05e-13	8.28e-09	CTCTCTCTCTCTCTCTCTCTC
3	MLOC_15776	BBR-BPC	HORVU.MOREX.r2.2HG0115650.1	901	921	+	38.4737	2.05e-13	8.28e-09	CTCTCTCTCTCTCTCTCTCTC
4	MLOC_15776	BBR-BPC	HORVU.MOREX.r2.2HG0115650.1	903	923	+	38.4737	2.05e-13	8.28e-09	CTCTCTCTCTCTCTCTCTCTC
5	MLOC_15776	BBR-BPC	HORVU.MOREX.r2.2HG0115650.1	905	925	+	38.4737	2.05e-13	8.28e-09	CTCTCTCTCTCTCTCTCTCTC
6	MLOC_15776	BBR-BPC	HORVU.MOREX.r2.2HG0115650.1	907	927	+	38.4737	2.05e-13	8.28e-09	CTCTCTCTCTCTCTCTCTCTC
7	MLOC_15776	BBR-BPC	HORVU.MOREX.r2.2HG0154090.1	970	990	+	38.4737	2.05e-13	8.28e-09	CTCTCTCTCTCTCTCTCTCTC
8	MLOC_15776	BBR-BPC	HORVU.MOREX.r2.2HG0154090.1	972	992	+	38.4737	2.05e-13	8.28e-09	CTCTCTCTCTCTCTCTCTCTC
9	MLOC_15776	BBR-BPC	HORVU.MOREX.r2.2HG0154090.1	974	994	+	38.4737	2.05e-13	8.28e-09	CTCTCTCTCTCTCTCTCTCTC
10	MLOC_15776	BBR-BPC	HORVU.MOREX.r2.2HG0154090.1	976	996	+	38.4737	2.05e-13	8.28e-09	CTCTCTCTCTCTCTCTCTCTC
11	MLOC_15776	BBR-BPC	HORVU.MOREX.r2.2HG0154090.1	978	998	+	38.4737	2.05e-13	8.28e-09	CTCTCTCTCTCTCTCTCTCTC
12	MLOC_15776	BBR-BPC	HORVU.MOREX.r2.2HG0154090.1	968	988	+	36.0395	6.7e-13	2.48e-08	TTCTCTCTCTCTCTCTCTCTC
13	MLOC_3855	C2H2	HORVU.MOREX.r2.1HG0064430.1	221	239	+	30.6111	2.27e-12	5.03e-07	CCTCCTCCTCCTCCTCCTC
14	MLOC_3855	C2H2	HORVU.MOREX.r2.5HG0426190.1	1334	1352	+	30.6111	2.27e-12	5.03e-07	CCTCCTCCTCCTCCTCCTC
15	MLOC_15776	BBR-BPC	HORVU.MOREX.r2.3HG0183040.1	6	26	-	34.4737	4.05e-12	1.29e-07	CTGTCTCTCTCTCTCTCTCTC
16	MLOC_15776	BBR-BPC	HORVU.MOREX.r2.5HG0397780.1	1157	1177	+	34.4737	4.05e-12	1.29e-07	CTCTCTCTCTCTCTCTCTTTC
17	MLOC_15776	BBR-BPC	HORVU.MOREX.r2.1HG0012950.1	659	679	+	34.1974	4.78e-12	1.42e-07	CCCTCTCTCTCTCTCTCTCTA
18	MLOC_3855	C2H2	HORVU.MOREX.r2.1HG0064430.1	218	236	+	29.5476	4.84e-12	7.15e-07	CTTCCTCCTCCTCCTCCTC
19	MLOC_15776	BBR-BPC	HORVU.MOREX.r2.1HG0012950.1	657	677	+	34.1447	5.43e-12	1.51e-07	CTCCCTCTCTCTCTCTCTCTC
20	MLOC_15776	BBR-BPC	HORVU.MOREX.r2.1HG0012950.1	653	673	+	33.7632	6.47e-12	1.69e-07	CTCTCTCCCTCTCTCTCTCTC
21	MLOC_15776	BBR-BPC	HORVU.MOREX.r2.2HG0115650.1	897	917	+	33.0132	1.09e-11	2.69e-07	ACCTCTCTCTCTCTCTCTCTC
22	MLOC_15776	BBR-BPC	HORVU.MOREX.r2.2HG0154090.1	966	986	+	32.9737	1.21e-11	2.82e-07	CTTTCTCTCTCTCTCTCTCTC
23	MLOC_15776	BBR-BPC	HORVU.MOREX.r2.5HG0397780.1	1155	1175	+	32.7368	1.37e-11	2.89e-07	TTCTCTCTCTCTCTCTCTCTT
24	MLOC_15776	BBR-BPC	HORVU.MOREX.r2.3HG0191350.1	1287	1307	-	32.7368	1.37e-11	2.89e-07	TTCTCTCTCTCTCTCTCTCTT
25	MLOC_15776	BBR-BPC	HORVU.MOREX.r2.3HG0183040.1	4	24	-	32.4211	1.7e-11	3.43e-07	GTCTCTCTCTCTCTCTCTCTC
26	MLOC_15776	BBR-BPC	HORVU.MOREX.r2.1HG0012950.1	655	675	+	32.2105	2e-11	3.85e-07	CTCTCCCTCTCTCTCTCTCTC
27	MLOC_15776	BBR-BPC	HORVU.MOREX.r2.2HG0154090.1	980	1000	+	32.1711	2.08e-11	3.85e-07	CTCTCTCTCTCTCTCTCTCGC
28	MLOC_15776	BBR-BPC	HORVU.MOREX.r2.3HG0183040.1	8	28	-	31.7105	3.03e-11	5.38e-07	TTCTGTCTCTCTCTCTCTCTC
29	MLOC_15776	BBR-BPC	HORVU.MOREX.r2.1HG0033760.1	1480	1500	-	31.5658	3.38e-11	5.77e-07	CTCTCTCTCTCTCTCTCTCTG
30	MLOC_15776	BBR-BPC	HORVU.MOREX.r2.3HG0191350.1	1289	1309	-	30.5395	6.92e-11	1.14e-06	TTTTCTCTCTCTCTCTCTCTC
31	MLOC_3855	C2H2	HORVU.MOREX.r2.5HG0426190.1	1331	1349	+	27.2302	9.09e-11	9.07e-06	CTCCCTCCTCCTCCTCCTC
32	MLOC_15776	BBR-BPC	HORVU.MOREX.r2.1HG0012950.1	995	1015	+	30.1316	9.14e-11	1.45e-06	CAATCTCTCTCTCTCTCTCTA
33	MLOC_3855	C2H2	HORVU.MOREX.r2.1HG0064430.1	224	242	+	27.0397	1.02e-10	9.07e-06	CCTCCTCCTCCTCCTCCTT
34	MLOC_3855	C2H2	HORVU.MOREX.r2.1HG0064430.1	47	65	+	26.6429	1.62e-10	1.2e-05	CCCCTTCCTCCTCCTCCTC
35	MLOC_17236	Dof	HORVU.MOREX.r2.5HG0429750.1	382	402	+	24.2273	1.95e-10	8.59e-05	TTTTCTTTTTTCTTTTTTCTT
36	MLOC_15776	BBR-BPC	HORVU.MOREX.r2.2HG0115650.1	1359	1379	+	28.8684	2.01e-10	3.07e-06	CTCTCTCTCTCTCTCTCTCCT
37	MLOC_15776	BBR-BPC	HORVU.MOREX.r2.2HG0115650.1	241	261	+	28.4211	2.68e-10	3.97e-06	GTGTCTCTCTCTCTCTCTCTC
38	MLOC_15776	BBR-BPC	HORVU.MOREX.r2.5HG0441300.1	792	812	+	28.3421	2.82e-10	4.04e-06	ACCTCTCTCTCTCTCTCCCTC
39	MLOC_3855	C2H2	HORVU.MOREX.r2.2HG0155850.1	1438	1456	-	26.1032	2.9e-10	1.83e-05	CCTCCTCTTCCTCTTCCTC
40	MLOC_3855	C2H2	HORVU.MOREX.r2.1HG0064430.1	50	68	+	25.9762	3.48e-10	1.93e-05	CTTCCTCCTCCTCCTCCTT
41	MLOC_15776	BBR-BPC	HORVU.MOREX.r2.5HG0397780.1	1153	1173	+	27.7368	4.15e-10	5.75e-06	TCTTCTCTCTCTCTCTCTCTC
42	MLOC_3855	C2H2	HORVU.MOREX.r2.2HG0137450.1	764	782	+	25.746	4.62e-10	2.27e-05	CCTCCTCCACCTCCTCCAC
43	MLOC_15776	BBR-BPC	HORVU.MOREX.r2.2HG0115650.1	895	915	+	27.5395	4.64e-10	6.25e-06	CCACCTCTCTCTCTCTCTCTC
44	MLOC_70754	AP2	HORVU.MOREX.r2.5HG0429750.1	383	402	-	23.7821	5.07e-10	0.000152	AAGAAAAAAGAAAAAAGAAA
45	MLOC_57142	GATA	HORVU.MOREX.r2.4HG0318680.1	720	738	-	27.4474	5.11e-10	0.000234	CACCATCATCATCGTCATC
46	MLOC_3855	C2H2	HORVU.MOREX.r2.1HG0064430.1	215	233	+	25.5794	5.56e-10	2.46e-05	CTCCTTCCTCCTCCTCCTC
47	MLOC_58641	ERF	HORVU.MOREX.r2.3HG0187560.1	561	581	-	25.1714	6.17e-10	0.000283	CCGCAGCCGCCGCCTCCGCCG
48	MLOC_70754	AP2	HORVU.MOREX.r2.6HG0491300.1	351	370	-	2022-05-23	8.13e-10	0.000152	AAAAAAGAAAAAAAGACAAA
49	MLOC_73522	ERF	HORVU.MOREX.r2.2HG0137450.1	288	308	+	23.5303	8.8e-10	0.00033	TCCTCCGCCGCCGCCTTCGTC
50	MLOC_55323	ERF	HORVU.MOREX.r2.2HG0137450.1	288	306	-	23.2879	8.81e-10	0.000403	CGAAGGCGGCGGCGGAGGA
51	MLOC_80197	ERF	HORVU.MOREX.r2.3HG0187560.1	557	584	-	22.4848	9.16e-10	0.000419	CTGCCGCAGCCGCCGCCTCCGCCGAAAA
52	MLOC_3855	C2H2	HORVU.MOREX.r2.2HG0155850.1	1432	1450	-	25.0397	9.82e-10	3.95e-05	CTTCCTCTTCCTCTTCCTC
53	MLOC_15776	BBR-BPC	HORVU.MOREX.r2.5HG0397780.1	1159	1179	+	26.1974	1.02e-09	1.33e-05	CTCTCTCTCTCTCTCTTTCCC
54	MLOC_70754	AP2	HORVU.MOREX.r2.7HG0610750.1	1002	1021	-	23.3205	1.07e-09	0.000152	AAAAAAAAGAAAGAAAAAAA
55	MLOC_15776	BBR-BPC	HORVU.MOREX.r2.1HG0012950.1	661	681	+	26.1053	1.08e-09	1.37e-05	CTCTCTCTCTCTCTCTCTAAA
56	MLOC_15776	BBR-BPC	HORVU.MOREX.r2.5HG0441300.1	794	814	+	25.8421	1.24e-09	1.53e-05	CTCTCTCTCTCTCTCCCTCTG
57	MLOC_15776	BBR-BPC	HORVU.MOREX.r2.1HG0012950.1	651	671	+	25.6711	1.37e-09	1.65e-05	ACCTCTCTCCCTCTCTCTCTC
58	MLOC_70754	AP2	HORVU.MOREX.r2.1HG0078280.1	1200	1219	-	23.1667	1.37e-09	0.000152	AAGAAAGAAAGAAAGAGAGA
59	MLOC_73522	ERF	HORVU.MOREX.r2.5HG0441180.1	780	800	+	23.197	1.44e-09	0.00033	GCCGCCGCCGCCGAAGACGCC
60	MLOC_77405	ERF	HORVU.MOREX.r2.2HG0137450.1	766	786	-	24.3239	1.5e-09	0.000572	GGAGGTGGAGGAGGTGGAGGA
61	MLOC_15776	BBR-BPC	HORVU.MOREX.r2.3HG0191350.1	1293	1313	-	25.4342	1.57e-09	1.83e-05	CCCGTTTTCTCTCTCTCTCTC
62	MLOC_3855	C2H2	HORVU.MOREX.r2.2HG0155850.1	1429	1447	-	24.4206	1.74e-09	5.94e-05	CCTCTTCCTCTTCCTCTTC
63	MLOC_3855	C2H2	HORVU.MOREX.r2.2HG0155850.1	1435	1453	-	24.4206	1.74e-09	5.94e-05	CCTCTTCCTCTTCCTCTTC
64	MLOC_17236	Dof	HORVU.MOREX.r2.5HG0429750.1	389	409	+	22.697	1.84e-09	0.000406	TTTTCTTTTTTCTTTTTCTTC
65	MLOC_15776	BBR-BPC	HORVU.MOREX.r2.2HG0115650.1	243	263	+	25.0526	1.93e-09	2.2e-05	GTCTCTCTCTCTCTCTCTCAA
66	MLOC_3855	C2H2	HORVU.MOREX.r2.2HG0137450.1	767	785	+	24.2143	2.1e-09	6.66e-05	CCTCCACCTCCTCCACCTC
67	MLOC_15776	BBR-BPC	HORVU.MOREX.r2.3HG0191350.1	1285	1305	-	24.8684	2.14e-09	2.37e-05	CTCTCTCTCTCTCTCTCTTGT
68	MLOC_58641	ERF	HORVU.MOREX.r2.2HG0137450.1	289	309	+	24.0571	2.24e-09	0.000513	CCTCCGCCGCCGCCTTCGTCA
69	MLOC_70754	AP2	HORVU.MOREX.r2.7HG0610750.1	1000	1019	-	22.8205	2.3e-09	0.000203	AAAAAAGAAAGAAAAAAAAA
70	MLOC_77405	ERF	HORVU.MOREX.r2.7HG0554640.1	244	264	+	23.8592	2.5e-09	0.000572	TGCGGCGGAGGTGGTGGCGGC
71	MLOC_72525	LBD	HORVU.MOREX.r2.3HG0187560.1	561	581	-	23.2121	2.52e-09	0.00116	CCGCAGCCGCCGCCTCCGCCG
72	MLOC_12223	ERF	HORVU.MOREX.r2.1HG0064430.1	10	24	-	21.7121	2.66e-09	0.00123	GGAGGAGGCGGTGGA
73	MLOC_70754	AP2	HORVU.MOREX.r2.5HG0426190.1	770	789	+	22.6026	3.13e-09	0.00023	AAAAAAAAGAAAAAAAAACA
74	MLOC_15776	BBR-BPC	HORVU.MOREX.r2.2HG0115650.1	239	259	+	24.0921	3.26e-09	3.53e-05	GTGTGTCTCTCTCTCTCTCTC
75	MLOC_73724	Dof	HORVU.MOREX.r2.5HG0429750.1	387	407	-	20.8939	3.4e-09	0.00153	AGAAAAAGAAAAAAGAAAAAA
76	MLOC_38561	ERF	HORVU.MOREX.r2.2HG0137450.1	289	309	-	22.1212	3.5e-09	0.00161	TGACGAAGGCGGCGGCGGAGG
77	MLOC_70754	AP2	HORVU.MOREX.r2.7HG0610750.1	1006	1025	-	22.4231	3.99e-09	0.000252	GAAGAAAAAAAAGAAAGAAA
78	MLOC_15776	BBR-BPC	HORVU.MOREX.r2.1HG0078280.1	1201	1221	+	23.5263	4.39e-09	4.64e-05	CTCTCTTTCTTTCTTTCTTTC
79	MLOC_3855	C2H2	HORVU.MOREX.r2.4HG0288120.1	1473	1491	+	23.4127	4.51e-09	0.000132	CCTCCTCCTCCTCCCCCGC
80	MLOC_70754	AP2	HORVU.MOREX.r2.7HG0610750.1	1004	1023	-	22.3205	4.57e-09	0.000252	AGAAAAAAAAGAAAGAAAAA
81	MLOC_3855	C2H2	HORVU.MOREX.r2.3HG0241610.1	1305	1323	+	23.3571	4.78e-09	0.000132	CCTCCTCCGCCTCCTCCTT
82	MLOC_15776	BBR-BPC	HORVU.MOREX.r2.5HG0397780.1	1151	1171	+	23.2763	4.99e-09	5.16e-05	CCTCTTCTCTCTCTCTCTCTC
83	MLOC_3855	C2H2	HORVU.MOREX.r2.5HG0426190.1	1337	1355	+	23.1905	5.58e-09	0.000145	CCTCCTCCTCCTCCTCCAG
84	MLOC_69987	ERF	HORVU.MOREX.r2.2HG0137450.1	289	303	+	22	5.64e-09	0.00247	CCTCCGCCGCCGCCT
85	MLOC_15776	BBR-BPC	HORVU.MOREX.r2.1HG0012950.1	997	1017	+	23.0395	5.65e-09	5.7e-05	ATCTCTCTCTCTCTCTCTACA
86	MLOC_77405	ERF	HORVU.MOREX.r2.5HG0441300.1	1263	1283	-	23.0423	5.82e-09	0.000888	GGTGGTGGTGGTGGTGGTTGC
87	MLOC_57142	GATA	HORVU.MOREX.r2.3HG0275710.1	820	838	-	23.8421	6.09e-09	0.00106	CATCTTCATCATCTTCTTC
88	MLOC_70754	AP2	HORVU.MOREX.r2.7HG0621290.1	148	167	-	22.1026	6.13e-09	0.000279	AAAAAAGAAAAAGAAAAAAG
89	MLOC_70754	AP2	HORVU.MOREX.r2.5HG0429750.1	378	397	-	22.0769	6.32e-09	0.000279	AAAAGAAAAAAGAAAAGAAA
90	MLOC_3855	C2H2	HORVU.MOREX.r2.1HG0064430.1	227	245	+	23.0238	6.57e-09	0.000162	CCTCCTCCTCCTCCTTCTA
91	MLOC_57142	GATA	HORVU.MOREX.r2.7HG0544030.1	1332	1350	-	23.6447	6.93e-09	0.00106	CATCATCATCACCATCGAC
92	MLOC_15776	BBR-BPC	HORVU.MOREX.r2.1HG0033760.1	1476	1496	-	2022-05-22	7.42e-09	7.32e-05	CTCTCTCTCTCTCTCTGTTTG
93	MLOC_3855	C2H2	HORVU.MOREX.r2.1HG0064430.1	44	62	+	22.8492	7.72e-09	0.000176	CATCCCCTTCCTCCTCCTC
94	MLOC_70754	AP2	HORVU.MOREX.r2.1HG0078280.1	1204	1223	-	21.9231	7.74e-09	0.000289	AAGAAAGAAAGAAAGAAAGA
95	MLOC_55323	ERF	HORVU.MOREX.r2.4HG0277340.1	1266	1284	+	21.7727	7.86e-09	0.0018	AGCAGGAGGCGGCGGCGGA
96	MLOC_69438	ERF	HORVU.MOREX.r2.2HG0137450.1	289	303	+	21.3939	7.93e-09	0.00326	CCTCCGCCGCCGCCT
97	MLOC_38561	ERF	HORVU.MOREX.r2.3HG0187560.1	561	581	+	21.5758	8e-09	0.00184	CGGCGGAGGCGGCGGCTGCGG
98	MLOC_15776	BBR-BPC	HORVU.MOREX.r2.1HG0033760.1	1478	1498	-	22.3421	8.04e-09	7.76e-05	CTCTCTCTCTCTCTCTCTGTT
99	MLOC_70754	AP2	HORVU.MOREX.r2.5HG0426190.1	768	787	+	21.859	8.35e-09	0.000289	GAAAAAAAAAGAAAAAAAAA
100	MLOC_70754	AP2	HORVU.MOREX.r2.5HG0429750.1	390	409	-	21.8462	8.5e-09	0.000289	GAAGAAAAAGAAAAAAGAAA
101	MLOC_3855	C2H2	HORVU.MOREX.r2.6HG0478960.1	1284	1302	+	22.7381	8.52e-09	0.000176	CCCCTTCCTCCTTCTCCTC
102	MLOC_3855	C2H2	HORVU.MOREX.r2.3HG0275710.1	1299	1317	+	22.7302	8.6e-09	0.000176	CCTCCACCTCCACCTCCAC
103	MLOC_15776	BBR-BPC	HORVU.MOREX.r2.5HG0397780.1	1161	1181	+	22.1316	8.94e-09	8.45e-05	CTCTCTCTCTCTCTTTCCCTG
104	MLOC_80197	ERF	HORVU.MOREX.r2.5HG0441180.1	775	802	+	21.2121	9e-09	0.00206	ACCTCGCCGCCGCCGCCGAAGACGCCTA
105	MLOC_3855	C2H2	HORVU.MOREX.r2.2HG0137450.1	119	137	+	22.6746	9.09e-09	0.000176	CCTCCTCCTCCTCCTCATG
106	MLOC_3855	C2H2	HORVU.MOREX.r2.6HG0478960.1	1287	1305	+	22.6667	9.13e-09	0.000176	CTTCCTCCTTCTCCTCCCC
107	MLOC_15776	BBR-BPC	HORVU.MOREX.r2.3HG0183040.1	10	30	-	22.0132	9.48e-09	8.77e-05	TCTTCTGTCTCTCTCTCTCTC
108	MLOC_63834	ERF	HORVU.MOREX.r2.3HG0191350.1	466	485	-	19.6515	9.59e-09	0.00441	GACGGCGGCGGTGGCCGTGG
109	MLOC_77405	ERF	HORVU.MOREX.r2.5HG0441300.1	1266	1286	-	22.507	9.86e-09	0.00113	ATCGGTGGTGGTGGTGGTGGT
110	MLOC_17236	Dof	HORVU.MOREX.r2.2HG0089280.1	668	688	+	21.3333	1.04e-08	0.00119	TTTTCTTTTTCCTTTCCTTTT
111	MLOC_69987	ERF	HORVU.MOREX.r2.5HG0441180.1	778	792	+	21.8485	1.07e-08	0.00247	TCGCCGCCGCCGCCG
112	MLOC_17236	Dof	HORVU.MOREX.r2.2HG0143170.1	1201	1221	-	21.303	1.07e-08	0.00119	GTTTCTTTTTCCATTTTTTTT
113	MLOC_15776	BBR-BPC	HORVU.MOREX.r2.2HG0115650.1	245	265	+	21.6711	1.12e-08	0.000102	CTCTCTCTCTCTCTCTCAAAA
114	MLOC_72525	LBD	HORVU.MOREX.r2.7HG0554640.1	246	266	-	21.7576	1.32e-08	0.00302	TTGCCGCCACCACCTCCGCCG
115	MLOC_55144	ERF	HORVU.MOREX.r2.3HG0187560.1	561	580	-	21.3182	1.33e-08	0.00326	CGCAGCCGCCGCCTCCGCCG
116	MLOC_73724	Dof	HORVU.MOREX.r2.6HG0491300.1	896	916	+	20	1.33e-08	0.00203	AGGAAAAAGGAAAAGTAAAAA
117	MLOC_3855	C2H2	HORVU.MOREX.r2.1HG0064430.1	230	248	+	22.2222	1.35e-08	0.000248	CCTCCTCCTCCTTCTACTC
118	MLOC_69438	ERF	HORVU.MOREX.r2.5HG0441180.1	778	792	+	21.0303	1.41e-08	0.00326	TCGCCGCCGCCGCCG
119	MLOC_55144	ERF	HORVU.MOREX.r2.7HG0554640.1	246	265	-	21.2576	1.42e-08	0.00326	TGCCGCCACCACCTCCGCCG
120	MLOC_12223	ERF	HORVU.MOREX.r2.3HG0187560.1	562	576	+	20.6515	1.47e-08	0.0034	GGCGGAGGCGGCGGC
121	MLOC_3855	C2H2	HORVU.MOREX.r2.1HG0064430.1	53	71	+	22.0556	1.56e-08	0.000272	CCTCCTCCTCCTCCTTCAT
122	MLOC_73724	Dof	HORVU.MOREX.r2.5HG0429750.1	380	400	-	19.8939	1.56e-08	0.00203	GAAAAAAGAAAAAAGAAAAGA
123	MLOC_3855	C2H2	HORVU.MOREX.r2.2HG0137450.1	116	134	+	22.0238	1.6e-08	0.000272	TGCCCTCCTCCTCCTCCTC
124	MLOC_15776	BBR-BPC	HORVU.MOREX.r2.1HG0078280.1	1197	1217	+	20.8816	1.65e-08	0.000146	CTTTCTCTCTTTCTTTCTTTC
125	MLOC_70754	AP2	HORVU.MOREX.r2.7HG0610750.1	1008	1027	-	21.2821	1.69e-08	0.000533	AAGAAGAAAAAAAAGAAAGA
126	MLOC_15776	BBR-BPC	HORVU.MOREX.r2.7HG0532420.1	1453	1473	-	20.7895	1.72e-08	0.000148	CTAACTCTCTCTCTCTATATA
127	MLOC_15776	BBR-BPC	HORVU.MOREX.r2.2HG0154090.1	964	984	+	20.7763	1.74e-08	0.000148	AGCTTTCTCTCTCTCTCTCTC
128	MLOC_73724	Dof	HORVU.MOREX.r2.6HG0491300.1	890	910	+	19.7879	1.81e-08	0.00203	AAAGGAAGGAAAAAGGAAAAG
129	MLOC_58641	ERF	HORVU.MOREX.r2.4HG0277340.1	1266	1286	-	21.9714	1.83e-08	0.00249	ACTCCGCCGCCGCCTCCTGCT
130	MLOC_15776	BBR-BPC	HORVU.MOREX.r2.1HG0012950.1	1219	1239	-	20.6579	1.84e-08	0.000154	CTGTGTTTCTTTCTCTCTCTT
131	MLOC_58641	ERF	HORVU.MOREX.r2.5HG0441180.1	778	798	+	21.7857	2.17e-08	0.00249	TCGCCGCCGCCGCCGAAGACG
132	MLOC_15776	BBR-BPC	HORVU.MOREX.r2.2HG0115650.1	1361	1381	+	20.1974	2.28e-08	0.000188	CTCTCTCTCTCTCTCTCCTGT
133	MLOC_3855	C2H2	HORVU.MOREX.r2.2HG0113870.1	289	307	-	21.4444	2.59e-08	0.000425	CTTCCTTCACCTCCTCTTC
134	MLOC_55144	ERF	HORVU.MOREX.r2.2HG0137450.1	768	787	+	20.6818	2.6e-08	0.00386	CTCCACCTCCTCCACCTCCA
135	MLOC_17236	Dof	HORVU.MOREX.r2.6HG0491300.1	888	908	-	20.5303	2.61e-08	0.00162	TTTCCTTTTTCCTTCCTTTTT
136	MLOC_15776	BBR-BPC	HORVU.MOREX.r2.2HG0154090.1	982	1002	+	19.8947	2.63e-08	0.000212	CTCTCTCTCTCTCTCTCGCAC
137	MLOC_73522	ERF	HORVU.MOREX.r2.6HG0458630.1	1448	1468	-	20.9091	2.63e-08	0.00403	GTCGCCGCCGTCGTCGTCGTC
138	MLOC_17236	Dof	HORVU.MOREX.r2.5HG0429750.1	377	397	+	20.5152	2.65e-08	0.00162	CTTTCTTTTCTTTTTTCTTTT
139	MLOC_78652	C2H2	HORVU.MOREX.r2.6HG0491300.1	345	364	-	21.697	2.76e-08	0.0125	GAAAAAAAGACAAAAAAACA
140	MLOC_17236	Dof	HORVU.MOREX.r2.7HG0610750.1	1009	1029	+	20.4394	2.89e-08	0.00162	CTTTCTTTTTTTTCTTCTTTT
141	MLOC_17236	Dof	HORVU.MOREX.r2.3HG0183040.1	1113	1133	+	20.4242	2.93e-08	0.00162	TTCACTTTTTTCCTTTTATAT
142	MLOC_63834	ERF	HORVU.MOREX.r2.3HG0187560.1	568	587	+	18.9848	2.98e-08	0.00513	GGCGGCGGCTGCGGCAGCGG
143	MLOC_70754	AP2	HORVU.MOREX.r2.1HG0078280.1	1198	1217	-	20.7821	2.99e-08	0.000811	GAAAGAAAGAAAGAGAGAAA
144	MLOC_55323	ERF	HORVU.MOREX.r2.2HG0137450.1	291	309	-	20.6667	3.03e-08	0.00296	TGACGAAGGCGGCGGCGGA
145	MLOC_70754	AP2	HORVU.MOREX.r2.1HG0029960.1	1300	1319	-	20.7692	3.03e-08	0.000811	AAAGAAGAAAGAACAAGAAA
146	MLOC_77405	ERF	HORVU.MOREX.r2.2HG0137450.1	288	308	-	21.2676	3.1e-08	0.00268	GACGAAGGCGGCGGCGGAGGA
147	MLOC_70754	AP2	HORVU.MOREX.r2.2HG0137960.1	724	743	-	20.7436	3.12e-08	0.000811	AAAAGAAAAAGAAAAAAAAA
148	MLOC_3855	C2H2	HORVU.MOREX.r2.1HG0064430.1	212	230	+	21.1984	3.16e-08	0.0005	CATCTCCTTCCTCCTCCTC
149	MLOC_69438	ERF	HORVU.MOREX.r2.3HG0187560.1	516	530	-	20.4091	3.21e-08	0.00493	GCGCCGCCGCCGCCG
150	MLOC_12223	ERF	HORVU.MOREX.r2.3HG0275710.1	156	170	-	20.0303	3.49e-08	0.00527	GACGGAGGCGGTGGA
151	MLOC_77405	ERF	HORVU.MOREX.r2.2HG0137450.1	763	783	-	21.1268	3.51e-08	0.00268	GGTGGAGGAGGTGGAGGAGGA
152	MLOC_14363	C2H2	HORVU.MOREX.r2.6HG0491300.1	348	364	-	21.2273	3.62e-08	0.0163	GAAAAAAAGACAAAAAA
153	MLOC_55323	ERF	HORVU.MOREX.r2.3HG0241610.1	1304	1322	-	2022-05-20	3.64e-08	0.00296	AGGAGGAGGCGGAGGAGGA
154	MLOC_3855	C2H2	HORVU.MOREX.r2.4HG0288120.1	1470	1488	+	21.0238	3.65e-08	0.00055	GCTCCTCCTCCTCCTCCCC
155	MLOC_55323	ERF	HORVU.MOREX.r2.3HG0211410.1	832	850	-	20.4848	3.7e-08	0.00296	TGGAAGAGGCGGTGGAGGC
156	MLOC_3855	C2H2	HORVU.MOREX.r2.2HG0137450.1	113	131	+	21	3.73e-08	0.00055	CCTTGCCCTCCTCCTCCTC
157	MLOC_55144	ERF	HORVU.MOREX.r2.6HG0516890.1	1022	1041	-	20.3182	3.77e-08	0.00386	CACGGCCACCGTCGCCGTCG
158	MLOC_73724	Dof	HORVU.MOREX.r2.7HG0621290.1	149	169	-	19.2424	3.83e-08	0.00345	CCAAAAAAGAAAAAGAAAAAA
159	MLOC_55323	ERF	HORVU.MOREX.r2.4HG0333430.1	1374	1392	-	20.4394	3.88e-08	0.00296	GGGGGGCAGCGGCGGAGGA
160	MLOC_58641	ERF	HORVU.MOREX.r2.5HG0441180.1	781	801	+	21.1143	3.95e-08	0.00282	CCGCCGCCGCCGAAGACGCCT
161	MLOC_70754	AP2	HORVU.MOREX.r2.5HG0426190.1	767	786	+	20.5256	3.97e-08	0.000973	TGAAAAAAAAAGAAAAAAAA
162	MLOC_73522	ERF	HORVU.MOREX.r2.4HG0277340.1	1264	1284	-	20.5303	3.98e-08	0.00456	TCCGCCGCCGCCTCCTGCTGC
163	MLOC_59663	MYB_related	HORVU.MOREX.r2.7HG0614010.1	69	83	-	16.7424	3.99e-08	0.0182	CCCACCTACCACCGC
164	MLOC_17236	Dof	HORVU.MOREX.r2.3HG0183040.1	605	625	+	20.1364	4.01e-08	0.00197	TTTTCTTTTTCTGTTTTATTA
165	MLOC_80197	ERF	HORVU.MOREX.r2.3HG0187560.1	506	533	-	20.2121	4.06e-08	0.00414	CTGGCGCCGCCGCCGCCGGAGCTCCGCC
166	MLOC_58641	ERF	HORVU.MOREX.r2.7HG0554640.1	246	266	-	21.0714	4.1e-08	0.00282	TTGCCGCCACCACCTCCGCCG
167	MLOC_77405	ERF	HORVU.MOREX.r2.5HG0441180.1	638	658	-	20.9437	4.12e-08	0.0027	AGTGCTGGTGTCGGCGGTGGT
168	MLOC_63834	ERF	HORVU.MOREX.r2.5HG0441180.1	772	791	-	18.7727	4.16e-08	0.00513	GGCGGCGGCGGCGAGGTCGG
169	MLOC_55144	ERF	HORVU.MOREX.r2.5HG0441300.1	1265	1284	+	20.2121	4.19e-08	0.00386	AACCACCACCACCACCACCG
170	MLOC_38561	ERF	HORVU.MOREX.r2.4HG0277340.1	1266	1286	+	20.3182	4.21e-08	0.0058	AGCAGGAGGCGGCGGCGGAGT
171	MLOC_69987	ERF	HORVU.MOREX.r2.3HG0187560.1	516	530	-	20.4545	4.28e-08	0.00605	GCGCCGCCGCCGCCG
172	MLOC_58641	ERF	HORVU.MOREX.r2.3HG0187560.1	510	530	-	21.0143	4.3e-08	0.00282	GCGCCGCCGCCGCCGGAGCTC
173	MLOC_70754	AP2	HORVU.MOREX.r2.5HG0429750.1	380	399	-	20.4359	4.36e-08	0.00101	AAAAAAGAAAAAAGAAAAGA
174	MLOC_80197	ERF	HORVU.MOREX.r2.5HG0441180.1	772	799	+	20.1515	4.42e-08	0.00414	CCGACCTCGCCGCCGCCGCCGAAGACGC
175	MLOC_69438	ERF	HORVU.MOREX.r2.7HG0554640.1	243	257	-	20.1364	4.44e-08	0.00511	CCACCTCCGCCGCAA
176	MLOC_15776	BBR-BPC	HORVU.MOREX.r2.1HG0012950.1	663	683	+	18.75	4.45e-08	0.000353	CTCTCTCTCTCTCTCTAAACC
177	MLOC_3855	C2H2	HORVU.MOREX.r2.4HG0325820.1	1117	1135	-	20.7778	4.46e-08	0.00061	CCTCCCCTTCCTCCTTCAC
178	MLOC_63834	ERF	HORVU.MOREX.r2.6HG0461040.1	1458	1477	-	18.7273	4.47e-08	0.00513	GGCGGTGGCGGAGGGAGGGA
179	MLOC_81003	bZIP	HORVU.MOREX.r2.2HG0096880.1	48	59	-	16.0404	4.54e-08	0.0211	TGCTGACGTGGC
180	MLOC_6062	bZIP	HORVU.MOREX.r2.2HG0096880.1	48	59	+	22.4444	4.54e-08	0.0211	GCCACGTCAGCA
181	MLOC_55323	ERF	HORVU.MOREX.r2.3HG0187560.1	561	579	+	20.2879	4.57e-08	0.00299	CGGCGGAGGCGGCGGCTGC
182	MLOC_24530	ERF	HORVU.MOREX.r2.2HG0137450.1	289	303	+	20.2424	4.59e-08	0.0212	CCTCCGCCGCCGCCT
183	MLOC_3855	C2H2	HORVU.MOREX.r2.5HG0399140.1	451	469	+	20.7381	4.61e-08	0.00061	CCTCCTCCTCCAAATCCTC
184	MLOC_3855	C2H2	HORVU.MOREX.r2.3HG0187560.1	1434	1452	-	20.7302	4.65e-08	0.00061	TCGCTTTCTCCTCCTCCTC
185	MLOC_3855	C2H2	HORVU.MOREX.r2.3HG0241610.1	1302	1320	+	20.7222	4.69e-08	0.00061	ACTCCTCCTCCGCCTCCTC
186	MLOC_15776	BBR-BPC	HORVU.MOREX.r2.5HG0441300.1	790	810	+	18.5395	4.89e-08	0.000381	TAACCTCTCTCTCTCTCTCCC
187	MLOC_57142	GATA	HORVU.MOREX.r2.3HG0275710.1	814	832	-	20.3553	4.92e-08	0.00564	CATCATCTTCTTCTTCTTC
188	MLOC_3107	GATA	HORVU.MOREX.r2.4HG0318680.1	719	733	-	20.4242	4.96e-08	0.0114	TCATCATCGTCATCT
189	MLOC_73522	ERF	HORVU.MOREX.r2.3HG0187560.1	511	531	-	20.3182	4.98e-08	0.00457	GGCGCCGCCGCCGCCGGAGCT
190	MLOC_38561	ERF	HORVU.MOREX.r2.5HG0441180.1	781	801	-	20.1667	5.04e-08	0.0058	AGGCGTCTTCGGCGGCGGCGG
191	MLOC_3107	GATA	HORVU.MOREX.r2.7HG0544030.1	1334	1348	-	20.3788	5.05e-08	0.0114	TCATCATCACCATCG
192	MLOC_73724	Dof	HORVU.MOREX.r2.2HG0111260.1	1079	1099	+	19.0303	5.07e-08	0.0038	AAAAAAATGGAAAAGAAAATA
193	MLOC_70754	AP2	HORVU.MOREX.r2.6HG0461040.1	759	778	+	20.2949	5.07e-08	0.00108	AATAAATAAAAAAAAAAAGA
194	MLOC_70754	AP2	HORVU.MOREX.r2.5HG0429750.1	386	405	-	20.2821	5.14e-08	0.00108	AAAAAGAAAAAAGAAAAAAG
195	MLOC_15776	BBR-BPC	HORVU.MOREX.r2.2HG0115650.1	893	913	+	18.4211	5.15e-08	0.000391	AACCACCTCTCTCTCTCTCTC
196	MLOC_55144	ERF	HORVU.MOREX.r2.7HG0554640.1	243	262	-	20	5.17e-08	0.00397	CGCCACCACCTCCGCCGCAA
197	MLOC_23884	B3	HORVU.MOREX.r2.7HG0531270.1	1266	1286	+	18.1831	5.18e-08	0.0235	GAGACGTTTTTGGCGGGCAAA
198	MLOC_80197	ERF	HORVU.MOREX.r2.3HG0187560.1	554	581	-	20.0303	5.22e-08	0.00414	CCGCAGCCGCCGCCTCCGCCGAAAACCC
199	MLOC_15776	BBR-BPC	HORVU.MOREX.r2.1HG0012950.1	923	943	+	18.3947	5.22e-08	0.000391	CCTTCTCTCTCTCTCTCTTCA
200	MLOC_15776	BBR-BPC	HORVU.MOREX.r2.2HG0115650.1	237	257	+	18.3684	5.28e-08	0.000391	GTGTGTGTCTCTCTCTCTCTC
201	MLOC_80197	ERF	HORVU.MOREX.r2.2HG0137450.1	286	313	+	20	5.43e-08	0.00414	TATCCTCCGCCGCCGCCTTCGTCATGGA
202	MLOC_15776	BBR-BPC	HORVU.MOREX.r2.7HG0532420.1	1451	1471	-	18.3026	5.44e-08	0.000396	AACTCTCTCTCTCTATATATA
203	MLOC_77405	ERF	HORVU.MOREX.r2.3HG0191350.1	465	485	-	20.6197	5.44e-08	0.00312	GACGGCGGCGGTGGCCGTGGA
204	MLOC_12223	ERF	HORVU.MOREX.r2.1HG0064430.1	178	192	-	19.6515	5.6e-08	0.00527	GGAGGAGGCGGTGGG
205	MLOC_12223	ERF	HORVU.MOREX.r2.3HG0211410.1	835	849	-	19.6364	5.8e-08	0.00527	GGAAGAGGCGGTGGA
206	MLOC_70754	AP2	HORVU.MOREX.r2.6HG0491300.1	348	367	-	20.1667	5.81e-08	0.00116	AAAGAAAAAAAGACAAAAAA
207	MLOC_15776	BBR-BPC	HORVU.MOREX.r2.2HG0154090.1	962	982	+	18.1447	5.83e-08	0.000414	GCAGCTTTCTCTCTCTCTCTC
208	MLOC_15776	BBR-BPC	HORVU.MOREX.r2.3HG0268450.1	1417	1437	+	18.1316	5.87e-08	0.000414	TTGTCTCCCTCTCTCTCTCAT
209	MLOC_17236	Dof	HORVU.MOREX.r2.5HG0429750.1	383	403	+	19.7727	5.89e-08	0.0026	TTTCTTTTTTCTTTTTTCTTT
210	MLOC_73724	Dof	HORVU.MOREX.r2.4HG0342010.1	561	581	-	18.9091	5.93e-08	0.00381	AAAAAACATCAAAAGTAAAAA
211	MLOC_3855	C2H2	HORVU.MOREX.r2.3HG0194400.1	1481	1499	-	20.4286	5.94e-08	0.000752	TCTCCACCTCCTCCTCTAC
212	MLOC_70754	AP2	HORVU.MOREX.r2.5HG0429750.1	385	404	-	20.1282	6.04e-08	0.00116	AAAAGAAAAAAGAAAAAAGA
213	MLOC_77405	ERF	HORVU.MOREX.r2.1HG0064430.1	220	240	-	20.4366	6.36e-08	0.00324	GGAGGAGGAGGAGGAGGAGGA
214	MLOC_69987	ERF	HORVU.MOREX.r2.3HG0196440.1	1277	1291	+	20.1061	6.4e-08	0.00605	CCGTCGCCGCCGTCA
215	MLOC_15776	BBR-BPC	HORVU.MOREX.r2.3HG0191350.1	1291	1311	-	17.9342	6.4e-08	0.000444	CGTTTTCTCTCTCTCTCTCTC
216	MLOC_69987	ERF	HORVU.MOREX.r2.6HG0461040.1	1464	1478	+	20.0909	6.56e-08	0.00605	CCTCCGCCACCGCCA
217	MLOC_3095	ERF	HORVU.MOREX.r2.4HG0336640.1	1274	1288	-	18.1667	6.62e-08	0.0307	CAGTGTCGGTGGTGA
218	MLOC_51930	bZIP	HORVU.MOREX.r2.2HG0096880.1	47	61	-	20.6818	6.67e-08	0.0308	ATTGCTGACGTGGCT
219	MLOC_70754	AP2	HORVU.MOREX.r2.1HG0078280.1	1196	1215	-	20.0256	6.71e-08	0.00124	AAGAAAGAAAGAGAGAAAGG
220	MLOC_58641	ERF	HORVU.MOREX.r2.2HG0137450.1	286	306	+	20.4714	6.82e-08	0.00391	TATCCTCCGCCGCCGCCTTCG
221	MLOC_69438	ERF	HORVU.MOREX.r2.3HG0196440.1	1277	1291	+	19.803	6.84e-08	0.00631	CCGTCGCCGCCGTCA
222	MLOC_12223	ERF	HORVU.MOREX.r2.4HG0277340.1	1270	1284	+	2022-05-19	6.86e-08	0.00527	GGAGGCGGCGGCGGA
223	MLOC_10556	MYB	HORVU.MOREX.r2.3HG0188920.1	829	843	+	17.8485	6.93e-08	0.0321	AAATATGACCGTTGT
224	MLOC_17236	Dof	HORVU.MOREX.r2.2HG0111260.1	1077	1097	-	19.6061	7e-08	0.00281	TTTTCTTTTCCATTTTTTTCG
225	MLOC_73522	ERF	HORVU.MOREX.r2.5HG0441180.1	777	797	+	19.9697	7.12e-08	0.00545	CTCGCCGCCGCCGCCGAAGAC
226	MLOC_15725	B3	HORVU.MOREX.r2.6HG0450820.1	1100	1114	+	18.5455	7.22e-08	0.0136	TCATACATGCATGCA
227	MLOC_55323	ERF	HORVU.MOREX.r2.4HG0277340.1	1269	1287	+	19.8182	7.44e-08	0.00426	AGGAGGCGGCGGCGGAGTC
228	MLOC_61901	MIKC_MADS	HORVU.MOREX.r2.3HG0213090.1	599	610	+	18.6032	7.47e-08	0.0343	CCAAAAATGGAA
229	MLOC_3855	C2H2	HORVU.MOREX.r2.1HG0065200.1	1474	1492	-	20.127	7.6e-08	0.000935	GCTCCTCCTCCTCCTCCTA
230	MLOC_6711	bZIP	HORVU.MOREX.r2.6HG0489450.1	933	947	+	20.0455	7.66e-08	0.0354	TGCCACGTCGGCACT
231	MLOC_15725	B3	HORVU.MOREX.r2.1HG0078280.1	1449	1463	+	2022-05-18	7.68e-08	0.0136	ATATGCATGCATGGA
232	MLOC_57518	C2H2	HORVU.MOREX.r2.6HG0491300.1	347	364	-	20.5303	7.73e-08	0.0351	GAAAAAAAGACAAAAAAA
233	MLOC_55144	ERF	HORVU.MOREX.r2.6HG0474480.1	822	841	-	19.5758	7.79e-08	0.00512	CACCTTCGTCGTCACCGTCG
234	MLOC_17236	Dof	HORVU.MOREX.r2.6HG0491300.1	894	914	-	2022-05-19	7.8e-08	0.00287	TTTACTTTTCCTTTTTCCTTC
235	MLOC_69987	ERF	HORVU.MOREX.r2.6HG0513260.1	1257	1271	+	19.803	7.94e-08	0.00611	CCCTCGCCGCCGCCG
236	MLOC_52944	MIKC_MADS	HORVU.MOREX.r2.5HG0406630.1	706	724	-	20.5152	7.99e-08	0.0357	TTTCCCTAAATAGAAACAA
237	MLOC_73724	Dof	HORVU.MOREX.r2.6HG0491300.1	911	931	+	18.6515	8.22e-08	0.00462	TAAAAATTAAAAAAGAAAAAA
238	MLOC_15776	BBR-BPC	HORVU.MOREX.r2.7HG0532420.1	1455	1475	-	17.3421	8.3e-08	0.000561	GTCTAACTCTCTCTCTCTATA
239	MLOC_15776	BBR-BPC	HORVU.MOREX.r2.7HG0532420.1	1449	1469	-	17.3289	8.34e-08	0.000561	CTCTCTCTCTCTATATATATA
240	MLOC_58641	ERF	HORVU.MOREX.r2.3HG0187560.1	567	587	-	20.1857	8.64e-08	0.0044	CCGCTGCCGCAGCCGCCGCCT
241	MLOC_43806	MYB	HORVU.MOREX.r2.7HG0589960.1	522	542	-	17.7121	8.78e-08	0.0395	CCCTCACTCCTTCACCAACCT
242	MLOC_17236	Dof	HORVU.MOREX.r2.4HG0342010.1	563	583	+	19.3788	8.83e-08	0.00299	TTTACTTTTGATGTTTTTTTA
243	MLOC_15776	BBR-BPC	HORVU.MOREX.r2.3HG0183040.1	12	32	-	17.1974	8.83e-08	0.000585	TTTCTTCTGTCTCTCTCTCTC
244	MLOC_3855	C2H2	HORVU.MOREX.r2.5HG0385870.1	757	775	-	19.9127	8.98e-08	0.00107	CCTCTTCTTCTTCTTCTTC
245	MLOC_73522	ERF	HORVU.MOREX.r2.4HG0277340.1	1267	1287	-	19.7273	9.07e-08	0.00594	GACTCCGCCGCCGCCTCCTGC
246	MLOC_70754	AP2	HORVU.MOREX.r2.1HG0078280.1	1202	1221	-	19.7179	9.15e-08	0.00162	GAAAGAAAGAAAGAAAGAGA
247	MLOC_3855	C2H2	HORVU.MOREX.r2.1HG0064430.1	41	59	+	19.881	9.2e-08	0.00107	CTCCATCCCCTTCCTCCTC
248	MLOC_55144	ERF	HORVU.MOREX.r2.3HG0187560.1	567	586	-	19.3939	9.25e-08	0.00523	CGCTGCCGCAGCCGCCGCCT
249	MLOC_77405	ERF	HORVU.MOREX.r2.5HG0426190.1	1339	1359	-	19.9718	9.34e-08	0.00428	GGCGCTGGAGGAGGAGGAGGA
250	MLOC_15776	BBR-BPC	HORVU.MOREX.r2.1HG0012950.1	999	1019	+	17.0395	9.45e-08	0.000606	CTCTCTCTCTCTCTCTACACA
251	MLOC_15776	BBR-BPC	HORVU.MOREX.r2.1HG0078280.1	1193	1213	+	17.0263	9.5e-08	0.000606	CTTCCTTTCTCTCTTTCTTTC
252	MLOC_15776	BBR-BPC	HORVU.MOREX.r2.1HG0057890.1	760	780	+	17.0132	9.56e-08	0.000606	CTCAATTTCTCTCTCTTTTTA
253	MLOC_34885	MYB	HORVU.MOREX.r2.2HG0115650.1	886	904	-	18.1515	9.72e-08	0.0439	AGAGAGGTGGTTGGGGCGT
254	MLOC_73724	Dof	HORVU.MOREX.r2.6HG0491140.1	301	321	-	18.5152	9.74e-08	0.00487	AAAACAATAAAAAAGATAAAA
255	MLOC_69438	ERF	HORVU.MOREX.r2.6HG0513260.1	1257	1271	+	19.4848	9.8e-08	0.00753	CCCTCGCCGCCGCCG
256	MLOC_80197	ERF	HORVU.MOREX.r2.6HG0458630.1	1446	1473	-	19.5455	9.82e-08	0.00642	TGGTCGTCGCCGCCGTCGTCGTCGTCGG
257	MLOC_70754	AP2	HORVU.MOREX.r2.5HG0429750.1	387	406	-	19.6282	1e-07	0.0017	GAAAAAGAAAAAAGAAAAAA
258	MLOC_76271	MYB_related	HORVU.MOREX.r2.7HG0531270.1	1329	1343	-	17.9848	1e-07	0.0461	CAAACCTTATCCATT
259	MLOC_55144	ERF	HORVU.MOREX.r2.2HG0137450.1	290	309	+	19.2879	1.02e-07	0.00523	CTCCGCCGCCGCCTTCGTCA
260	MLOC_63834	ERF	HORVU.MOREX.r2.6HG0511990.1	1471	1490	+	18.1667	1.02e-07	0.00942	GTCGGCGGAGGTGGCCGGAG
261	MLOC_15776	BBR-BPC	HORVU.MOREX.r2.4HG0326360.1	992	1012	+	16.8421	1.03e-07	0.000643	CCATCCCTCTCTCTTTCTTTC
262	MLOC_63436	bZIP	HORVU.MOREX.r2.2HG0096880.1	47	61	-	20.3485	1.04e-07	0.048	ATTGCTGACGTGGCT
263	MLOC_56472	MIKC_MADS	HORVU.MOREX.r2.7HG0567550.1	210	222	-	17.6286	1.04e-07	0.0484	ACAAAAATGGAAA
264	MLOC_17236	Dof	HORVU.MOREX.r2.6HG0491300.1	909	929	-	19.1818	1.07e-07	0.00339	TTTTCTTTTTTAATTTTTACT
265	MLOC_73522	ERF	HORVU.MOREX.r2.4HG0333430.1	1374	1394	+	19.5152	1.11e-07	0.00639	TCCTCCGCCGCTGCCCCCCCA
266	MLOC_15725	B3	HORVU.MOREX.r2.1HG0071510.1	28	42	+	18.2727	1.12e-07	0.0136	AAACGCATGCATGCA
267	MLOC_77331	bHLH	HORVU.MOREX.r2.7HG0614010.1	410	423	-	17.1316	1.16e-07	0.0539	AGGATGTCACGTGG
268	MLOC_58641	ERF	HORVU.MOREX.r2.4HG0277340.1	1263	1283	-	19.8143	1.17e-07	0.00521	CCGCCGCCGCCTCCTGCTGCT
269	MLOC_73724	Dof	HORVU.MOREX.r2.6HG0491300.1	350	370	-	18.3636	1.17e-07	0.00488	AAAAAAGAAAAAAAGACAAAA
270	MLOC_77405	ERF	HORVU.MOREX.r2.3HG0275710.1	1298	1318	-	19.6901	1.17e-07	0.00479	TGTGGAGGTGGAGGTGGAGGC
271	MLOC_15725	B3	HORVU.MOREX.r2.6HG0450820.1	1104	1118	+	18.2424	1.18e-07	0.0136	ACATGCATGCATGGA
272	MLOC_73724	Dof	HORVU.MOREX.r2.3HG0183040.1	1111	1131	-	18.3485	1.19e-07	0.00488	ATAAAAGGAAAAAAGTGAAAG
273	MLOC_57142	GATA	HORVU.MOREX.r2.4HG0318680.1	717	735	-	18.6842	1.22e-07	0.0112	CATCATCATCGTCATCTCG
274	MLOC_3855	C2H2	HORVU.MOREX.r2.2HG0137450.1	122	140	+	19.5159	1.22e-07	0.00138	CCTCCTCCTCCTCATGTTC
275	MLOC_70754	AP2	HORVU.MOREX.r2.6HG0491140.1	302	321	-	19.4103	1.24e-07	0.00201	AAAACAATAAAAAAGATAAA
276	MLOC_15776	BBR-BPC	HORVU.MOREX.r2.1HG0012950.1	993	1013	+	16.4079	1.24e-07	0.000752	TGCAATCTCTCTCTCTCTCTC
277	MLOC_15776	BBR-BPC	HORVU.MOREX.r2.5HG0397780.1	1149	1169	+	16.4079	1.24e-07	0.000752	GTCCTCTTCTCTCTCTCTCTC
278	MLOC_58641	ERF	HORVU.MOREX.r2.6HG0458630.1	1447	1467	-	19.7286	1.25e-07	0.00521	TCGCCGCCGTCGTCGTCGTCG
279	MLOC_3855	C2H2	HORVU.MOREX.r2.3HG0211410.1	833	851	+	19.4762	1.26e-07	0.00138	CCTCCACCGCCTCTTCCAC
280	MLOC_15776	BBR-BPC	HORVU.MOREX.r2.4HG0340630.1	905	925	+	16.3553	1.27e-07	0.000759	GAATCTCTCTCTCTCTCTCAT
281	MLOC_17236	Dof	HORVU.MOREX.r2.7HG0610750.1	1005	1025	+	19.0152	1.27e-07	0.00373	TTTTCTTTCTTTTTTTTCTTC
282	MLOC_70754	AP2	HORVU.MOREX.r2.7HG0621290.1	147	166	-	19.3718	1.28e-07	0.00201	AAAAAGAAAAAGAAAAAAGG
283	MLOC_3855	C2H2	HORVU.MOREX.r2.1HG0076620.1	1160	1178	+	19.4365	1.3e-07	0.00138	CGTCTTCTTCCTCCTCCTT
284	MLOC_77405	ERF	HORVU.MOREX.r2.2HG0137450.1	769	789	-	19.5493	1.31e-07	0.00479	GATGGAGGTGGAGGAGGTGGA
285	MLOC_3855	C2H2	HORVU.MOREX.r2.6HG0478960.1	1281	1299	+	19.3968	1.34e-07	0.00138	CTCCCCCTTCCTCCTTCTC
286	MLOC_3855	C2H2	HORVU.MOREX.r2.2HG0176340.1	1472	1490	+	19.3968	1.34e-07	0.00138	ATTCTTCTTCCTCCTCCAC
287	MLOC_69002	ERF	HORVU.MOREX.r2.3HG0187560.1	1147	1161	-	17.4545	1.35e-07	0.0155	GCGTCGTCGCCGGCG
288	MLOC_77405	ERF	HORVU.MOREX.r2.5HG0408490.1	1268	1288	-	19.507	1.36e-07	0.00479	GGAGATGCTTGCGGCGGTGGG
289	MLOC_70754	AP2	HORVU.MOREX.r2.5HG0397780.1	1156	1175	-	19.3077	1.36e-07	0.00201	AAGAGAGAGAGAGAGAGAGA
290	MLOC_70754	AP2	HORVU.MOREX.r2.3HG0191350.1	1287	1306	+	19.3077	1.36e-07	0.00201	AAGAGAGAGAGAGAGAGAGA
291	MLOC_69987	ERF	HORVU.MOREX.r2.3HG0187560.1	567	581	-	19.2273	1.38e-07	0.00772	CCGCAGCCGCCGCCT
292	MLOC_3855	C2H2	HORVU.MOREX.r2.3HG0275710.1	1068	1086	-	19.3413	1.39e-07	0.0014	CTTCTTCCTCCTCTCCATC
293	MLOC_55144	ERF	HORVU.MOREX.r2.6HG0513260.1	293	312	+	18.9242	1.43e-07	0.00543	CCTCGCCTCCGACGCCGCCG
294	MLOC_55144	ERF	HORVU.MOREX.r2.3HG0259610.1	1457	1476	+	18.9242	1.43e-07	0.00543	CGCCACCGCTCCCGCCGACA
295	MLOC_60958	C2H2	HORVU.MOREX.r2.6HG0491300.1	348	364	-	19.8636	1.44e-07	0.0653	GAAAAAAAGACAAAAAA
296	MLOC_3855	C2H2	HORVU.MOREX.r2.7HG0614010.1	1292	1310	+	19.3016	1.44e-07	0.00142	CTCCCTGCTCATCCTCCTC
297	MLOC_17236	Dof	HORVU.MOREX.r2.7HG0610750.1	1000	1020	+	18.8788	1.45e-07	0.00399	TTTTTTTTTCTTTCTTTTTTT
298	MLOC_24530	ERF	HORVU.MOREX.r2.6HG0513260.1	1260	1274	+	19.2727	1.46e-07	0.0266	TCGCCGCCGCCGTAA
299	MLOC_69987	ERF	HORVU.MOREX.r2.4HG0277340.1	1272	1286	-	19.1818	1.48e-07	0.00772	ACTCCGCCGCCGCCT
300	MLOC_15776	BBR-BPC	HORVU.MOREX.r2.1HG0012950.1	919	939	+	15.9737	1.48e-07	0.000878	CATGCCTTCTCTCTCTCTCTC
301	MLOC_77405	ERF	HORVU.MOREX.r2.4HG0277340.1	1264	1284	+	19.3803	1.5e-07	0.0049	GCAGCAGGAGGCGGCGGCGGA
302	MLOC_69987	ERF	HORVU.MOREX.r2.3HG0187560.1	519	533	-	19.1667	1.5e-07	0.00772	CTGGCGCCGCCGCCG
303	MLOC_64795	ARF	HORVU.MOREX.r2.7HG0621290.1	157	177	+	15.1687	1.51e-07	0.0677	TTTTCTTTTTTGGGGTAAAAA
304	MLOC_66348	NAC	HORVU.MOREX.r2.2HG0154390.1	635	654	+	18.0909	1.53e-07	0.0705	CGCCGTAGATGCCACGTCGC
305	MLOC_3855	C2H2	HORVU.MOREX.r2.1HG0064430.1	233	251	+	19.2063	1.54e-07	0.00149	CCTCCTCCTTCTACTCCCC
306	MLOC_61947	LBD	HORVU.MOREX.r2.5HG0408490.1	1109	1123	+	17.7273	1.55e-07	0.0717	GCGGAAATCCCGGAG
307	MLOC_70754	AP2	HORVU.MOREX.r2.2HG0148350.1	128	147	-	19.1667	1.56e-07	0.00218	CAAAAAAAGAAAAAGAAACG
308	MLOC_70754	AP2	HORVU.MOREX.r2.1HG0078280.1	1206	1225	-	19.1538	1.58e-07	0.00218	CAAAGAAAGAAAGAAAGAAA
309	MLOC_63834	ERF	HORVU.MOREX.r2.2HG0137450.1	283	302	-	17.8485	1.59e-07	0.00999	GGCGGCGGCGGAGGATATGG
310	MLOC_73522	ERF	HORVU.MOREX.r2.3HG0187560.1	559	579	-	19.1364	1.6e-07	0.00814	GCAGCCGCCGCCTCCGCCGAA
311	MLOC_58641	ERF	HORVU.MOREX.r2.4HG0333430.1	1372	1392	+	19.4143	1.6e-07	0.00603	CTTCCTCCGCCGCTGCCCCCC
312	MLOC_77405	ERF	HORVU.MOREX.r2.5HG0429750.1	1376	1396	+	19.2958	1.6e-07	0.0049	AGGAGTGGTGGTGGTGGTGGG
313	MLOC_55144	ERF	HORVU.MOREX.r2.3HG0253120.1	1252	1271	+	18.7727	1.64e-07	0.00543	CTCCTACACCACCACCACCA
314	MLOC_58641	ERF	HORVU.MOREX.r2.5HG0441300.1	1407	1427	+	19.3286	1.71e-07	0.00603	CATCCGCCGCCGCCCCGCCCC
315	MLOC_3855	C2H2	HORVU.MOREX.r2.2HG0137450.1	761	779	+	19.0714	1.71e-07	0.00161	GATCCTCCTCCACCTCCTC
316	MLOC_38561	ERF	HORVU.MOREX.r2.6HG0458630.1	1450	1470	+	19.0455	1.71e-07	0.0158	CGACGACGACGGCGGCGACGA
317	MLOC_63066	bZIP	HORVU.MOREX.r2.6HG0489450.1	933	947	-	19.2879	1.71e-07	0.0793	AGTGCCGACGTGGCA
318	MLOC_70754	AP2	HORVU.MOREX.r2.5HG0429750.1	393	412	-	19.0641	1.72e-07	0.0023	GAGGAAGAAAAAGAAAAAAG
319	MLOC_73724	Dof	HORVU.MOREX.r2.3HG0183040.1	603	623	-	18.0303	1.74e-07	0.00636	ATAAAACAGAAAAAGAAAACA
320	MLOC_17236	Dof	HORVU.MOREX.r2.6HG0491300.1	378	398	+	18.6818	1.75e-07	0.00454	TTTACTTTTCATTTTTTTGCG
321	MLOC_69438	ERF	HORVU.MOREX.r2.3HG0187560.1	567	581	-	18.9242	1.76e-07	0.0116	CCGCAGCCGCCGCCT
322	MLOC_69002	ERF	HORVU.MOREX.r2.2HG0137450.1	289	303	+	17.2879	1.78e-07	0.0155	CCTCCGCCGCCGCCT
323	MLOC_65286	NAC	HORVU.MOREX.r2.5HG0416660.1	1133	1151	+	18.6818	1.78e-07	0.0804	CTTGAAGAACAAGTAAACG
324	MLOC_70754	AP2	HORVU.MOREX.r2.5HG0397780.1	1160	1179	-	19.0128	1.8e-07	0.00234	GGGAAAGAGAGAGAGAGAGA
325	MLOC_73724	Dof	HORVU.MOREX.r2.2HG0089280.1	666	686	-	17.9848	1.84e-07	0.00636	AAGGAAAGGAAAAAGAAAATG
326	MLOC_59663	MYB_related	HORVU.MOREX.r2.4HG0280140.1	303	317	+	16.1364	1.85e-07	0.0421	CCCACCAACCATAAC
327	MLOC_55144	ERF	HORVU.MOREX.r2.5HG0399140.1	443	462	+	18.6364	1.85e-07	0.00543	CAGCGCCGCCTCCTCCTCCA
328	MLOC_55144	ERF	HORVU.MOREX.r2.3HG0211410.1	825	844	+	18.6364	1.85e-07	0.00543	CCTCTTCGCCTCCACCGCCT
329	MLOC_17236	Dof	HORVU.MOREX.r2.5HG0426190.1	768	788	-	18.6212	1.85e-07	0.00454	GTTTTTTTTTCTTTTTTTTTC
330	MLOC_3855	C2H2	HORVU.MOREX.r2.2HG0137450.1	770	788	+	18.9603	1.85e-07	0.00167	CCACCTCCTCCACCTCCAT
331	MLOC_3855	C2H2	HORVU.MOREX.r2.2HG0113870.1	292	310	-	18.9524	1.87e-07	0.00167	CTGCTTCCTTCACCTCCTC
332	MLOC_15776	BBR-BPC	HORVU.MOREX.r2.2HG0154090.1	984	1004	+	15.4079	1.88e-07	0.0011	CTCTCTCTCTCTCTCGCACAC
333	MLOC_3855	C2H2	HORVU.MOREX.r2.5HG0399140.1	454	472	+	18.9365	1.89e-07	0.00167	CCTCCTCCAAATCCTCATC
334	MLOC_63834	ERF	HORVU.MOREX.r2.3HG0211410.1	824	843	-	17.7121	1.92e-07	0.00999	GGCGGTGGAGGCGAAGAGGC
335	MLOC_12223	ERF	HORVU.MOREX.r2.3HG0191350.1	471	485	-	18.5909	1.92e-07	0.0125	GACGGCGGCGGTGGC
336	MLOC_60045	bZIP	HORVU.MOREX.r2.2HG0137960.1	519	529	+	16.5152	1.94e-07	0.0899	ACCAGCTGGCA
337	MLOC_55144	ERF	HORVU.MOREX.r2.3HG0187560.1	516	535	-	18.5758	1.96e-07	0.00543	CGCTGGCGCCGCCGCCGCCG
338	MLOC_15776	BBR-BPC	HORVU.MOREX.r2.5HG0441300.1	1067	1087	-	15.2895	1.97e-07	0.00114	CCCTCCTACTTTCTCTCTCTA
339	MLOC_69987	ERF	HORVU.MOREX.r2.7HG0554640.1	243	257	-	18.9091	1.98e-07	0.00859	CCACCTCCGCCGCAA
340	MLOC_55144	ERF	HORVU.MOREX.r2.3HG0275710.1	1297	1316	+	18.5606	1.98e-07	0.00543	TGCCTCCACCTCCACCTCCA
341	MLOC_44514	MIKC_MADS	HORVU.MOREX.r2.7HG0567550.1	209	222	-	18.2576	2e-07	0.0556	ACAAAAATGGAAAG
342	MLOC_69987	ERF	HORVU.MOREX.r2.4HG0277340.1	1269	1283	-	18.8485	2.05e-07	0.00859	CCGCCGCCGCCTCCT
343	MLOC_24530	ERF	HORVU.MOREX.r2.5HG0441180.1	781	795	+	18.9848	2.05e-07	0.0266	CCGCCGCCGCCGAAG
344	MLOC_70754	AP2	HORVU.MOREX.r2.1HG0032950.1	1027	1046	-	18.8718	2.05e-07	0.00259	GGAGAAGAGAAAGAAAAAAA
345	MLOC_15725	B3	HORVU.MOREX.r2.1HG0071510.1	792	806	-	17.8788	2.07e-07	0.0147	CCATGCATGCATGCA
346	MLOC_69002	ERF	HORVU.MOREX.r2.3HG0187560.1	258	272	+	17.197	2.08e-07	0.0155	CGTCCGCCGCCGGCT
347	MLOC_63834	ERF	HORVU.MOREX.r2.3HG0187560.1	517	536	+	17.6515	2.08e-07	0.00999	GGCGGCGGCGGCGCCAGCGC
348	MLOC_55323	ERF	HORVU.MOREX.r2.7HG0554640.1	246	264	+	18.7727	2.08e-07	0.0106	CGGCGGAGGTGGTGGCGGC
349	MLOC_73724	Dof	HORVU.MOREX.r2.6HG0491300.1	376	396	-	17.8788	2.08e-07	0.00668	CAAAAAAATGAAAAGTAAAGA
350	MLOC_3855	C2H2	HORVU.MOREX.r2.1HG0076620.1	1163	1181	+	18.8016	2.08e-07	0.00181	CTTCTTCCTCCTCCTTTTT
351	MLOC_69438	ERF	HORVU.MOREX.r2.4HG0277340.1	1272	1286	-	18.7727	2.1e-07	0.012	ACTCCGCCGCCGCCT
352	MLOC_55144	ERF	HORVU.MOREX.r2.2HG0137450.1	287	306	+	18.4848	2.12e-07	0.00543	ATCCTCCGCCGCCGCCTTCG
353	MLOC_12223	ERF	HORVU.MOREX.r2.7HG0554640.1	247	261	+	2022-05-18	2.17e-07	0.0125	GGCGGAGGTGGTGGC
354	MLOC_55144	ERF	HORVU.MOREX.r2.5HG0426190.1	1341	1360	+	18.4545	2.18e-07	0.00543	CTCCTCCTCCTCCAGCGCCA
355	MLOC_62335	bHLH	HORVU.MOREX.r2.1HG0059820.1	743	757	-	17.9848	2.19e-07	0.101	CACGTGTCATGCACG
356	MLOC_3095	ERF	HORVU.MOREX.r2.5HG0441300.1	870	884	-	17.4848	2.2e-07	0.0508	AAGTGTCGGTGACGG
357	MLOC_70754	AP2	HORVU.MOREX.r2.1HG0032950.1	1025	1044	-	18.7821	2.23e-07	0.00273	AGAAGAGAAAGAAAAAAAAA
358	MLOC_63834	ERF	HORVU.MOREX.r2.3HG0191350.1	463	482	-	17.5909	2.25e-07	0.00999	GGCGGCGGTGGCCGTGGATG
359	MLOC_3855	C2H2	HORVU.MOREX.r2.3HG0187560.1	1431	1449	-	18.6825	2.27e-07	0.0019	CTTTCTCCTCCTCCTCGGC
360	MLOC_63834	ERF	HORVU.MOREX.r2.6HG0476220.1	776	795	+	17.5758	2.3e-07	0.00999	GGCGGTGGGGGTGGGGGGCG
361	MLOC_55144	ERF	HORVU.MOREX.r2.5HG0426190.1	1335	1354	+	18.3939	2.3e-07	0.00543	CTCCTCCTCCTCCTCCTCCA
362	MLOC_3855	C2H2	HORVU.MOREX.r2.1HG0076620.1	1157	1175	+	18.6667	2.3e-07	0.0019	CTCCGTCTTCTTCCTCCTC
363	MLOC_51353	CPP	HORVU.MOREX.r2.2HG0114490.1	1437	1449	+	14.26	2.31e-07	0.105	ATAAATTTTAAAA
364	MLOC_3855	C2H2	HORVU.MOREX.r2.5HG0426190.1	1328	1346	+	18.6587	2.31e-07	0.0019	ACACTCCCTCCTCCTCCTC
365	MLOC_69438	ERF	HORVU.MOREX.r2.6HG0461040.1	1464	1478	+	18.6515	2.34e-07	0.012	CCTCCGCCACCGCCA
366	MLOC_70754	AP2	HORVU.MOREX.r2.7HG0610750.1	1003	1022	-	18.7179	2.36e-07	0.00281	GAAAAAAAAGAAAGAAAAAA
367	MLOC_55144	ERF	HORVU.MOREX.r2.2HG0137450.1	765	784	+	18.3636	2.36e-07	0.00543	CTCCTCCACCTCCTCCACCT
368	MLOC_69002	ERF	HORVU.MOREX.r2.3HG0196440.1	1277	1291	+	17.1212	2.36e-07	0.0155	CCGTCGCCGCCGTCA
369	MLOC_69002	ERF	HORVU.MOREX.r2.6HG0513260.1	453	467	-	17.1212	2.36e-07	0.0155	CCTCCGTCGCCGTCG
370	MLOC_77405	ERF	HORVU.MOREX.r2.5HG0426190.1	1333	1353	-	18.7887	2.37e-07	0.00644	GGAGGAGGAGGAGGAGGAGGG
371	MLOC_56753	MYB	HORVU.MOREX.r2.5HG0408490.1	1365	1385	-	16.803	2.39e-07	0.108	GAGGGGAGGACGGTAGGTGGG
372	MLOC_63834	ERF	HORVU.MOREX.r2.3HG0196440.1	1271	1290	-	17.5455	2.39e-07	0.00999	GACGGCGGCGACGGGGTTTG
373	MLOC_15776	BBR-BPC	HORVU.MOREX.r2.5HG0441300.1	1028	1048	-	14.8026	2.4e-07	0.00137	TCCATCCCCTCTCTCTCTCTA
374	MLOC_3107	GATA	HORVU.MOREX.r2.6HG0450820.1	1251	1265	-	17.7576	2.41e-07	0.036	TAATCATCATCATCC
375	MLOC_77405	ERF	HORVU.MOREX.r2.3HG0211410.1	835	855	-	18.7606	2.43e-07	0.00644	GGTCGTGGAAGAGGCGGTGGA
376	MLOC_70754	AP2	HORVU.MOREX.r2.6HG0491300.1	911	930	+	18.6795	2.44e-07	0.00284	TAAAAATTAAAAAAGAAAAA
377	MLOC_57142	GATA	HORVU.MOREX.r2.4HG0318680.1	169	187	-	17.3421	2.44e-07	0.0185	CATCATCATCATAGCCAAC
378	MLOC_72525	LBD	HORVU.MOREX.r2.3HG0187560.1	567	587	-	18.6212	2.46e-07	0.0244	CCGCTGCCGCAGCCGCCGCCT
379	MLOC_44514	MIKC_MADS	HORVU.MOREX.r2.7HG0621290.1	157	170	-	17.9848	2.46e-07	0.0556	CCCAAAAAAGAAAA
380	MLOC_73724	Dof	HORVU.MOREX.r2.3HG0238870.1	990	1010	+	17.7121	2.52e-07	0.00755	TGAGAAATGAAAAAGGAAAGA
381	MLOC_77405	ERF	HORVU.MOREX.r2.6HG0476220.1	764	784	+	18.7042	2.53e-07	0.00644	GGCGCTCGCTGCGGCGGTGGG
382	MLOC_15725	B3	HORVU.MOREX.r2.4HG0340630.1	1081	1095	+	17.7576	2.56e-07	0.0147	CAATGCATGCATGCA
383	MLOC_3855	C2H2	HORVU.MOREX.r2.1HG0057310.1	1234	1252	+	18.5159	2.57e-07	0.00207	TCTCCTTCTCCTTCTTCTC
384	MLOC_69002	ERF	HORVU.MOREX.r2.3HG0191350.1	472	486	+	17.0758	2.58e-07	0.0155	CCACCGCCGCCGTCC
385	MLOC_55144	ERF	HORVU.MOREX.r2.3HG0191350.1	464	483	+	18.2576	2.59e-07	0.00567	ATCCACGGCCACCGCCGCCG
386	MLOC_73356	HSF	HORVU.MOREX.r2.6HG0511990.1	27	41	+	19.1184	2.61e-07	0.121	AGAAGCTTCAAGAAA
387	MLOC_17236	Dof	HORVU.MOREX.r2.6HG0491300.1	352	372	+	18.2424	2.65e-07	0.00564	TTGTCTTTTTTTCTTTTTTGC
388	MLOC_72525	LBD	HORVU.MOREX.r2.3HG0187560.1	516	536	-	18.5303	2.65e-07	0.0244	GCGCTGGCGCCGCCGCCGCCG
389	MLOC_3855	C2H2	HORVU.MOREX.r2.3HG0187560.1	18	36	+	18.4683	2.66e-07	0.0021	CCTCACCCTCCTCGTCCAC
390	MLOC_17236	Dof	HORVU.MOREX.r2.2HG0148350.1	129	149	+	18.2273	2.68e-07	0.00564	GTTTCTTTTTCTTTTTTTGAG
391	MLOC_17236	Dof	HORVU.MOREX.r2.7HG0610750.1	999	1019	+	18.2273	2.68e-07	0.00564	GTTTTTTTTTCTTTCTTTTTT
392	MLOC_70754	AP2	HORVU.MOREX.r2.6HG0491300.1	353	372	-	18.5641	2.71e-07	0.00298	GCAAAAAAGAAAAAAAGACA
393	MLOC_69002	ERF	HORVU.MOREX.r2.4HG0340630.1	1054	1068	+	17.0455	2.72e-07	0.0155	CGATCGCCGCCGGCG
394	MLOC_38561	ERF	HORVU.MOREX.r2.5HG0441180.1	778	798	-	18.5758	2.72e-07	0.0209	CGTCTTCGGCGGCGGCGGCGA
395	MLOC_3855	C2H2	HORVU.MOREX.r2.3HG0275710.1	817	835	-	18.4286	2.74e-07	0.00213	CTTCATCATCTTCTTCTTC
396	MLOC_24530	ERF	HORVU.MOREX.r2.4HG0277340.1	1269	1283	-	18.7273	2.75e-07	0.0266	CCGCCGCCGCCTCCT
397	MLOC_77405	ERF	HORVU.MOREX.r2.2HG0113870.1	1052	1072	+	18.5915	2.76e-07	0.00665	TGCGCCGACGGCGACGGTGGC
398	MLOC_5375	MIKC_MADS	HORVU.MOREX.r2.7HG0567550.1	207	225	+	17.7324	2.77e-07	0.112	ATCTTTCCATTTTTGTTGA
399	MLOC_65058	ZF-HD	HORVU.MOREX.r2.4HG0318680.1	188	201	-	17.5455	2.77e-07	0.127	ACAACAATTATTGA
400	MLOC_63834	ERF	HORVU.MOREX.r2.6HG0474480.1	823	842	+	17.4242	2.79e-07	0.0107	GACGGTGACGACGAAGGTGG
401	MLOC_70754	AP2	HORVU.MOREX.r2.5HG0429750.1	388	407	-	18.5256	2.8e-07	0.00298	AGAAAAAGAAAAAAGAAAAA
402	MLOC_57142	GATA	HORVU.MOREX.r2.2HG0154390.1	282	300	+	17.0395	2.83e-07	0.0185	CATCATCTTTAACATCATA
403	MLOC_15776	BBR-BPC	HORVU.MOREX.r2.4HG0326360.1	996	1016	+	14.3684	2.86e-07	0.00161	CCCTCTCTCTTTCTTTCTCCG
404	MLOC_70754	AP2	HORVU.MOREX.r2.2HG0154090.1	967	986	-	2022-05-18	2.87e-07	0.00298	GAGAGAGAGAGAGAGAGAAA
405	MLOC_70754	AP2	HORVU.MOREX.r2.3HG0191350.1	1289	1308	+	2022-05-18	2.87e-07	0.00298	GAGAGAGAGAGAGAGAGAAA
406	MLOC_17236	Dof	HORVU.MOREX.r2.6HG0461040.1	761	781	-	18.1515	2.88e-07	0.00577	CCATCTTTTTTTTTTTATTTA
407	MLOC_15725	B3	HORVU.MOREX.r2.7HG0587330.1	924	938	+	17.6818	2.89e-07	0.0147	ATACACATGCATATA
408	MLOC_62554	ERF	HORVU.MOREX.r2.2HG0137450.1	814	828	+	16.5909	2.9e-07	0.127	ATGTGTCGGCGACGG
409	MLOC_70754	AP2	HORVU.MOREX.r2.7HG0610750.1	1001	1020	-	18.4872	2.9e-07	0.00298	AAAAAAAGAAAGAAAAAAAA
410	MLOC_52112	bZIP	HORVU.MOREX.r2.2HG0096880.1	47	61	-	2022-05-18	2.94e-07	0.136	ATTGCTGACGTGGCT
411	MLOC_69002	ERF	HORVU.MOREX.r2.3HG0187560.1	516	530	-	16.9848	2.95e-07	0.0155	GCGCCGCCGCCGCCG
412	MLOC_15776	BBR-BPC	HORVU.MOREX.r2.3HG0187560.1	1377	1397	+	14.2895	2.95e-07	0.00164	CCCCCTCTCCCTCTCCATCTC
413	MLOC_81350	ERF	HORVU.MOREX.r2.4HG0336640.1	1272	1288	-	17.8939	2.95e-07	0.0746	CAGTGTCGGTGGTGATG
414	MLOC_60074	G2-like	HORVU.MOREX.r2.6HG0451760.1	1102	1114	-	17.7424	2.97e-07	0.138	AAACGAATATTCT
415	MLOC_55144	ERF	HORVU.MOREX.r2.2HG0137450.1	284	303	+	18.0909	2.99e-07	0.00626	CATATCCTCCGCCGCCGCCT
416	MLOC_73522	ERF	HORVU.MOREX.r2.2HG0154090.1	1388	1408	+	18.4394	3e-07	0.0108	CGCCCCGCCGCCTCTCCCGCC
417	MLOC_69002	ERF	HORVU.MOREX.r2.4HG0318680.1	1238	1252	+	16.9697	3.02e-07	0.0155	CCGTCACCGCCGCCT
418	MLOC_58641	ERF	HORVU.MOREX.r2.3HG0187560.1	513	533	-	18.5714	3.02e-07	0.0099	CTGGCGCCGCCGCCGCCGGAG
419	MLOC_72525	LBD	HORVU.MOREX.r2.6HG0458630.1	1447	1467	-	18.3636	3.04e-07	0.0244	TCGCCGCCGTCGTCGTCGTCG
420	MLOC_69987	ERF	HORVU.MOREX.r2.6HG0513260.1	406	420	+	18.4091	3.07e-07	0.0099	CCTCCGCCACCGTCG
421	MLOC_70754	AP2	HORVU.MOREX.r2.5HG0429750.1	392	411	-	18.4231	3.07e-07	0.00308	AGGAAGAAAAAGAAAAAAGA
422	MLOC_15776	BBR-BPC	HORVU.MOREX.r2.4HG0340630.1	907	927	+	14.1711	3.09e-07	0.0017	ATCTCTCTCTCTCTCTCATCG
423	MLOC_73522	ERF	HORVU.MOREX.r2.6HG0458630.1	1451	1471	-	18.3939	3.11e-07	0.0108	GTCGTCGCCGCCGTCGTCGTC
424	MLOC_80197	ERF	HORVU.MOREX.r2.3HG0187560.1	509	536	-	18.5455	3.14e-07	0.018	GCGCTGGCGCCGCCGCCGCCGGAGCTCC
425	MLOC_73522	ERF	HORVU.MOREX.r2.2HG0137450.1	291	311	+	18.3788	3.16e-07	0.0108	TCCGCCGCCGCCTTCGTCATG
426	MLOC_3855	C2H2	HORVU.MOREX.r2.6HG0516890.1	1186	1204	+	18.2302	3.16e-07	0.00238	CCCCTTCTTCCACCTCCGC
427	MLOC_69987	ERF	HORVU.MOREX.r2.3HG0191350.1	472	486	+	18.3636	3.18e-07	0.0099	CCACCGCCGCCGTCC
428	MLOC_3855	C2H2	HORVU.MOREX.r2.3HG0194400.1	1478	1496	-	18.2222	3.18e-07	0.00238	CCACCTCCTCCTCTACCGC
429	MLOC_72525	LBD	HORVU.MOREX.r2.2HG0137450.1	289	309	+	18.303	3.19e-07	0.0244	CCTCCGCCGCCGCCTTCGTCA
430	MLOC_3107	GATA	HORVU.MOREX.r2.6HG0450820.1	610	624	+	17.1818	3.19e-07	0.036	TCGCCATCATCATCA
431	MLOC_15776	BBR-BPC	HORVU.MOREX.r2.5HG0441300.1	788	808	+	14.0921	3.19e-07	0.00173	ACTAACCTCTCTCTCTCTCTC
432	MLOC_73522	ERF	HORVU.MOREX.r2.3HG0187560.1	562	582	-	18.3636	3.2e-07	0.0108	GCCGCAGCCGCCGCCTCCGCC
433	MLOC_15725	B3	HORVU.MOREX.r2.1HG0071510.1	788	802	-	17.5909	3.21e-07	0.0147	GCATGCATGCATGCA
434	MLOC_15725	B3	HORVU.MOREX.r2.3HG0269130.1	221	235	+	17.5909	3.21e-07	0.0147	GCATGCATGCATGCA
435	MLOC_15725	B3	HORVU.MOREX.r2.1HG0071510.1	789	803	+	17.5909	3.21e-07	0.0147	GCATGCATGCATGCA
436	MLOC_57518	C2H2	HORVU.MOREX.r2.3HG0241610.1	56	73	-	18.7576	3.22e-07	0.0731	TAAAAAAAGACAAATATA
437	MLOC_3855	C2H2	HORVU.MOREX.r2.7HG0614010.1	1289	1307	+	18.2063	3.22e-07	0.00238	CCTCTCCCTGCTCATCCTC
438	MLOC_81350	ERF	HORVU.MOREX.r2.5HG0441300.1	868	884	-	17.8485	3.24e-07	0.0746	AAGTGTCGGTGACGGTG
439	MLOC_55323	ERF	HORVU.MOREX.r2.5HG0441300.1	1266	1284	-	18.2727	3.25e-07	0.0149	CGGTGGTGGTGGTGGTGGT
440	MLOC_15776	BBR-BPC	HORVU.MOREX.r2.5HG0441300.1	1100	1120	-	14.0395	3.26e-07	0.00174	GCCCCTCTGTTTCTCTCTCTA
441	MLOC_3855	C2H2	HORVU.MOREX.r2.1HG0057310.1	1225	1243	+	18.1825	3.28e-07	0.00238	TTTCCTTCTTCTCCTTCTC
442	MLOC_69987	ERF	HORVU.MOREX.r2.2HG0137450.1	292	306	+	18.3333	3.28e-07	0.0099	CCGCCGCCGCCTTCG
443	MLOC_70754	AP2	HORVU.MOREX.r2.5HG0429750.1	1002	1021	-	18.3462	3.28e-07	0.00313	AGTGAGAAGAAGGAGAGAAA
444	MLOC_70754	AP2	HORVU.MOREX.r2.5HG0397780.1	1158	1177	-	18.3462	3.28e-07	0.00313	GAAAGAGAGAGAGAGAGAGA
445	MLOC_73522	ERF	HORVU.MOREX.r2.5HG0406630.1	396	416	-	18.3333	3.28e-07	0.0108	ACCACCGCCGTCACTGCTAAC
446	MLOC_69987	ERF	HORVU.MOREX.r2.4HG0318680.1	1238	1252	+	18.3182	3.33e-07	0.0099	CCGTCACCGCCGCCT
447	MLOC_77405	ERF	HORVU.MOREX.r2.3HG0187560.1	559	579	+	18.338	3.33e-07	0.00763	TTCGGCGGAGGCGGCGGCTGC
448	MLOC_15776	BBR-BPC	HORVU.MOREX.r2.7HG0621290.1	392	412	+	13.9737	3.35e-07	0.00177	CTCTCTCTTCTTCTCTCTCAT
449	MLOC_326	SBP	HORVU.MOREX.r2.1HG0046210.1	282	297	-	2022-07-15	3.35e-07	0.151	TTGTATGTACTATATT
450	MLOC_66134	WRKY	HORVU.MOREX.r2.2HG0137960.1	799	811	-	18.5152	3.37e-07	0.157	TGCGTTGACTTTG
451	MLOC_69438	ERF	HORVU.MOREX.r2.3HG0191350.1	472	486	+	18.2727	3.39e-07	0.0142	CCACCGCCGCCGTCC
452	MLOC_69438	ERF	HORVU.MOREX.r2.6HG0513260.1	1260	1274	+	18.2727	3.39e-07	0.0142	TCGCCGCCGCCGTAA
453	MLOC_70754	AP2	HORVU.MOREX.r2.2HG0137960.1	725	744	-	18.3077	3.39e-07	0.00313	CAAAAGAAAAAGAAAAAAAA
454	MLOC_69987	ERF	HORVU.MOREX.r2.6HG0458630.1	1456	1470	-	18.2879	3.43e-07	0.0099	TCGTCGCCGCCGTCG
455	MLOC_15776	BBR-BPC	HORVU.MOREX.r2.1HG0012950.1	647	667	+	13.9079	3.43e-07	0.00179	CTAAACCTCTCTCCCTCTCTC
456	MLOC_17236	Dof	HORVU.MOREX.r2.2HG0111260.1	1091	1111	-	17.9545	3.44e-07	0.0066	TTTACTTTCTTCTATTTTCTT
457	MLOC_14363	C2H2	HORVU.MOREX.r2.3HG0241610.1	57	73	-	18.697	3.46e-07	0.0776	TAAAAAAAGACAAATAT
458	MLOC_34679	bZIP	HORVU.MOREX.r2.6HG0489450.1	931	948	-	18.6515	3.49e-07	0.161	TAGTGCCGACGTGGCAAT
459	MLOC_24530	ERF	HORVU.MOREX.r2.6HG0513260.1	215	229	+	18.4697	3.55e-07	0.0266	ACGCCGCCGCCATCG
460	MLOC_64597	G2-like	HORVU.MOREX.r2.5HG0434050.1	731	741	+	15.8636	3.6e-07	0.167	AAAAGAATGTT
461	MLOC_70754	AP2	HORVU.MOREX.r2.1HG0032950.1	1024	1043	-	18.2308	3.63e-07	0.00313	GAAGAGAAAGAAAAAAAAAA
462	MLOC_15776	BBR-BPC	HORVU.MOREX.r2.2HG0154090.1	960	980	+	13.7632	3.63e-07	0.00185	CAGCAGCTTTCTCTCTCTCTC
463	MLOC_15776	BBR-BPC	HORVU.MOREX.r2.4HG0326360.1	990	1010	+	13.7632	3.63e-07	0.00185	ATCCATCCCTCTCTCTTTCTT
464	MLOC_38561	ERF	HORVU.MOREX.r2.2HG0137450.1	292	312	-	18.2576	3.67e-07	0.0211	CCATGACGAAGGCGGCGGCGG
465	MLOC_38561	ERF	HORVU.MOREX.r2.6HG0458630.1	1447	1467	+	18.2576	3.67e-07	0.0211	CGACGACGACGACGGCGGCGA
466	MLOC_17236	Dof	HORVU.MOREX.r2.2HG0137960.1	723	743	+	17.8788	3.69e-07	0.0066	GTTTTTTTTTCTTTTTCTTTT
467	MLOC_73522	ERF	HORVU.MOREX.r2.3HG0187560.1	508	528	-	18.197	3.69e-07	0.0113	GCCGCCGCCGCCGGAGCTCCG
468	MLOC_52134	MYB	HORVU.MOREX.r2.5HG0429750.1	1041	1061	-	16.5909	3.7e-07	0.167	TTGAAGATGGTTGGTGGGCCT
469	MLOC_69438	ERF	HORVU.MOREX.r2.4HG0318680.1	1238	1252	+	18.197	3.71e-07	0.0142	CCGTCACCGCCGCCT
470	MLOC_55323	ERF	HORVU.MOREX.r2.5HG0406630.1	398	416	+	18.1212	3.71e-07	0.0155	TAGCAGTGACGGCGGTGGT
471	MLOC_17236	Dof	HORVU.MOREX.r2.7HG0621290.1	144	164	+	17.8636	3.74e-07	0.0066	AATCCTTTTTTCTTTTTCTTT
472	MLOC_3855	C2H2	HORVU.MOREX.r2.5HG0425020.1	635	653	-	18	3.74e-07	0.00264	CTGCATCCCTCTCCTCCTC
473	MLOC_70754	AP2	HORVU.MOREX.r2.7HG0610750.1	1010	1029	-	18.1923	3.75e-07	0.00313	AAAAGAAGAAAAAAAAGAAA
474	MLOC_24530	ERF	HORVU.MOREX.r2.5HG0441180.1	778	792	+	18.4091	3.75e-07	0.0266	TCGCCGCCGCCGCCG
475	MLOC_3855	C2H2	HORVU.MOREX.r2.5HG0385870.1	760	778	-	17.9921	3.76e-07	0.00264	TTTCCTCTTCTTCTTCTTC
476	MLOC_73724	Dof	HORVU.MOREX.r2.6HG0506950.1	685	705	+	17.3485	3.78e-07	0.0106	AATATGATGAAAAAGGAAACA
477	MLOC_63834	ERF	HORVU.MOREX.r2.4HG0336640.1	1265	1284	-	17.1818	3.79e-07	0.0134	GTCGGTGGTGATGGTAATCG
478	MLOC_55144	ERF	HORVU.MOREX.r2.6HG0458630.1	1447	1466	-	17.803	3.83e-07	0.00766	CGCCGCCGTCGTCGTCGTCG
479	MLOC_80197	ERF	HORVU.MOREX.r2.2HG0137450.1	289	316	+	18.3485	3.87e-07	0.0197	CCTCCGCCGCCGCCTTCGTCATGGATGA
480	MLOC_70754	AP2	HORVU.MOREX.r2.2HG0089280.1	669	688	-	18.1538	3.87e-07	0.00313	AAAAGGAAAGGAAAAAGAAA
481	MLOC_69002	ERF	HORVU.MOREX.r2.6HG0516890.1	1022	1036	-	16.803	3.9e-07	0.0158	CCACCGTCGCCGTCG
482	MLOC_69002	ERF	HORVU.MOREX.r2.2HG0113870.1	1057	1071	-	16.803	3.9e-07	0.0158	CCACCGTCGCCGTCG
483	MLOC_58641	ERF	HORVU.MOREX.r2.5HG0399140.1	442	462	+	18.2143	3.92e-07	0.0112	ACAGCGCCGCCTCCTCCTCCA
484	MLOC_3855	C2H2	HORVU.MOREX.r2.2HG0137450.1	773	791	+	17.9286	3.94e-07	0.0027	CCTCCTCCACCTCCATCTT
485	MLOC_3855	C2H2	HORVU.MOREX.r2.5HG0426190.1	1340	1358	+	17.9206	3.96e-07	0.0027	CCTCCTCCTCCTCCAGCGC
486	MLOC_70754	AP2	HORVU.MOREX.r2.2HG0137960.1	722	741	-	18.1282	3.96e-07	0.00313	AAGAAAAAGAAAAAAAAACT
487	MLOC_70754	AP2	HORVU.MOREX.r2.1HG0046210.1	1008	1027	+	18.1282	3.96e-07	0.00313	AAGGAAAAAGATAAGACAGA
488	MLOC_17236	Dof	HORVU.MOREX.r2.5HG0426190.1	767	787	-	17.7879	4e-07	0.00679	TTTTTTTTTCTTTTTTTTTCA
489	MLOC_69438	ERF	HORVU.MOREX.r2.3HG0187560.1	519	533	-	18.1212	4e-07	0.0142	CTGGCGCCGCCGCCG
490	MLOC_73724	Dof	HORVU.MOREX.r2.7HG0610750.1	1007	1027	-	17.2879	4.04e-07	0.0107	AAGAAGAAAAAAAAGAAAGAA
491	MLOC_24530	ERF	HORVU.MOREX.r2.2HG0137450.1	292	306	+	18.3333	4.05e-07	0.0266	CCGCCGCCGCCTTCG
492	MLOC_69987	ERF	HORVU.MOREX.r2.1HG0059820.1	1420	1434	+	18.0606	4.07e-07	0.0108	CCCGCGCCGCCGCCT
493	MLOC_15776	BBR-BPC	HORVU.MOREX.r2.1HG0012950.1	665	685	+	13.4342	4.13e-07	0.00209	CTCTCTCTCTCTCTAAACCTG
494	MLOC_70754	AP2	HORVU.MOREX.r2.1HG0032950.1	1021	1040	-	18.0769	4.14e-07	0.00313	GAGAAAGAAAAAAAAAATGA
495	MLOC_3855	C2H2	HORVU.MOREX.r2.1HG0057310.1	1228	1246	+	17.8571	4.15e-07	0.00278	CCTTCTTCTCCTTCTCCTT
496	MLOC_69987	ERF	HORVU.MOREX.r2.5HG0426190.1	858	872	-	18.0152	4.2e-07	0.0108	TCTCAGCCGCCGCCA
497	MLOC_17236	Dof	HORVU.MOREX.r2.6HG0491300.1	360	380	+	17.7273	4.22e-07	0.0069	TTTTCTTTTTTGCTCCTCTTT
498	MLOC_77405	ERF	HORVU.MOREX.r2.1HG0064430.1	223	243	-	18.0141	4.22e-07	0.00922	GAAGGAGGAGGAGGAGGAGGA
499	MLOC_15776	BBR-BPC	HORVU.MOREX.r2.1HG0012950.1	921	941	+	13.3684	4.24e-07	0.0021	TGCCTTCTCTCTCTCTCTCTT
500	MLOC_58641	ERF	HORVU.MOREX.r2.6HG0476220.1	763	783	-	2022-01-18	4.26e-07	0.0112	CCACCGCCGCAGCGAGCGCCC
501	MLOC_55144	ERF	HORVU.MOREX.r2.2HG0113870.1	1057	1076	-	17.6667	4.29e-07	0.0081	CCTTGCCACCGTCGCCGTCG
502	MLOC_3855	C2H2	HORVU.MOREX.r2.3HG0187560.1	21	39	+	17.8016	4.31e-07	0.00285	CACCCTCCTCGTCCACCTC
503	MLOC_70754	AP2	HORVU.MOREX.r2.7HG0604150.1	171	190	-	18.0256	4.32e-07	0.00313	AAAGAATTGAAGAAGAGAAG
504	MLOC_15776	BBR-BPC	HORVU.MOREX.r2.5HG0426190.1	4	24	-	13.3026	4.35e-07	0.0021	CTCCCTCCCTCTCTTTGTCGC
505	MLOC_15776	BBR-BPC	HORVU.MOREX.r2.5HG0426190.1	29	49	-	13.3026	4.35e-07	0.0021	CTCCCTCCCTCTCTTTGTCGC
506	MLOC_15776	BBR-BPC	HORVU.MOREX.r2.1HG0078280.1	1191	1211	+	13.3026	4.35e-07	0.0021	TTCTTCCTTTCTCTCTTTCTT
507	MLOC_70754	AP2	HORVU.MOREX.r2.7HG0621290.1	150	169	-	18.0128	4.37e-07	0.00313	CCAAAAAAGAAAAAGAAAAA
508	MLOC_69438	ERF	HORVU.MOREX.r2.4HG0333430.1	1372	1386	+	18	4.38e-07	0.0144	CTTCCTCCGCCGCTG
509	MLOC_6711	bZIP	HORVU.MOREX.r2.2HG0096880.1	47	61	+	18.3636	4.39e-07	0.101	AGCCACGTCAGCAAT
510	MLOC_55144	ERF	HORVU.MOREX.r2.3HG0191350.1	461	480	+	17.6364	4.4e-07	0.0081	CACATCCACGGCCACCGCCG
511	MLOC_78652	C2H2	HORVU.MOREX.r2.4HG0347090.1	405	424	-	18.303	4.42e-07	0.0878	GAAAAAAGGACAAAACCAAA
512	MLOC_69002	ERF	HORVU.MOREX.r2.5HG0441180.1	778	792	+	16.697	4.43e-07	0.0158	TCGCCGCCGCCGCCG
513	MLOC_38561	ERF	HORVU.MOREX.r2.4HG0277340.1	1263	1283	+	18.0303	4.51e-07	0.0231	AGCAGCAGGAGGCGGCGGCGG
514	MLOC_72525	LBD	HORVU.MOREX.r2.6HG0458630.1	1450	1470	-	17.8636	4.53e-07	0.0275	TCGTCGCCGCCGTCGTCGTCG
515	MLOC_12223	ERF	HORVU.MOREX.r2.5HG0441180.1	638	652	-	17.7727	4.57e-07	0.0201	GGTGTCGGCGGTGGT
516	MLOC_63834	ERF	HORVU.MOREX.r2.5HG0441300.1	1401	1420	-	17.0303	4.57e-07	0.0136	GGCGGCGGCGGATGCGAACG
517	MLOC_58641	ERF	HORVU.MOREX.r2.5HG0441300.1	1264	1284	+	17.9857	4.62e-07	0.0112	CAACCACCACCACCACCACCG
518	MLOC_80197	ERF	HORVU.MOREX.r2.3HG0196440.1	1274	1301	+	18.1667	4.66e-07	0.0209	ACCCCGTCGCCGCCGTCAAACCCAGCCT
519	MLOC_3855	C2H2	HORVU.MOREX.r2.1HG0064430.1	209	227	+	17.6905	4.67e-07	0.00304	CTCCATCTCCTTCCTCCTC
520	MLOC_69002	ERF	HORVU.MOREX.r2.6HG0513260.1	1257	1271	+	16.6515	4.67e-07	0.0158	CCCTCGCCGCCGCCG
521	MLOC_61901	MIKC_MADS	HORVU.MOREX.r2.7HG0567550.1	165	176	+	16.8016	4.68e-07	0.0717	ACAAAAATGGAA
522	MLOC_61901	MIKC_MADS	HORVU.MOREX.r2.7HG0567550.1	211	222	-	16.8016	4.68e-07	0.0717	ACAAAAATGGAA
523	MLOC_55323	ERF	HORVU.MOREX.r2.6HG0513260.1	405	423	-	17.8485	4.69e-07	0.017	CGACGACGGTGGCGGAGGA
524	MLOC_17236	Dof	HORVU.MOREX.r2.2HG0105530.1	638	658	+	17.6061	4.7e-07	0.00734	TACACTTTTTTCTCTTCTTTT
525	MLOC_3107	GATA	HORVU.MOREX.r2.4HG0318680.1	725	739	-	16.3182	4.72e-07	0.0425	CCACCATCATCATCG
526	MLOC_77405	ERF	HORVU.MOREX.r2.3HG0211410.1	829	849	-	17.8592	4.73e-07	0.00984	GGAAGAGGCGGTGGAGGCGAA
527	MLOC_63834	ERF	HORVU.MOREX.r2.6HG0513260.1	1251	1270	-	17	4.74e-07	0.0136	GGCGGCGGCGAGGGGGCCGT
528	MLOC_63834	ERF	HORVU.MOREX.r2.5HG0434170.1	801	820	+	17	4.74e-07	0.0136	GGCGGTGGAGGCGCGGTGCG
529	MLOC_70754	AP2	HORVU.MOREX.r2.4HG0277340.1	74	93	+	17.9103	4.76e-07	0.00313	AGGAAAATGAAAAATAAAAA
530	MLOC_59162	NAC	HORVU.MOREX.r2.7HG0527920.1	367	388	-	15.9848	4.77e-07	0.22	TGCGTGTTGGTTATGGCTACTA
531	MLOC_69002	ERF	HORVU.MOREX.r2.6HG0458630.1	1456	1470	-	16.6364	4.8e-07	0.0158	TCGTCGCCGCCGTCG
532	MLOC_70754	AP2	HORVU.MOREX.r2.2HG0115650.1	1360	1379	-	17.8974	4.82e-07	0.00313	AGGAGAGAGAGAGAGAGAGA
533	MLOC_55323	ERF	HORVU.MOREX.r2.5HG0441180.1	780	798	-	17.8182	4.82e-07	0.017	CGTCTTCGGCGGCGGCGGC
534	MLOC_17236	Dof	HORVU.MOREX.r2.6HG0491140.1	303	323	+	17.5758	4.83e-07	0.00734	TTATCTTTTTTATTGTTTTTT
535	MLOC_76271	MYB_related	HORVU.MOREX.r2.3HG0207880.1	1413	1427	+	16.9242	4.85e-07	0.111	ATAAACTTATCCAAA
536	MLOC_56075	LBD	HORVU.MOREX.r2.7HG0554640.1	246	262	+	17.5303	4.87e-07	0.215	CGGCGGAGGTGGTGGCG
537	MLOC_55144	ERF	HORVU.MOREX.r2.3HG0187560.1	564	583	-	17.5152	4.87e-07	0.00862	TGCCGCAGCCGCCGCCTCCG
538	MLOC_70659	MYB_related	HORVU.MOREX.r2.7HG0621290.1	618	638	+	17.878	4.9e-07	0.196	ATTATTTAAGATAAGGTTAAG
539	MLOC_60958	C2H2	HORVU.MOREX.r2.3HG0241610.1	57	73	-	18.1212	4.91e-07	0.0879	TAAAAAAAGACAAATAT
540	MLOC_12223	ERF	HORVU.MOREX.r2.3HG0241610.1	1307	1321	-	17.697	4.94e-07	0.0201	GGAGGAGGCGGAGGA
541	MLOC_15776	BBR-BPC	HORVU.MOREX.r2.1HG0012950.1	917	937	+	9605-12-01	4.97e-07	0.00237	TCCATGCCTTCTCTCTCTCTC
542	MLOC_70754	AP2	HORVU.MOREX.r2.7HG0621290.1	391	410	-	17.859	4.97e-07	0.00313	GAGAGAGAAGAAGAGAGAGA
543	MLOC_70754	AP2	HORVU.MOREX.r2.2HG0111260.1	1091	1110	+	17.859	4.97e-07	0.00313	AAGAAAATAGAAGAAAGTAA
544	MLOC_80197	ERF	HORVU.MOREX.r2.4HG0318680.1	1238	1265	+	18.0909	5.03e-07	0.0209	CCGTCACCGCCGCCTTCTTTGACCCGGG
545	MLOC_70754	AP2	HORVU.MOREX.r2.2HG0137960.1	726	745	-	17.8333	5.08e-07	0.00313	GCAAAAGAAAAAGAAAAAAA
546	MLOC_69438	ERF	HORVU.MOREX.r2.6HG0458630.1	1456	1470	-	17.8333	5.12e-07	0.0144	TCGTCGCCGCCGTCG
547	MLOC_58641	ERF	HORVU.MOREX.r2.5HG0406630.1	395	415	-	17.8286	5.16e-07	0.0112	CCACCGCCGTCACTGCTAACG
548	MLOC_3855	C2H2	HORVU.MOREX.r2.1HG0073480.1	1424	1442	+	17.5476	5.17e-07	0.00332	TCTCCTCCTCTTCTCCATC
549	MLOC_15776	BBR-BPC	HORVU.MOREX.r2.3HG0191350.1	1295	1315	-	8553-12-01	5.17e-07	0.00244	GCCCCGTTTTCTCTCTCTCTC
550	MLOC_63436	bZIP	HORVU.MOREX.r2.6HG0489450.1	933	947	-	18.3636	5.19e-07	0.12	AGTGCCGACGTGGCA
551	MLOC_55144	ERF	HORVU.MOREX.r2.6HG0458630.1	1450	1469	-	17.4394	5.19e-07	0.0088	CGTCGCCGCCGTCGTCGTCG
552	MLOC_24530	ERF	HORVU.MOREX.r2.4HG0277340.1	1272	1286	-	18.0758	5.2e-07	0.0295	ACTCCGCCGCCGCCT
553	MLOC_74813	Trihelix	HORVU.MOREX.r2.6HG0491300.1	907	922	+	16.6667	5.22e-07	0.144	AAAGTAAAAATTAAAA
554	MLOC_69987	ERF	HORVU.MOREX.r2.3HG0187560.1	564	578	-	17.7727	5.22e-07	0.0124	CAGCCGCCGCCTCCG
555	MLOC_70754	AP2	HORVU.MOREX.r2.3HG0183040.1	2	21	+	17.7949	5.25e-07	0.00313	GAGAGAGAGAGAGAGAGAGA
556	MLOC_70754	AP2	HORVU.MOREX.r2.3HG0183040.1	4	23	+	17.7949	5.25e-07	0.00313	GAGAGAGAGAGAGAGAGAGA
557	MLOC_70754	AP2	HORVU.MOREX.r2.2HG0115650.1	900	919	-	17.7949	5.25e-07	0.00313	GAGAGAGAGAGAGAGAGAGA
558	MLOC_70754	AP2	HORVU.MOREX.r2.2HG0115650.1	902	921	-	17.7949	5.25e-07	0.00313	GAGAGAGAGAGAGAGAGAGA
559	MLOC_70754	AP2	HORVU.MOREX.r2.2HG0115650.1	904	923	-	17.7949	5.25e-07	0.00313	GAGAGAGAGAGAGAGAGAGA
560	MLOC_70754	AP2	HORVU.MOREX.r2.2HG0115650.1	906	925	-	17.7949	5.25e-07	0.00313	GAGAGAGAGAGAGAGAGAGA
561	MLOC_70754	AP2	HORVU.MOREX.r2.2HG0115650.1	908	927	-	17.7949	5.25e-07	0.00313	GAGAGAGAGAGAGAGAGAGA
562	MLOC_70754	AP2	HORVU.MOREX.r2.2HG0154090.1	969	988	-	17.7949	5.25e-07	0.00313	GAGAGAGAGAGAGAGAGAGA
563	MLOC_70754	AP2	HORVU.MOREX.r2.2HG0154090.1	971	990	-	17.7949	5.25e-07	0.00313	GAGAGAGAGAGAGAGAGAGA
564	MLOC_70754	AP2	HORVU.MOREX.r2.2HG0154090.1	973	992	-	17.7949	5.25e-07	0.00313	GAGAGAGAGAGAGAGAGAGA
565	MLOC_70754	AP2	HORVU.MOREX.r2.2HG0154090.1	975	994	-	17.7949	5.25e-07	0.00313	GAGAGAGAGAGAGAGAGAGA
566	MLOC_70754	AP2	HORVU.MOREX.r2.2HG0154090.1	977	996	-	17.7949	5.25e-07	0.00313	GAGAGAGAGAGAGAGAGAGA
567	MLOC_70754	AP2	HORVU.MOREX.r2.2HG0154090.1	979	998	-	17.7949	5.25e-07	0.00313	GAGAGAGAGAGAGAGAGAGA
568	MLOC_70754	AP2	HORVU.MOREX.r2.2HG0115650.1	1358	1377	-	17.7949	5.25e-07	0.00313	GAGAGAGAGAGAGAGAGAGA
569	MLOC_69575	WRKY	HORVU.MOREX.r2.2HG0137960.1	799	809	+	16.8182	5.3e-07	0.243	CAAAGTCAACG
570	MLOC_67851	WRKY	HORVU.MOREX.r2.2HG0137960.1	799	809	+	16.8636	5.3e-07	0.246	CAAAGTCAACG
571	MLOC_14821	WRKY	HORVU.MOREX.r2.2HG0137960.1	799	809	+	17.3939	5.3e-07	0.246	CAAAGTCAACG
572	MLOC_68299	WRKY	HORVU.MOREX.r2.2HG0137960.1	791	809	-	17.2571	5.31e-07	0.244	CGTTGACTTTGAAATTCCA
573	MLOC_14363	C2H2	HORVU.MOREX.r2.2HG0154720.1	719	735	+	18.1061	5.33e-07	0.0798	TAAAATAAGACAAAATT
574	MLOC_55323	ERF	HORVU.MOREX.r2.3HG0187560.1	564	582	+	17.697	5.34e-07	0.0172	CGGAGGCGGCGGCTGCGGC
575	MLOC_5375	MIKC_MADS	HORVU.MOREX.r2.6HG0458630.1	927	945	+	17.0845	5.36e-07	0.112	GTTTTTCTATTTATGGCCA
576	MLOC_70754	AP2	HORVU.MOREX.r2.5HG0426190.1	769	788	+	17.7692	5.36e-07	0.00316	AAAAAAAAAGAAAAAAAAAC
577	MLOC_58641	ERF	HORVU.MOREX.r2.5HG0408490.1	1269	1289	+	17.7714	5.37e-07	0.0112	CCACCGCCGCAAGCATCTCCG
578	MLOC_69987	ERF	HORVU.MOREX.r2.3HG0187560.1	561	575	-	17.7424	5.37e-07	0.0124	CCGCCGCCTCCGCCG
579	MLOC_77405	ERF	HORVU.MOREX.r2.3HG0194400.1	1477	1497	+	17.6761	5.39e-07	0.0107	TGCGGTAGAGGAGGAGGTGGA
580	MLOC_63834	ERF	HORVU.MOREX.r2.2HG0137450.1	280	299	-	16.8939	5.39e-07	0.0146	GGCGGCGGAGGATATGGCTA
581	MLOC_15725	B3	HORVU.MOREX.r2.3HG0269130.1	224	238	-	17.197	5.43e-07	0.0212	TGATGCATGCATGCA
582	MLOC_73522	ERF	HORVU.MOREX.r2.6HG0461040.1	232	252	+	17.7273	5.47e-07	0.0148	TCCTCCGCCGTCGGCTGCGCG
583	MLOC_62554	ERF	HORVU.MOREX.r2.7HG0610750.1	1105	1119	-	16.303	5.51e-07	0.127	TTTTGTCGGCAGTAG
584	MLOC_15776	BBR-BPC	HORVU.MOREX.r2.7HG0621290.1	386	406	+	6842-12-01	5.52e-07	0.00258	TTCCTTCTCTCTCTTCTTCTC
585	MLOC_55144	ERF	HORVU.MOREX.r2.3HG0241610.1	1303	1322	+	17.3636	5.52e-07	0.0088	CTCCTCCTCCGCCTCCTCCT
586	MLOC_58641	ERF	HORVU.MOREX.r2.2HG0137450.1	764	784	+	17.7286	5.53e-07	0.0112	CCTCCTCCACCTCCTCCACCT
587	MLOC_73522	ERF	HORVU.MOREX.r2.1HG0059820.1	1422	1442	+	17.7121	5.54e-07	0.0148	CGCGCCGCCGCCTATAACGAC
588	MLOC_15725	B3	HORVU.MOREX.r2.6HG0450820.1	1103	1117	-	17.1818	5.56e-07	0.0212	CCATGCATGCATGTA
589	MLOC_73724	Dof	HORVU.MOREX.r2.2HG0143170.1	1203	1223	+	16.9848	5.58e-07	0.0139	AAAAAATGGAAAAAGAAACCA
590	MLOC_66577	MYB	HORVU.MOREX.r2.1HG0042580.1	1400	1410	-	15.8636	5.59e-07	0.169	GAGGTTGGTGG
591	MLOC_12223	ERF	HORVU.MOREX.r2.2HG0137450.1	769	783	-	17.5606	5.59e-07	0.0201	GGTGGAGGAGGTGGA
592	MLOC_55144	ERF	HORVU.MOREX.r2.3HG0187560.1	558	577	-	17.3485	5.59e-07	0.0088	AGCCGCCGCCTCCGCCGAAA
593	MLOC_36657	WRKY	HORVU.MOREX.r2.2HG0137960.1	799	811	+	17.3636	5.61e-07	0.26	CAAAGTCAACGCA
594	MLOC_64612	Dof	HORVU.MOREX.r2.3HG0268450.1	706	719	+	16.0606	5.61e-07	0.162	GAAAAAGTAAAATT
595	MLOC_77405	ERF	HORVU.MOREX.r2.3HG0275710.1	852	872	+	17.6197	5.61e-07	0.0107	GGGGATGGCGTTGGTGGTTGA
596	MLOC_55323	ERF	HORVU.MOREX.r2.6HG0461040.1	232	250	-	17.6364	5.62e-07	0.0172	CGCAGCCGACGGCGGAGGA
597	MLOC_72007	G2-like	HORVU.MOREX.r2.1HG0029970.1	1390	1400	-	15.197	5.62e-07	0.261	GGAATCTTCAA
598	MLOC_69438	ERF	HORVU.MOREX.r2.1HG0059820.1	1420	1434	+	17.697	5.64e-07	0.0144	CCCGCGCCGCCGCCT
599	MLOC_39554	MYB	HORVU.MOREX.r2.5HG0429750.1	1044	1058	-	16.8788	5.64e-07	0.26	AAGATGGTTGGTGGG
600	MLOC_58641	ERF	HORVU.MOREX.r2.3HG0211410.1	833	853	+	2022-07-17	5.65e-07	0.0112	CCTCCACCGCCTCTTCCACGA
601	MLOC_80197	ERF	HORVU.MOREX.r2.6HG0513260.1	1257	1284	+	17.9697	5.67e-07	0.0216	CCCTCGCCGCCGCCGTAAACAAGCGTGC
602	MLOC_69438	ERF	HORVU.MOREX.r2.5HG0426190.1	858	872	-	17.6818	5.71e-07	0.0144	TCTCAGCCGCCGCCA
603	MLOC_70754	AP2	HORVU.MOREX.r2.4HG0342010.1	605	624	-	17.6923	5.71e-07	0.00332	AAAAAAATATAGGAAAAAAA
604	MLOC_3855	C2H2	HORVU.MOREX.r2.5HG0446780.1	1337	1355	-	17.4048	5.71e-07	0.00362	CTTCATCTCCCTCCTCCTA
605	MLOC_55144	ERF	HORVU.MOREX.r2.6HG0511990.1	1470	1489	-	17.3182	5.74e-07	0.0088	TCCGGCCACCTCCGCCGACA
606	MLOC_51930	bZIP	HORVU.MOREX.r2.6HG0489450.1	933	947	-	18.1515	5.74e-07	0.132	AGTGCCGACGTGGCA
607	MLOC_58641	ERF	HORVU.MOREX.r2.3HG0187560.1	558	578	-	17.6714	5.76e-07	0.0112	CAGCCGCCGCCTCCGCCGAAA
608	MLOC_58641	ERF	HORVU.MOREX.r2.1HG0064430.1	753	773	-	17.6714	5.76e-07	0.0112	CAGTCGCCGCCTCGGCCGCCC
609	MLOC_24530	ERF	HORVU.MOREX.r2.3HG0191350.1	472	486	+	17.9697	5.77e-07	0.0295	CCACCGCCGCCGTCC
610	MLOC_60958	C2H2	HORVU.MOREX.r2.6HG0478960.1	937	953	+	17.8636	5.8e-07	0.0879	CGCAAAAAAACAAAAAA
611	MLOC_15776	BBR-BPC	HORVU.MOREX.r2.4HG0326360.1	994	1014	+	5526-12-01	5.81e-07	0.00269	ATCCCTCTCTCTTTCTTTCTC
612	MLOC_73522	ERF	HORVU.MOREX.r2.3HG0196440.1	1279	1299	+	17.6515	5.82e-07	0.0148	GTCGCCGCCGTCAAACCCAGC
613	MLOC_69438	ERF	HORVU.MOREX.r2.5HG0441300.1	1407	1421	+	17.6515	5.87e-07	0.0144	CATCCGCCGCCGCCC
614	MLOC_3855	C2H2	HORVU.MOREX.r2.3HG0275710.1	1074	1092	-	17.3651	5.88e-07	0.00367	TCCTTTCTTCTTCCTCCTC
615	MLOC_17236	Dof	HORVU.MOREX.r2.7HG0610750.1	1001	1021	+	17.3485	5.89e-07	0.00849	TTTTTTTTCTTTCTTTTTTTT
616	MLOC_70754	AP2	HORVU.MOREX.r2.6HG0499850.1	668	687	-	17.6538	5.89e-07	0.00338	GAGAGAGAAGAGAAGAGAGA
617	MLOC_55144	ERF	HORVU.MOREX.r2.3HG0191350.1	467	486	+	17.2727	5.95e-07	0.00884	CACGGCCACCGCCGCCGTCC
618	MLOC_69438	ERF	HORVU.MOREX.r2.4HG0326410.1	371	385	-	17.6364	5.96e-07	0.0144	GCCCCGCCGCCGCAA
619	MLOC_17236	Dof	HORVU.MOREX.r2.3HG0259610.1	448	468	+	17.3333	5.96e-07	0.00849	ATTCCTTTTTTTCATTTTTTC
620	MLOC_58641	ERF	HORVU.MOREX.r2.6HG0458630.1	1450	1470	-	17.6143	5.99e-07	0.0112	TCGTCGCCGCCGTCGTCGTCG
621	MLOC_63834	ERF	HORVU.MOREX.r2.6HG0513260.1	400	419	-	16.803	6e-07	0.0153	GACGGTGGCGGAGGACATCG
622	MLOC_43806	MYB	HORVU.MOREX.r2.3HG0204200.1	321	341	-	16.3939	6.01e-07	0.135	ACACACCACCACCACCAACCT
623	MLOC_72525	LBD	HORVU.MOREX.r2.6HG0513260.1	292	312	+	2022-05-17	6.01e-07	0.0275	GCCTCGCCTCCGACGCCGCCG
624	MLOC_3855	C2H2	HORVU.MOREX.r2.5HG0399140.1	448	466	+	17.3254	6.04e-07	0.00372	CCGCCTCCTCCTCCAAATC
625	MLOC_19022	BES1	HORVU.MOREX.r2.3HG0253120.1	1269	1283	+	17.9848	6.1e-07	0.187	CCACACGTGCCACCG
626	MLOC_15776	BBR-BPC	HORVU.MOREX.r2.3HG0213090.1	1365	1385	+	4211-12-01	6.11e-07	0.00279	CCGTCCCTGTCTCTCTGTCTA
627	MLOC_69002	ERF	HORVU.MOREX.r2.5HG0434170.1	458	472	+	16.4697	6.18e-07	0.019	CCACCACCGCCGTCC
628	MLOC_77405	ERF	HORVU.MOREX.r2.5HG0408490.1	1271	1291	-	17.4789	6.2e-07	0.011	GGCGGAGATGCTTGCGGCGGT
629	MLOC_17236	Dof	HORVU.MOREX.r2.1HG0032950.1	1079	1099	-	17.2879	6.2e-07	0.00855	CATATTTTTTAATTTTTTTTT
630	MLOC_72525	LBD	HORVU.MOREX.r2.2HG0113870.1	1054	1074	-	17.4545	6.23e-07	0.0275	TTGCCACCGTCGCCGTCGGCG
631	MLOC_77405	ERF	HORVU.MOREX.r2.5HG0441180.1	780	800	-	17.4648	6.26e-07	0.011	GGCGTCTTCGGCGGCGGCGGC
632	MLOC_74813	Trihelix	HORVU.MOREX.r2.2HG0096880.1	642	657	+	16.5455	6.31e-07	0.144	ACAGTAAAAAAGACAA
633	MLOC_3855	C2H2	HORVU.MOREX.r2.7HG0589960.1	779	797	-	17.2619	6.32e-07	0.00381	CCGCCCCCTCCCCCCCCTC
634	MLOC_3107	GATA	HORVU.MOREX.r2.3HG0275710.1	825	839	-	15.3939	6.35e-07	0.0477	CCATCTTCATCATCT
635	MLOC_58641	ERF	HORVU.MOREX.r2.2HG0137450.1	292	312	+	17.5286	6.36e-07	0.0112	CCGCCGCCGCCTTCGTCATGG
636	MLOC_55323	ERF	HORVU.MOREX.r2.6HG0458630.1	1450	1468	+	17.4848	6.38e-07	0.0183	CGACGACGACGGCGGCGAC
637	MLOC_12223	ERF	HORVU.MOREX.r2.6HG0476220.1	681	695	-	17.4091	6.39e-07	0.0201	AGCGGTGGCGGCGGC
638	MLOC_55144	ERF	HORVU.MOREX.r2.5HG0441300.1	1268	1287	+	17.1818	6.41e-07	0.00922	CACCACCACCACCACCGATT
639	MLOC_72275	MYB_related	HORVU.MOREX.r2.1HG0062690.1	1193	1205	-	16.7424	6.42e-07	0.295	AAAGAGGATAAGG
640	MLOC_3855	C2H2	HORVU.MOREX.r2.3HG0241610.1	1299	1317	+	17.2381	6.42e-07	0.00381	TCGACTCCTCCTCCGCCTC
641	MLOC_65400	NAC	HORVU.MOREX.r2.5HG0416660.1	1133	1147	+	16.9697	6.45e-07	0.164	CTTGAAGAACAAGTA
642	MLOC_3855	C2H2	HORVU.MOREX.r2.5HG0425020.1	463	481	-	17.2302	6.46e-07	0.00381	CCCCCTCCCCCCCCCCCTC
643	MLOC_17236	Dof	HORVU.MOREX.r2.3HG0238870.1	988	1008	-	17.2121	6.62e-07	0.00885	TTTCCTTTTTCATTTCTCAAT
644	MLOC_6534	bZIP	HORVU.MOREX.r2.1HG0059820.1	749	763	-	17.9848	6.64e-07	0.201	GTTGAACACGTGTCA
645	MLOC_15776	BBR-BPC	HORVU.MOREX.r2.2HG0115650.1	247	267	+	1974-12-01	6.64e-07	0.00299	CTCTCTCTCTCTCTCAAAAAA
646	MLOC_15776	BBR-BPC	HORVU.MOREX.r2.4HG0340630.1	903	923	+	12.1842	6.68e-07	0.00299	AGGAATCTCTCTCTCTCTCTC
647	MLOC_70754	AP2	HORVU.MOREX.r2.6HG0461040.1	740	759	+	2022-05-17	6.68e-07	0.00376	AAGACAAAGAAAAAAAATGA
648	MLOC_70754	AP2	HORVU.MOREX.r2.5HG0397780.1	1154	1173	-	17.4872	6.75e-07	0.00376	GAGAGAGAGAGAGAGAGAAG
649	MLOC_80197	ERF	HORVU.MOREX.r2.5HG0426190.1	848	875	-	17.7879	6.76e-07	0.0238	CGTTCTCAGCCGCCGCCACGTGTCATAC
650	MLOC_64795	ARF	HORVU.MOREX.r2.3HG0269130.1	825	845	+	11.1205	6.79e-07	0.153	TTTTTATTTTTGATAAAAAAA
651	MLOC_70754	AP2	HORVU.MOREX.r2.2HG0105530.1	643	662	-	17.4744	6.82e-07	0.00376	CAAAAAAAGAAGAGAAAAAA
652	MLOC_55144	ERF	HORVU.MOREX.r2.2HG0137450.1	771	790	+	17.1061	6.82e-07	0.00952	CACCTCCTCCACCTCCATCT
653	MLOC_78652	C2H2	HORVU.MOREX.r2.3HG0241610.1	54	73	-	17.6515	6.83e-07	0.0878	TAAAAAAAGACAAATATACC
654	MLOC_15776	BBR-BPC	HORVU.MOREX.r2.3HG0268450.1	1421	1441	+	12.1184	6.84e-07	0.00304	CTCCCTCTCTCTCTCATCCAC
655	MLOC_15725	B3	HORVU.MOREX.r2.3HG0207090.1	898	912	-	17.0303	6.85e-07	0.0242	AAATACATGCAACCA
656	MLOC_58641	ERF	HORVU.MOREX.r2.5HG0357560.1	1191	1211	+	17.4143	6.88e-07	0.0112	CTGCTGCCGCCGCTGCAACCC
657	MLOC_44514	MIKC_MADS	HORVU.MOREX.r2.3HG0221550.1	608	621	-	17.0758	6.9e-07	0.079	ACCAAAGAGGAAAG
658	MLOC_77405	ERF	HORVU.MOREX.r2.5HG0441180.1	641	661	-	17.3239	6.91e-07	0.0117	GGTAGTGCTGGTGTCGGCGGT
659	MLOC_15776	BBR-BPC	HORVU.MOREX.r2.4HG0283320.1	712	732	-	12.0921	6.91e-07	0.00304	GTATATCTCTCTCTCACTTTT
660	MLOC_56472	MIKC_MADS	HORVU.MOREX.r2.6HG0458630.1	930	942	-	2022-02-16	6.93e-07	0.161	CCATAAATAGAAA
661	MLOC_58641	ERF	HORVU.MOREX.r2.3HG0241610.1	1305	1325	+	2022-04-17	6.95e-07	0.0112	CCTCCTCCGCCTCCTCCTTTC
662	MLOC_12223	ERF	HORVU.MOREX.r2.4HG0277340.1	1267	1281	+	17.3182	6.95e-07	0.0201	GCAGGAGGCGGCGGC
663	MLOC_79754	G2-like	HORVU.MOREX.r2.6HG0507730.1	1019	1033	+	16.8592	6.96e-07	0.282	CTTATTATATTCTTT
664	MLOC_53943	G2-like	HORVU.MOREX.r2.6HG0507730.1	1019	1033	+	16.8592	6.96e-07	0.278	CTTATTATATTCTTT
665	MLOC_44514	MIKC_MADS	HORVU.MOREX.r2.7HG0610750.1	1018	1031	-	17.0606	7e-07	0.079	GCAAAAGAAGAAAA
666	MLOC_69987	ERF	HORVU.MOREX.r2.2HG0137450.1	286	300	+	17.3485	7.07e-07	0.0155	TATCCTCCGCCGCCG
667	MLOC_73724	Dof	HORVU.MOREX.r2.6HG0523360.1	748	768	+	16.7576	7.08e-07	0.0154	ATAAGCATTAAAAAGTAAATA
668	MLOC_73724	Dof	HORVU.MOREX.r2.1HG0003790.1	880	900	+	16.7576	7.08e-07	0.0154	GGAAATAAAATAAAGAAAAAA
669	MLOC_38561	ERF	HORVU.MOREX.r2.4HG0318680.1	1241	1261	-	2022-05-17	7.14e-07	0.0277	GGTCAAAGAAGGCGGCGGTGA
670	MLOC_63834	ERF	HORVU.MOREX.r2.6HG0476220.1	696	715	-	16.6515	7.15e-07	0.0173	GGCGGCGGCGGCCCAGACGG
671	MLOC_58641	ERF	HORVU.MOREX.r2.2HG0137450.1	767	787	+	17.3571	7.15e-07	0.0112	CCTCCACCTCCTCCACCTCCA
672	MLOC_70754	AP2	HORVU.MOREX.r2.5HG0429750.1	381	400	-	17.4103	7.18e-07	0.00387	GAAAAAAGAAAAAAGAAAAG
673	MLOC_70754	AP2	HORVU.MOREX.r2.1HG0033760.1	1476	1495	+	17.4103	7.18e-07	0.00387	CAAACAGAGAGAGAGAGAGA
674	MLOC_73724	Dof	HORVU.MOREX.r2.6HG0488470.1	1127	1147	+	16.7424	7.19e-07	0.0154	CAAATCAAGAAAAAGGAAAAG
675	MLOC_58641	ERF	HORVU.MOREX.r2.3HG0211410.1	830	850	+	17.3429	7.22e-07	0.0112	TCGCCTCCACCGCCTCTTCCA
676	MLOC_17236	Dof	HORVU.MOREX.r2.6HG0476220.1	1105	1125	-	17.1061	7.25e-07	0.0094	TTCTCTTTTTTATATTTTAAT
677	MLOC_73522	ERF	HORVU.MOREX.r2.5HG0441300.1	1406	1426	+	17.3788	7.25e-07	0.0159	GCATCCGCCGCCGCCCCGCCC
678	MLOC_69438	ERF	HORVU.MOREX.r2.6HG0476220.1	772	786	-	17.4242	7.28e-07	0.0163	CCCCCACCGCCGCAG
679	MLOC_66577	MYB	HORVU.MOREX.r2.5HG0434170.1	818	828	+	15.7121	7.3e-07	0.169	GCGGTTGGTGG
680	MLOC_71332	MYB_related	HORVU.MOREX.r2.7HG0527920.1	918	927	-	13.9192	7.3e-07	0.336	GACAACCGCC
681	MLOC_72525	LBD	HORVU.MOREX.r2.5HG0441180.1	781	801	+	17.2424	7.32e-07	0.0275	CCGCCGCCGCCGAAGACGCCT
682	MLOC_5375	MIKC_MADS	HORVU.MOREX.r2.5HG0406630.1	706	724	+	16.7606	7.34e-07	0.112	TTGTTTCTATTTAGGGAAA
683	MLOC_73522	ERF	HORVU.MOREX.r2.7HG0554640.1	247	267	-	17.3636	7.34e-07	0.0159	TTTGCCGCCACCACCTCCGCC
684	MLOC_12223	ERF	HORVU.MOREX.r2.2HG0137450.1	291	305	-	17.2576	7.37e-07	0.0201	GAAGGCGGCGGCGGA
685	MLOC_15776	BBR-BPC	HORVU.MOREX.r2.2HG0115650.1	235	255	+	9211-11-01	7.37e-07	0.00321	GTGTGTGTGTCTCTCTCTCTC
686	MLOC_57142	GATA	HORVU.MOREX.r2.7HG0544030.1	1338	1356	-	15.0132	7.4e-07	0.0424	TATTAGCATCATCATCACC
687	MLOC_69438	ERF	HORVU.MOREX.r2.2HG0137450.1	286	300	+	17.3939	7.41e-07	0.0163	TATCCTCCGCCGCCG
688	MLOC_73522	ERF	HORVU.MOREX.r2.5HG0441300.1	1409	1429	+	17.3485	7.42e-07	0.0159	TCCGCCGCCGCCCCGCCCCGC
689	MLOC_58641	ERF	HORVU.MOREX.r2.5HG0406630.1	398	418	-	2022-03-17	7.44e-07	0.0112	GCACCACCGCCGTCACTGCTA
690	MLOC_12223	ERF	HORVU.MOREX.r2.2HG0137450.1	288	302	-	17.2424	7.45e-07	0.0201	GGCGGCGGCGGAGGA
691	MLOC_80197	ERF	HORVU.MOREX.r2.4HG0277340.1	1262	1289	-	17.6818	7.47e-07	0.0244	AGGACTCCGCCGCCGCCTCCTGCTGCTG
692	MLOC_29808	C2H2	HORVU.MOREX.r2.6HG0488470.1	1424	1434	-	12.803	7.49e-07	0.348	GAGTGAAGGTG
693	MLOC_38561	ERF	HORVU.MOREX.r2.5HG0399140.1	442	462	-	17.4394	7.52e-07	0.0277	TGGAGGAGGAGGCGGCGCTGT
694	MLOC_3855	C2H2	HORVU.MOREX.r2.3HG0187560.1	1437	1455	-	17.0079	7.54e-07	0.00439	CTTTCGCTTTCTCCTCCTC
695	MLOC_15776	BBR-BPC	HORVU.MOREX.r2.1HG0012950.1	649	669	+	8421-11-01	7.59e-07	0.00327	AAACCTCTCTCCCTCTCTCTC
696	MLOC_55144	ERF	HORVU.MOREX.r2.5HG0429750.1	1384	1403	-	16.9697	7.62e-07	0.0103	CACCTACCCCACCACCACCA
697	MLOC_59663	MYB_related	HORVU.MOREX.r2.5HG0429750.1	1044	1058	+	2022-05-15	7.66e-07	0.116	CCCACCAACCATCTT
698	MLOC_72525	LBD	HORVU.MOREX.r2.2HG0154090.1	1389	1409	+	17.1818	7.66e-07	0.0275	GCCCCGCCGCCTCTCCCGCCC
699	MLOC_15776	BBR-BPC	HORVU.MOREX.r2.5HG0441300.1	207	227	+	8158-11-01	7.67e-07	0.00327	CTGCTGTTTTTTCTCTCTCTC
700	MLOC_70754	AP2	HORVU.MOREX.r2.6HG0478960.1	172	191	-	17.3205	7.72e-07	0.00411	ATTAATGAAAAGAAGAGAAA
701	MLOC_78652	C2H2	HORVU.MOREX.r2.2HG0154720.1	719	738	+	17.4545	7.75e-07	0.0878	TAAAATAAGACAAAATTTAC
702	MLOC_72525	LBD	HORVU.MOREX.r2.4HG0277340.1	1266	1286	-	17.1667	7.75e-07	0.0275	ACTCCGCCGCCGCCTCCTGCT
703	MLOC_69987	ERF	HORVU.MOREX.r2.5HG0441300.1	1407	1421	+	17.2424	7.77e-07	0.0163	CATCCGCCGCCGCCC
704	MLOC_63184	WRKY	HORVU.MOREX.r2.2HG0137960.1	798	811	-	17.4394	7.79e-07	0.226	TGCGTTGACTTTGA
705	MLOC_5372	GATA	HORVU.MOREX.r2.1HG0029020.1	1320	1332	-	14.9697	7.8e-07	0.245	TAGATCGGATCAA
706	MLOC_38561	ERF	HORVU.MOREX.r2.5HG0406630.1	395	415	+	17.3939	7.81e-07	0.0277	CGTTAGCAGTGACGGCGGTGG
707	MLOC_15776	BBR-BPC	HORVU.MOREX.r2.5HG0397780.1	1165	1185	+	7632-11-01	7.82e-07	0.00331	CTCTCTCTCTTTCCCTGCCCC
708	MLOC_17236	Dof	HORVU.MOREX.r2.7HG0554640.1	760	780	+	17.0152	7.83e-07	0.00986	TTTATTTTTTCCCTCTTTGTT
709	MLOC_3855	C2H2	HORVU.MOREX.r2.3HG0275710.1	1071	1089	-	16.9524	7.83e-07	0.00451	TTTCTTCTTCCTCCTCTCC
710	MLOC_77331	bHLH	HORVU.MOREX.r2.5HG0426190.1	847	860	+	16.2105	7.87e-07	0.176	AGTATGACACGTGG
711	MLOC_70754	AP2	HORVU.MOREX.r2.2HG0111260.1	1079	1098	+	17.2949	7.88e-07	0.00414	AAAAAAATGGAAAAGAAAAT
712	MLOC_73522	ERF	HORVU.MOREX.r2.6HG0476220.1	764	784	-	17.2727	7.88e-07	0.0159	CCCACCGCCGCAGCGAGCGCC
713	MLOC_31575	MIKC_MADS	HORVU.MOREX.r2.4HG0282360.1	222	236	+	16.9155	7.89e-07	0.156	AACCAAATATAGAAA
714	MLOC_24530	ERF	HORVU.MOREX.r2.5HG0406630.1	401	415	-	17.6061	7.9e-07	0.0364	CCACCGCCGTCACTG
715	MLOC_3855	C2H2	HORVU.MOREX.r2.1HG0057310.1	1240	1258	+	16.9286	7.96e-07	0.00452	TCTCCTTCTTCTCTTTCTC
716	MLOC_73522	ERF	HORVU.MOREX.r2.5HG0357560.1	1193	1213	+	17.2576	7.97e-07	0.0159	GCTGCCGCCGCTGCAACCCTC
717	MLOC_12223	ERF	HORVU.MOREX.r2.4HG0333430.1	1377	1391	-	17.1667	7.97e-07	0.0201	GGGGGCAGCGGCGGA
718	MLOC_70754	AP2	HORVU.MOREX.r2.2HG0105530.1	644	663	-	17.2692	8.04e-07	0.00418	TCAAAAAAAGAAGAGAAAAA
719	MLOC_13932	NAC	HORVU.MOREX.r2.1HG0059820.1	739	756	-	17.3788	8.05e-07	0.348	ACGTGTCATGCACGAAAC
720	MLOC_68284	NAC	HORVU.MOREX.r2.5HG0416660.1	1133	1148	+	17.2727	8.06e-07	0.373	CTTGAAGAACAAGTAA
721	MLOC_64612	Dof	HORVU.MOREX.r2.7HG0614010.1	324	337	-	15.8636	8.06e-07	0.162	AAAAAAGTTAATTA
722	MLOC_15725	B3	HORVU.MOREX.r2.5HG0395660.1	1100	1114	+	16.8939	8.07e-07	0.0249	ACATGCATGCATCAA
723	MLOC_72525	LBD	HORVU.MOREX.r2.3HG0194400.1	1364	1384	+	17.1061	8.11e-07	0.0275	TCCCCGCCGCTGGTGCCGCTG
724	MLOC_58641	ERF	HORVU.MOREX.r2.1HG0064430.1	221	241	+	17.1714	8.12e-07	0.0112	CCTCCTCCTCCTCCTCCTCCT
725	MLOC_58641	ERF	HORVU.MOREX.r2.4HG0326410.1	365	385	-	17.1714	8.12e-07	0.0112	GCCCCGCCGCCGCAACGTCTA
726	MLOC_58641	ERF	HORVU.MOREX.r2.2HG0154090.1	1389	1409	+	17.1714	8.12e-07	0.0112	GCCCCGCCGCCTCTCCCGCCC
727	MLOC_3855	C2H2	HORVU.MOREX.r2.1HG0064430.1	56	74	+	16.8889	8.18e-07	0.00459	CCTCCTCCTCCTTCATCTT
728	MLOC_55144	ERF	HORVU.MOREX.r2.1HG0064430.1	222	241	+	16.8788	8.2e-07	0.0106	CTCCTCCTCCTCCTCCTCCT
729	MLOC_38561	ERF	HORVU.MOREX.r2.5HG0441300.1	1407	1427	-	17.3333	8.21e-07	0.0277	GGGGCGGGGCGGCGGCGGATG
730	MLOC_77405	ERF	HORVU.MOREX.r2.3HG0241610.1	1304	1324	-	17.0704	8.24e-07	0.0132	AAAGGAGGAGGCGGAGGAGGA
731	MLOC_80197	ERF	HORVU.MOREX.r2.5HG0441300.1	1404	1431	+	17.5758	8.24e-07	0.0251	TCGCATCCGCCGCCGCCCCGCCCCGCCC
732	MLOC_58439	Trihelix	HORVU.MOREX.r2.7HG0587330.1	1081	1091	+	17.2424	8.26e-07	0.33	TCGCCGGAAAT
733	MLOC_43575	AP2	HORVU.MOREX.r2.4HG0280140.1	246	255	+	16.6273	8.26e-07	0.192	ACCTCGTACC
734	MLOC_43575	AP2	HORVU.MOREX.r2.5HG0406630.1	487	496	+	16.6273	8.26e-07	0.192	ACCTCGTACC
735	MLOC_58641	ERF	HORVU.MOREX.r2.5HG0426190.1	1334	1354	+	17.1429	8.28e-07	0.0112	CCTCCTCCTCCTCCTCCTCCA
736	MLOC_70754	AP2	HORVU.MOREX.r2.2HG0111260.1	1087	1106	+	17.2308	8.29e-07	0.00426	GGAAAAGAAAATAGAAGAAA
737	MLOC_12223	ERF	HORVU.MOREX.r2.5HG0357560.1	1196	1210	-	17.1212	8.29e-07	0.0201	GGTTGCAGCGGCGGC
738	MLOC_12223	ERF	HORVU.MOREX.r2.5HG0441300.1	1266	1280	-	17.1212	8.29e-07	0.0201	GGTGGTGGTGGTGGT
739	MLOC_12223	ERF	HORVU.MOREX.r2.5HG0441300.1	1269	1283	-	17.1212	8.29e-07	0.0201	GGTGGTGGTGGTGGT
740	MLOC_15776	BBR-BPC	HORVU.MOREX.r2.7HG0621290.1	380	400	+	5921-11-01	8.34e-07	0.00348	TCCGCTTTCCTTCTCTCTCTT
741	MLOC_73522	ERF	HORVU.MOREX.r2.5HG0408490.1	1268	1288	+	17.197	8.36e-07	0.016	CCCACCGCCGCAAGCATCTCC
742	MLOC_55323	ERF	HORVU.MOREX.r2.2HG0137450.1	766	784	-	17.1515	8.38e-07	0.0208	AGGTGGAGGAGGTGGAGGA
743	MLOC_15776	BBR-BPC	HORVU.MOREX.r2.5HG0407340.1	629	649	-	5789-11-01	8.38e-07	0.00348	CCACCTCTCTTTCTCCCTCTG
744	MLOC_72525	LBD	HORVU.MOREX.r2.1HG0011180.1	1361	1381	+	17.0606	8.39e-07	0.0275	CTCCCACCTCCACCCCCGCCG
745	MLOC_73724	Dof	HORVU.MOREX.r2.5HG0434050.1	774	794	-	16.5909	8.39e-07	0.0172	GGGAGAAACATAAAGTAAAAT
746	MLOC_38561	ERF	HORVU.MOREX.r2.3HG0187560.1	510	530	+	17.303	8.42e-07	0.0277	GAGCTCCGGCGGCGGCGGCGC
747	MLOC_15725	B3	HORVU.MOREX.r2.1HG0078280.1	1448	1462	-	16.8636	8.43e-07	0.0249	CCATGCATGCATATA
748	MLOC_69002	ERF	HORVU.MOREX.r2.3HG0220570.1	660	674	-	16.2424	8.44e-07	0.0243	GTTCCGCCGCCGGCA
749	MLOC_17236	Dof	HORVU.MOREX.r2.2HG0137960.1	724	744	+	16.9242	8.45e-07	0.0102	TTTTTTTTTCTTTTTCTTTTG
750	MLOC_15776	BBR-BPC	HORVU.MOREX.r2.7HG0621290.1	394	414	+	5395-11-01	8.5e-07	0.00349	CTCTCTTCTTCTCTCTCATCC
751	MLOC_55144	ERF	HORVU.MOREX.r2.5HG0441180.1	776	795	+	16.8333	8.5e-07	0.0106	CCTCGCCGCCGCCGCCGAAG
752	MLOC_55144	ERF	HORVU.MOREX.r2.3HG0253120.1	1249	1268	+	16.8333	8.5e-07	0.0106	CATCTCCTACACCACCACCA
753	MLOC_63834	ERF	HORVU.MOREX.r2.3HG0259610.1	1456	1475	-	2022-05-16	8.5e-07	0.0187	GTCGGCGGGAGCGGTGGCGC
754	MLOC_57215	NAC	HORVU.MOREX.r2.7HG0531270.1	498	516	+	16.2879	8.52e-07	0.253	CCTGTTGGTTACGGCAATT
755	MLOC_69438	ERF	HORVU.MOREX.r2.3HG0191350.1	469	483	+	17.2424	8.53e-07	0.0179	CGGCCACCGCCGCCG
756	MLOC_3855	C2H2	HORVU.MOREX.r2.2HG0140300.1	1406	1424	-	16.8254	8.54e-07	0.00466	CTTCCTCCTCCTCCCTTGC
757	MLOC_17236	Dof	HORVU.MOREX.r2.1HG0003790.1	878	898	-	16.9091	8.56e-07	0.0102	TTTTCTTTATTTTATTTCCCT
758	MLOC_55323	ERF	HORVU.MOREX.r2.5HG0441180.1	635	653	-	17.1212	8.58e-07	0.0208	TGGTGTCGGCGGTGGTGCA
759	MLOC_70754	AP2	HORVU.MOREX.r2.1HG0057890.1	525	544	+	17.1795	8.63e-07	0.00438	AAAGAAGAGAGAGAATGAAA
760	MLOC_3855	C2H2	HORVU.MOREX.r2.2HG0155850.1	1441	1459	-	16.8095	8.64e-07	0.00466	GTCCCTCCTCTTCCTCTTC
761	MLOC_15725	B3	HORVU.MOREX.r2.5HG0407340.1	281	295	-	16.8333	8.71e-07	0.0249	AAATGCATGCAATTA
762	MLOC_77405	ERF	HORVU.MOREX.r2.4HG0333430.1	78	98	+	16.9859	8.73e-07	0.0132	GGAGAAGGCAGTAGCGGAGGC
763	MLOC_73522	ERF	HORVU.MOREX.r2.5HG0399140.1	441	461	+	17.1364	8.77e-07	0.0161	GACAGCGCCGCCTCCTCCTCC
764	MLOC_3107	GATA	HORVU.MOREX.r2.6HG0450820.1	613	627	+	14.5152	8.78e-07	0.0502	CCATCATCATCATAC
765	MLOC_3855	C2H2	HORVU.MOREX.r2.7HG0592230.1	1258	1276	-	16.7857	8.78e-07	0.00466	CCTCTGCCTCGTCCACCTC
766	MLOC_3855	C2H2	HORVU.MOREX.r2.3HG0241610.1	1308	1326	+	16.7857	8.78e-07	0.00466	CCTCCGCCTCCTCCTTTCC
767	MLOC_63834	ERF	HORVU.MOREX.r2.1HG0012000.1	438	457	-	16.4697	8.8e-07	0.0187	GTCGGTGGTGGAGAGGCGGA
768	MLOC_57142	GATA	HORVU.MOREX.r2.3HG0275710.1	1053	1071	-	14.6316	8.85e-07	0.0451	CATCAGCATCAGCAGCAGC
769	MLOC_24530	ERF	HORVU.MOREX.r2.3HG0187560.1	516	530	-	17.4545	8.86e-07	0.0371	GCGCCGCCGCCGCCG
770	MLOC_15776	BBR-BPC	HORVU.MOREX.r2.3HG0268450.1	1419	1439	+	4211-11-01	8.88e-07	0.00362	GTCTCCCTCTCTCTCTCATCC
771	MLOC_55144	ERF	HORVU.MOREX.r2.2HG0137450.1	281	300	+	16.7727	8.92e-07	0.0107	AGCCATATCCTCCGCCGCCG
772	MLOC_63834	ERF	HORVU.MOREX.r2.3HG0275710.1	145	164	-	16.4545	8.95e-07	0.0187	GGCGGTGGATGCAGCGTCGC
773	MLOC_70754	AP2	HORVU.MOREX.r2.1HG0012950.1	1219	1238	+	17.1282	8.99e-07	0.00451	AAGAGAGAGAAAGAAACACA
774	MLOC_77405	ERF	HORVU.MOREX.r2.6HG0513260.1	405	425	-	16.9437	8.99e-07	0.0132	ACCGACGACGGTGGCGGAGGA
775	MLOC_55323	ERF	HORVU.MOREX.r2.3HG0187560.1	513	531	+	17.0606	9.01e-07	0.0208	CTCCGGCGGCGGCGGCGCC
776	MLOC_55144	ERF	HORVU.MOREX.r2.5HG0441180.1	637	656	+	16.7576	9.03e-07	0.0107	CACCACCGCCGACACCAGCA
777	MLOC_15776	BBR-BPC	HORVU.MOREX.r2.6HG0513260.1	989	1009	-	3684-11-01	9.06e-07	0.00362	CTCTCCTTCCCTCTCTTCCTC
778	MLOC_15776	BBR-BPC	HORVU.MOREX.r2.1HG0057310.1	1244	1264	+	3684-11-01	9.06e-07	0.00362	CTTCTTCTCTTTCTCACTCAC
779	MLOC_62335	bHLH	HORVU.MOREX.r2.6HG0491140.1	489	503	+	16.8485	9.1e-07	0.171	CACGTGACCCGCGCA
780	MLOC_3855	C2H2	HORVU.MOREX.r2.2HG0155850.1	1426	1444	-	16.7302	9.12e-07	0.00466	CTTCCTCTTCCTCTTCCCA
781	MLOC_3855	C2H2	HORVU.MOREX.r2.3HG0275710.1	820	838	-	16.7222	9.17e-07	0.00466	CATCTTCATCATCTTCTTC
782	MLOC_3855	C2H2	HORVU.MOREX.r2.6HG0458630.1	1323	1341	+	16.7222	9.17e-07	0.00466	CTCCACCTTCCTCCTCCCC
783	MLOC_70754	AP2	HORVU.MOREX.r2.1HG0032950.1	1023	1042	-	17.1026	9.17e-07	0.00455	AAGAGAAAGAAAAAAAAAAT
784	MLOC_69987	ERF	HORVU.MOREX.r2.5HG0441180.1	775	789	+	16.9848	9.18e-07	0.018	ACCTCGCCGCCGCCG
785	MLOC_52114	G2-like	HORVU.MOREX.r2.1HG0029960.1	298	311	+	15.6061	9.19e-07	0.424	ATGAGAATATTCTT
786	MLOC_72525	LBD	HORVU.MOREX.r2.2HG0140300.1	1463	1483	-	16.9242	9.29e-07	0.0285	TCCCCTCCGCCTCCCTCGCCT
787	MLOC_3855	C2H2	HORVU.MOREX.r2.3HG0275710.1	814	832	-	16.6984	9.31e-07	0.00466	CATCATCTTCTTCTTCTTC
788	MLOC_7426	MYB	HORVU.MOREX.r2.1HG0032950.1	1350	1359	+	13.7071	9.35e-07	0.435	TGACCGGTAT
789	MLOC_55345	ARF	HORVU.MOREX.r2.7HG0610750.1	1110	1119	+	14.8939	9.35e-07	0.213	GCCGACAAAA
790	MLOC_55345	ARF	HORVU.MOREX.r2.1HG0064430.1	1335	1344	-	14.8939	9.35e-07	0.213	GCCGACAAAA
791	MLOC_3855	C2H2	HORVU.MOREX.r2.6HG0513260.1	989	1007	-	16.6905	9.36e-07	0.00466	CTCCTTCCCTCTCTTCCTC
792	MLOC_3855	C2H2	HORVU.MOREX.r2.3HG0187560.1	1385	1403	+	16.6905	9.36e-07	0.00466	CCCTCTCCATCTCCTTCTC
793	MLOC_15776	BBR-BPC	HORVU.MOREX.r2.7HG0532420.1	1447	1467	-	2632-11-01	9.41e-07	0.00373	CTCTCTCTCTATATATATATC
794	MLOC_12079	WRKY	HORVU.MOREX.r2.6HG0491140.1	665	677	+	17.3788	9.43e-07	0.168	TTTTGACTTTTGT
795	MLOC_55323	ERF	HORVU.MOREX.r2.5HG0441180.1	638	656	-	17	9.45e-07	0.0208	TGCTGGTGTCGGCGGTGGT
796	MLOC_55144	ERF	HORVU.MOREX.r2.6HG0476220.1	671	690	+	16.697	9.48e-07	0.0108	CTCCGTCTAGGCCGCCGCCA
797	MLOC_55323	ERF	HORVU.MOREX.r2.5HG0441180.1	777	795	-	16.9848	9.56e-07	0.0208	CTTCGGCGGCGGCGGCGAG
798	MLOC_17236	Dof	HORVU.MOREX.r2.4HG0277340.1	71	91	-	16.7727	9.58e-07	0.0108	TTTATTTTTCATTTTCCTTTT
799	MLOC_17236	Dof	HORVU.MOREX.r2.2HG0111260.1	1154	1174	-	16.7727	9.58e-07	0.0108	TCTGCTTTTTCTTCTCTTCTA
800	MLOC_55144	ERF	HORVU.MOREX.r2.3HG0275710.1	152	171	+	16.6818	9.59e-07	0.0108	TGCATCCACCGCCTCCGTCA
801	MLOC_69438	ERF	HORVU.MOREX.r2.5HG0441300.1	1404	1418	+	17.0758	9.69e-07	0.0194	TCGCATCCGCCGCCG
802	MLOC_69987	ERF	HORVU.MOREX.r2.6HG0513260.1	1260	1274	+	16.9242	9.69e-07	0.018	TCGCCGCCGCCGTAA
803	MLOC_68185	NAC	HORVU.MOREX.r2.5HG0416660.1	1131	1148	-	16.803	9.72e-07	0.45	TTACTTGTTCTTCAAGGA
804	MLOC_63834	ERF	HORVU.MOREX.r2.5HG0434170.1	452	471	-	16.3788	9.74e-07	0.0193	GACGGCGGTGGTGGGGCGGC
805	MLOC_63184	WRKY	HORVU.MOREX.r2.1HG0011180.1	124	137	+	17.197	9.75e-07	0.226	GGAGTTGACTTTTC
806	MLOC_77405	ERF	HORVU.MOREX.r2.6HG0461040.1	1463	1483	-	16.8169	9.8e-07	0.0132	GCGGCTGGCGGTGGCGGAGGG
807	MLOC_17236	Dof	HORVU.MOREX.r2.7HG0610750.1	1010	1030	+	16.7424	9.83e-07	0.0108	TTTCTTTTTTTTCTTCTTTTG
808	MLOC_31575	MIKC_MADS	HORVU.MOREX.r2.5HG0406630.1	709	723	-	16.6761	9.84e-07	0.156	TTCCCTAAATAGAAA
809	MLOC_15776	BBR-BPC	HORVU.MOREX.r2.1HG0078280.1	1205	1225	+	11.1184	9.93e-07	0.00389	CTTTCTTTCTTTCTTTCTTTG
810	MLOC_61071	Dof	HORVU.MOREX.r2.5HG0434280.1	238	248	-	14.5455	9.97e-07	0.221	CAAAAAGTTAA
811	MLOC_15776	BBR-BPC	HORVU.MOREX.r2.6HG0513260.1	993	1013	-	11.1053	9.98e-07	0.00389	GTCTCTCTCCTTCCCTCTCTT
812	MLOC_24530	ERF	HORVU.MOREX.r2.6HG0513260.1	247	261	+	17.303	9.98e-07	0.0383	GCGCCGCCGCCGTTC
813	MLOC_326	SBP	HORVU.MOREX.r2.3HG0194400.1	971	986	+	15.2333	9.98e-07	0.153	TTGACTGTACCTTATT
814	MLOC_77405	ERF	HORVU.MOREX.r2.5HG0406630.1	399	419	+	16.7887	9.99e-07	0.0132	AGCAGTGACGGCGGTGGTGCT
815	MLOC_77405	ERF	HORVU.MOREX.r2.3HG0253120.1	1253	1273	-	16.7887	9.99e-07	0.0132	TGTGGTGGTGGTGGTGTAGGA
816	MLOC_77405	ERF	HORVU.MOREX.r2.1HG0042580.1	1445	1465	+	16.7887	9.99e-07	0.0132	CGCAGCGCAAGTGGTGGTGGT
817	MLOC_66348	NAC	HORVU.MOREX.r2.6HG0513260.1	931	950	+	16.6061	1e-06	0.231	CGCCGTCCCGCTCCCGCCGT
818	MLOC_81003	bZIP	HORVU.MOREX.r2.3HG0183950.1	424	435	-	14.9192	1e-06	0.233	GGCTCACGTGGC
819	MLOC_63834	ERF	HORVU.MOREX.r2.3HG0191350.1	460	479	-	16.3485	1.01e-06	0.0193	GGCGGTGGCCGTGGATGTGG
820	MLOC_77405	ERF	HORVU.MOREX.r2.5HG0434170.1	611	631	+	16.7746	1.01e-06	0.0132	AGCGGATCCGGAGGCGGCGGC
821	MLOC_31575	MIKC_MADS	HORVU.MOREX.r2.7HG0567550.1	210	224	-	16.6479	1.01e-06	0.156	CAACAAAAATGGAAA
822	MLOC_69987	ERF	HORVU.MOREX.r2.5HG0441300.1	1404	1418	+	16.8788	1.01e-06	0.018	TCGCATCCGCCGCCG
823	MLOC_69002	ERF	HORVU.MOREX.r2.2HG0089280.1	1198	1212	+	16.0909	1.01e-06	0.0275	CCTCCCTCGCCGGCG
824	MLOC_55323	ERF	HORVU.MOREX.r2.3HG0187560.1	516	534	+	16.9091	1.01e-06	0.0211	CGGCGGCGGCGGCGCCAGC
825	MLOC_63066	bZIP	HORVU.MOREX.r2.1HG0012950.1	546	560	-	17.5152	1.02e-06	0.174	GTAGGCGACGTGGCG
826	MLOC_12079	WRKY	HORVU.MOREX.r2.2HG0096880.1	706	718	+	17.3485	1.02e-06	0.168	TTTTGACTTTTCT
827	MLOC_70754	AP2	HORVU.MOREX.r2.5HG0426190.1	766	785	+	16.9615	1.02e-06	0.00502	CTGAAAAAAAAAGAAAAAAA
828	MLOC_65400	NAC	HORVU.MOREX.r2.2HG0143170.1	1405	1419	+	16.6061	1.03e-06	0.164	CGTGCACCACAAGCT
829	MLOC_58641	ERF	HORVU.MOREX.r2.4HG0326410.1	362	382	-	16.8143	1.03e-06	0.0131	CCGCCGCCGCAACGTCTACTC
830	MLOC_58641	ERF	HORVU.MOREX.r2.1HG0011180.1	1329	1349	+	16.8143	1.03e-06	0.0131	CTTCCTCCGCCTCCGATTCCC
831	MLOC_3855	C2H2	HORVU.MOREX.r2.5HG0441300.1	1382	1400	+	16.5397	1.04e-06	0.0051	CCCCATTCCCCTCCTCCCC
832	MLOC_38561	ERF	HORVU.MOREX.r2.6HG0513260.1	215	235	-	17.0455	1.04e-06	0.0294	TTGGATCGATGGCGGCGGCGT
833	MLOC_38561	ERF	HORVU.MOREX.r2.6HG0513260.1	247	267	-	17.0455	1.04e-06	0.0294	CTGTTCGAACGGCGGCGGCGC
834	MLOC_57142	GATA	HORVU.MOREX.r2.7HG0592230.1	1049	1067	-	14.2763	1.04e-06	0.0478	CATCGTCCTCATCTTTACC
835	MLOC_69438	ERF	HORVU.MOREX.r2.6HG0476220.1	659	673	+	16.9848	1.04e-06	0.02	CCATCGCCGCCGCTC
836	MLOC_69987	ERF	HORVU.MOREX.r2.6HG0516890.1	1022	1036	-	16.8333	1.05e-06	0.018	CCACCGTCGCCGTCG
837	MLOC_69987	ERF	HORVU.MOREX.r2.2HG0113870.1	1057	1071	-	16.8333	1.05e-06	0.018	CCACCGTCGCCGTCG
838	MLOC_55144	ERF	HORVU.MOREX.r2.6HG0476220.1	772	791	-	16.5606	1.06e-06	0.0116	CCCCACCCCCACCGCCGCAG
839	MLOC_43806	MYB	HORVU.MOREX.r2.5HG0408490.1	1355	1375	+	15.9394	1.06e-06	0.158	CCCCTCCACACCCACCTACCG
840	MLOC_58026	WRKY	HORVU.MOREX.r2.2HG0137960.1	800	809	+	1999-12-01	1.06e-06	0.455	AAAGTCAACG
841	MLOC_65400	NAC	HORVU.MOREX.r2.7HG0589960.1	463	477	-	16.5758	1.06e-06	0.164	CGTGTAGAACACGGA
842	MLOC_56075	LBD	HORVU.MOREX.r2.3HG0187560.1	561	577	+	16.6667	1.06e-06	0.215	CGGCGGAGGCGGCGGCT
843	MLOC_58725	GATA	HORVU.MOREX.r2.3HG0238870.1	449	461	+	16.2879	1.06e-06	0.493	GATTTAGATCTAG
844	MLOC_70754	AP2	HORVU.MOREX.r2.7HG0621290.1	393	412	-	16.9103	1.06e-06	0.0051	ATGAGAGAGAAGAAGAGAGA
845	MLOC_3107	GATA	HORVU.MOREX.r2.3HG0275710.1	822	836	-	14.0455	1.07e-06	0.0502	TCTTCATCATCTTCT
846	MLOC_70754	AP2	HORVU.MOREX.r2.3HG0183040.1	6	25	+	16.8974	1.08e-06	0.0051	GAGAGAGAGAGAGAGAGACA
847	MLOC_70754	AP2	HORVU.MOREX.r2.2HG0115650.1	242	261	-	16.8974	1.08e-06	0.0051	GAGAGAGAGAGAGAGAGACA
848	MLOC_14844	G2-like	HORVU.MOREX.r2.1HG0029960.1	298	311	+	16.1364	1.08e-06	0.258	ATGAGAATATTCTT
849	MLOC_66134	WRKY	HORVU.MOREX.r2.1HG0011180.1	124	136	+	17.303	1.08e-06	0.25	GGAGTTGACTTTT
850	MLOC_56769	NAC	HORVU.MOREX.r2.1HG0011180.1	94	106	+	14.2121	1.08e-06	0.317	CTTGATATTCACG
851	MLOC_64795	ARF	HORVU.MOREX.r2.1HG0033760.1	893	913	+	9.79518	1.08e-06	0.162	ATTATGTTTTTGGCGGGAGCT
852	MLOC_14305	LFY	HORVU.MOREX.r2.2HG0166450.1	1281	1299	+	16.7465	1.08e-06	0.249	AATTGTCCGGCGGTTCGAG
853	MLOC_14305	LFY	HORVU.MOREX.r2.2HG0166450.1	1281	1299	-	16.7465	1.08e-06	0.249	CTCGAACCGCCGGACAATT
854	MLOC_69002	ERF	HORVU.MOREX.r2.3HG0191350.1	469	483	+	16.0303	1.09e-06	0.0279	CGGCCACCGCCGCCG
855	MLOC_63834	ERF	HORVU.MOREX.r2.5HG0441300.1	1398	1417	-	16.2727	1.1e-06	0.0201	GGCGGCGGATGCGAACGGGG
856	MLOC_70754	AP2	HORVU.MOREX.r2.6HG0491300.1	357	376	-	16.8718	1.1e-06	0.0051	AGGAGCAAAAAAGAAAAAAA
857	MLOC_70754	AP2	HORVU.MOREX.r2.5HG0429750.1	376	395	-	16.8718	1.1e-06	0.0051	AAGAAAAAAGAAAAGAAAGC
858	MLOC_3107	GATA	HORVU.MOREX.r2.1HG0003790.1	1467	1481	+	14	1.1e-06	0.0502	CCATCATCAAAATCA
859	MLOC_17236	Dof	HORVU.MOREX.r2.5HG0395560.1	653	673	-	16.6061	1.1e-06	0.0113	CCTTCTTTTTTTTTTTCTGCT
860	MLOC_73724	Dof	HORVU.MOREX.r2.2HG0089280.1	678	698	-	16.3182	1.1e-06	0.021	AATAATGACAAAAAGGAAAGG
861	MLOC_76271	MYB_related	HORVU.MOREX.r2.5HG0397780.1	985	999	+	16.3182	1.1e-06	0.169	AATACATTATCCACA
862	MLOC_62335	bHLH	HORVU.MOREX.r2.7HG0531270.1	222	236	+	16.6818	1.11e-06	0.171	CACGTGATACCCACA
863	MLOC_3107	GATA	HORVU.MOREX.r2.7HG0544030.1	1337	1351	-	13.9697	1.11e-06	0.0502	GCATCATCATCACCA
864	MLOC_51353	CPP	HORVU.MOREX.r2.1HG0046210.1	110	122	+	13.78	1.12e-06	0.231	CTAAATTTTAAAT
865	MLOC_73724	Dof	HORVU.MOREX.r2.2HG0148350.1	127	147	-	16.303	1.12e-06	0.021	CAAAAAAAGAAAAAGAAACGT
866	MLOC_3855	C2H2	HORVU.MOREX.r2.1HG0064430.1	202	220	+	16.4206	1.12e-06	0.00547	CCCCTTCCTCCATCTCCTT
867	MLOC_15776	BBR-BPC	HORVU.MOREX.r2.5HG0397780.1	1147	1167	+	7763-10-01	1.13e-06	0.00433	TCGTCCTCTTCTCTCTCTCTC
868	MLOC_61530	bZIP	HORVU.MOREX.r2.6HG0450820.1	685	695	+	16.803	1.13e-06	0.254	TGACGTCACCA
869	MLOC_61530	bZIP	HORVU.MOREX.r2.6HG0513260.1	558	568	-	16.803	1.13e-06	0.254	TGACGTCACCA
870	MLOC_55323	ERF	HORVU.MOREX.r2.5HG0441180.1	783	801	-	16.7727	1.13e-06	0.0224	AGGCGTCTTCGGCGGCGGC
871	MLOC_17236	Dof	HORVU.MOREX.r2.6HG0461040.1	740	760	-	16.5758	1.13e-06	0.0113	TTCATTTTTTTTCTTTGTCTT
872	MLOC_10823	EIL	HORVU.MOREX.r2.3HG0248170.1	685	695	-	14.6465	1.13e-06	0.0873	GAATGTATCTA
873	MLOC_10823	EIL	HORVU.MOREX.r2.2HG0154720.1	288	298	+	14.6465	1.13e-06	0.0873	GAATGTATCTA
874	MLOC_10823	EIL	HORVU.MOREX.r2.7HG0567550.1	334	344	+	14.6465	1.13e-06	0.0873	GAATGTATCTA
875	MLOC_10823	EIL	HORVU.MOREX.r2.2HG0105530.1	398	408	+	14.6465	1.13e-06	0.0873	GAATGTATCTA
876	MLOC_10823	EIL	HORVU.MOREX.r2.3HG0248170.1	658	668	+	14.6465	1.13e-06	0.0873	GAATGTATCTA
877	MLOC_10823	EIL	HORVU.MOREX.r2.3HG0183950.1	1324	1334	+	14.6465	1.13e-06	0.0873	GAATGTATCTA
878	MLOC_77405	ERF	HORVU.MOREX.r2.4HG0333430.1	1374	1394	-	16.6056	1.13e-06	0.014	TGGGGGGGCAGCGGCGGAGGA
879	MLOC_77405	ERF	HORVU.MOREX.r2.1HG0042580.1	1448	1468	+	16.6056	1.13e-06	0.014	AGCGCAAGTGGTGGTGGTGGC
880	MLOC_15776	BBR-BPC	HORVU.MOREX.r2.6HG0513260.1	997	1017	-	7632-10-01	1.13e-06	0.00433	CCATGTCTCTCTCCTTCCCTC
881	MLOC_58641	ERF	HORVU.MOREX.r2.2HG0113870.1	1054	1074	-	16.6714	1.13e-06	0.014	TTGCCACCGTCGCCGTCGGCG
882	MLOC_69438	ERF	HORVU.MOREX.r2.4HG0277340.1	1269	1283	-	16.8788	1.14e-06	0.0204	CCGCCGCCGCCTCCT
883	MLOC_70754	AP2	HORVU.MOREX.r2.2HG0105530.1	641	660	-	16.8205	1.14e-06	0.00518	AAAAAAGAAGAGAAAAAAGT
884	MLOC_70754	AP2	HORVU.MOREX.r2.1HG0078280.1	1210	1229	-	16.8205	1.14e-06	0.00518	TTGACAAAGAAAGAAAGAAA
885	MLOC_14844	G2-like	HORVU.MOREX.r2.6HG0451760.1	1101	1114	-	16.0758	1.14e-06	0.258	AAACGAATATTCTC
886	MLOC_34885	MYB	HORVU.MOREX.r2.3HG0261850.1	47	65	+	16.3939	1.14e-06	0.191	GAGGAAGTGGTTGGCGGAA
887	MLOC_69438	ERF	HORVU.MOREX.r2.5HG0441180.1	775	789	+	16.8636	1.15e-06	0.0204	ACCTCGCCGCCGCCG
888	MLOC_17236	Dof	HORVU.MOREX.r2.2HG0143170.1	1200	1220	-	16.5455	1.16e-06	0.0113	TTTCTTTTTCCATTTTTTTTC
889	MLOC_38561	ERF	HORVU.MOREX.r2.3HG0196440.1	1277	1297	-	16.9091	1.16e-06	0.0294	TGGGTTTGACGGCGGCGACGG
890	MLOC_6534	bZIP	HORVU.MOREX.r2.2HG0113870.1	860	874	-	17.3333	1.16e-06	0.201	AGATGTGACGTGTCA
891	MLOC_70754	AP2	HORVU.MOREX.r2.2HG0137960.1	723	742	-	16.7949	1.16e-06	0.00518	AAAGAAAAAGAAAAAAAAAC
892	MLOC_54606	WRKY	HORVU.MOREX.r2.2HG0137960.1	799	809	+	17.1364	1.17e-06	0.22	CAAAGTCAACG
893	MLOC_80197	ERF	HORVU.MOREX.r2.5HG0399140.1	589	616	+	17.1818	1.17e-06	0.0334	GTGTCATCGCCGCCATCGTCAGAGAGCC
894	MLOC_38561	ERF	HORVU.MOREX.r2.2HG0154090.1	1389	1409	-	16.8939	1.17e-06	0.0294	GGGCGGGAGAGGCGGCGGGGC
895	MLOC_72525	LBD	HORVU.MOREX.r2.5HG0426190.1	1334	1354	+	16.6061	1.17e-06	0.0337	CCTCCTCCTCCTCCTCCTCCA
896	MLOC_70754	AP2	HORVU.MOREX.r2.2HG0115650.1	898	917	-	16.7821	1.17e-06	0.00518	GAGAGAGAGAGAGAGAGAGG
897	MLOC_3855	C2H2	HORVU.MOREX.r2.2HG0154090.1	1359	1377	+	16.3492	1.18e-06	0.00564	CCTCACCCTCTCCCTCCCC
898	MLOC_5372	GATA	HORVU.MOREX.r2.4HG0284690.1	1480	1492	-	14.8333	1.18e-06	0.245	TGGATCTGATCGG
899	MLOC_3855	C2H2	HORVU.MOREX.r2.5HG0429750.1	540	558	+	16.3413	1.18e-06	0.00564	CCTCCCCTCCCTCTTCCCC
900	MLOC_17236	Dof	HORVU.MOREX.r2.5HG0429750.1	384	404	+	16.5152	1.18e-06	0.0113	TTCTTTTTTCTTTTTTCTTTT
901	MLOC_70754	AP2	HORVU.MOREX.r2.1HG0012950.1	660	679	-	16.7692	1.19e-06	0.00518	TAGAGAGAGAGAGAGAGAGG
902	MLOC_70754	AP2	HORVU.MOREX.r2.6HG0491140.1	1248	1267	-	16.7692	1.19e-06	0.00518	GAGAGAGAAGAGGAGAGAGA
903	MLOC_73724	Dof	HORVU.MOREX.r2.6HG0450820.1	344	364	-	16.2424	1.19e-06	0.0214	CAAAAAAACAAAAAGGAGCCA
904	MLOC_53640	MYB	HORVU.MOREX.r2.7HG0614010.1	70	90	-	16.6667	1.2e-06	0.152	CTTGCCCCCCACCTACCACCG
905	MLOC_17236	Dof	HORVU.MOREX.r2.4HG0343140.1	611	631	-	2022-05-16	1.2e-06	0.0113	TTCTCTTTTTTGTTTCTTGAT
906	MLOC_56598	Dof	HORVU.MOREX.r2.2HG0154720.1	639	648	-	3182-12-01	1.2e-06	0.276	AAAAAAGTGC
907	MLOC_56598	Dof	HORVU.MOREX.r2.3HG0241610.1	759	768	+	3182-12-01	1.2e-06	0.276	AAAAAAGTGC
908	MLOC_70659	MYB_related	HORVU.MOREX.r2.1HG0029020.1	251	271	+	16.8537	1.2e-06	0.196	AATATTATAGATAAAAATATA
909	MLOC_77405	ERF	HORVU.MOREX.r2.1HG0042580.1	1451	1471	+	16.507	1.21e-06	0.0145	GCAAGTGGTGGTGGTGGCGAG
910	MLOC_24530	ERF	HORVU.MOREX.r2.4HG0318680.1	1241	1255	+	17.0606	1.21e-06	0.0429	TCACCGCCGCCTTCT
911	MLOC_69987	ERF	HORVU.MOREX.r2.3HG0241610.1	1305	1319	+	16.6515	1.21e-06	0.0197	CCTCCTCCGCCTCCT
912	MLOC_38561	ERF	HORVU.MOREX.r2.3HG0187560.1	513	533	+	16.8485	1.21e-06	0.0294	CTCCGGCGGCGGCGGCGCCAG
913	MLOC_74813	Trihelix	HORVU.MOREX.r2.3HG0207880.1	828	843	+	16	1.21e-06	0.146	GCGGTAAAAATATAGA
914	MLOC_17236	Dof	HORVU.MOREX.r2.7HG0621290.1	151	171	+	16.4848	1.21e-06	0.0113	TTTTCTTTTTCTTTTTTGGGG
915	MLOC_58950	NAC	HORVU.MOREX.r2.4HG0336640.1	723	737	+	16.2879	1.22e-06	0.312	TGCGTGAAGATGACG
916	MLOC_17236	Dof	HORVU.MOREX.r2.6HG0523360.1	746	766	-	16.4697	1.23e-06	0.0113	TTTACTTTTTAATGCTTATAT
917	MLOC_17236	Dof	HORVU.MOREX.r2.6HG0488470.1	1125	1145	-	16.4697	1.23e-06	0.0113	TTTCCTTTTTCTTGATTTGTT
918	MLOC_77405	ERF	HORVU.MOREX.r2.3HG0253120.1	1250	1270	-	16.4789	1.23e-06	0.0145	GGTGGTGGTGGTGTAGGAGAT
919	MLOC_65745	WOX	HORVU.MOREX.r2.3HG0268450.1	463	473	+	16.0141	1.23e-06	0.109	AATTAATTAAT
920	MLOC_65745	WOX	HORVU.MOREX.r2.3HG0268450.1	464	474	-	16.0141	1.23e-06	0.109	AATTAATTAAT
921	MLOC_65745	WOX	HORVU.MOREX.r2.1HG0057890.1	780	790	-	16.0141	1.23e-06	0.109	AATTAATTAAT
922	MLOC_58641	ERF	HORVU.MOREX.r2.6HG0461040.1	1461	1481	+	16.5429	1.23e-06	0.0149	CTCCCTCCGCCACCGCCAGCC
923	MLOC_44514	MIKC_MADS	HORVU.MOREX.r2.3HG0183040.1	605	618	-	16.4545	1.23e-06	0.0887	ACAGAAAAAGAAAA
924	MLOC_3855	C2H2	HORVU.MOREX.r2.6HG0458630.1	1320	1338	+	16.2778	1.23e-06	0.00582	CCCCTCCACCTTCCTCCTC
925	MLOC_65555	MYB	HORVU.MOREX.r2.3HG0204200.1	528	542	-	15.6818	1.24e-06	0.406	CAAAAAATTAGGCAG
926	MLOC_15725	B3	HORVU.MOREX.r2.3HG0213090.1	842	856	+	16.5152	1.25e-06	0.0332	TGATGCATGCAAGCA
927	MLOC_55144	ERF	HORVU.MOREX.r2.2HG0137450.1	762	781	+	16.3333	1.26e-06	0.0135	ATCCTCCTCCACCTCCTCCA
928	MLOC_498	HSF	HORVU.MOREX.r2.1HG0029020.1	1053	1067	-	16.7273	1.26e-06	0.314	AGATTTTTCTAGAAG
929	MLOC_55323	ERF	HORVU.MOREX.r2.5HG0434170.1	794	812	+	16.6212	1.27e-06	0.0237	CGCACGAGGCGGTGGAGGC
930	MLOC_34885	MYB	HORVU.MOREX.r2.2HG0114490.1	1391	1409	-	16.303	1.27e-06	0.191	AAGATGGTGGTTGGTTGGT
931	MLOC_6711	bZIP	HORVU.MOREX.r2.1HG0012950.1	546	560	+	17.0909	1.27e-06	0.141	CGCCACGTCGCCTAC
932	MLOC_69987	ERF	HORVU.MOREX.r2.3HG0191350.1	469	483	+	16.5909	1.27e-06	0.0197	CGGCCACCGCCGCCG
933	MLOC_70754	AP2	HORVU.MOREX.r2.6HG0491300.1	345	364	-	16.6795	1.27e-06	0.00549	GAAAAAAAGACAAAAAAACA
934	MLOC_23884	B3	HORVU.MOREX.r2.1HG0073500.1	10	30	+	9.09859	1.27e-06	0.147	TTTATTCCTTTTGCAGGAAAA
935	MLOC_69438	ERF	HORVU.MOREX.r2.6HG0513260.1	406	420	+	16.7424	1.27e-06	0.0217	CCTCCGCCACCGTCG
936	MLOC_5375	MIKC_MADS	HORVU.MOREX.r2.3HG0213090.1	596	614	-	16.169	1.27e-06	0.124	AAAATTCCATTTTTGGCTT
937	MLOC_57215	NAC	HORVU.MOREX.r2.3HG0204200.1	970	988	-	15.9697	1.27e-06	0.253	CCTAATTTACACGTCAAGC
938	MLOC_60958	C2H2	HORVU.MOREX.r2.6HG0506950.1	1282	1298	+	16.5758	1.28e-06	0.145	CACTAAAAGACAACATT
939	MLOC_73724	Dof	HORVU.MOREX.r2.6HG0488470.1	1133	1153	+	16.1667	1.28e-06	0.0216	AAGAAAAAGGAAAAGGGGACA
940	MLOC_74813	Trihelix	HORVU.MOREX.r2.2HG0155850.1	713	728	+	15.9545	1.28e-06	0.146	AAAGTAAAAATAATAA
941	MLOC_65286	NAC	HORVU.MOREX.r2.1HG0059820.1	737	755	-	16.8182	1.28e-06	0.29	CGTGTCATGCACGAAACGT
942	MLOC_69987	ERF	HORVU.MOREX.r2.4HG0333430.1	1372	1386	+	16.5758	1.28e-06	0.0197	CTTCCTCCGCCGCTG
943	MLOC_70754	AP2	HORVU.MOREX.r2.4HG0283320.1	708	727	+	16.6667	1.28e-06	0.00549	ATAAAAAAGTGAGAGAGAGA
944	MLOC_3855	C2H2	HORVU.MOREX.r2.2HG0105530.1	946	964	-	16.2143	1.29e-06	0.006	CTCTCTCCTTCACCTCATC
945	MLOC_17236	Dof	HORVU.MOREX.r2.6HG0491300.1	889	909	-	16.4091	1.29e-06	0.0116	TTTTCCTTTTTCCTTCCTTTT
946	MLOC_6711	bZIP	HORVU.MOREX.r2.2HG0115650.1	435	449	+	17.0606	1.29e-06	0.141	TGCCACGTCGGATGT
947	MLOC_55144	ERF	HORVU.MOREX.r2.2HG0172430.1	116	135	+	16.303	1.29e-06	0.0135	ACTCGCCGCGGCCACCGTCG
948	MLOC_6534	bZIP	HORVU.MOREX.r2.6HG0489450.1	933	947	-	17.197	1.3e-06	0.201	AGTGCCGACGTGGCA
949	MLOC_73724	Dof	HORVU.MOREX.r2.5HG0429750.1	394	414	-	16.1515	1.3e-06	0.0216	CGGAGGAAGAAAAAGAAAAAA
950	MLOC_3855	C2H2	HORVU.MOREX.r2.6HG0458630.1	1296	1314	+	16.1984	1.3e-06	0.006	CTTCCTCCGCTCCCCCCTC
951	MLOC_15725	B3	HORVU.MOREX.r2.6HG0506950.1	249	263	+	16.4848	1.3e-06	0.0332	ATGTGCATGCATAGA
952	MLOC_3107	GATA	HORVU.MOREX.r2.4HG0318680.1	174	188	-	13.6364	1.3e-06	0.0523	ACATCATCATCATAG
953	MLOC_73522	ERF	HORVU.MOREX.r2.3HG0191350.1	814	834	+	16.6061	1.31e-06	0.0223	GGCGCCGCCATCACCGTGGCC
954	MLOC_73522	ERF	HORVU.MOREX.r2.4HG0318680.1	1240	1260	+	16.6061	1.31e-06	0.0223	GTCACCGCCGCCTTCTTTGAC
955	MLOC_77488	HD-ZIP	HORVU.MOREX.r2.4HG0318680.1	181	201	-	16.7164	1.32e-06	0.388	ACAACAATTATTGACATCATC
956	MLOC_58641	ERF	HORVU.MOREX.r2.6HG0476220.1	766	786	-	16.4286	1.33e-06	0.0153	CCCCCACCGCCGCAGCGAGCG
957	MLOC_70754	AP2	HORVU.MOREX.r2.1HG0012950.1	924	943	-	16.6154	1.33e-06	0.00566	TGAAGAGAGAGAGAGAGAAG
958	MLOC_55144	ERF	HORVU.MOREX.r2.4HG0277340.1	1266	1285	-	16.2576	1.34e-06	0.0137	CTCCGCCGCCGCCTCCTGCT
959	MLOC_60890	WRKY	HORVU.MOREX.r2.2HG0096880.1	704	718	+	15.9091	1.34e-06	0.327	GATTTTGACTTTTCT
960	MLOC_3855	C2H2	HORVU.MOREX.r2.2HG0140300.1	1409	1427	-	16.1508	1.34e-06	0.00613	TCGCTTCCTCCTCCTCCCT
961	MLOC_58950	NAC	HORVU.MOREX.r2.5HG0416660.1	1131	1145	+	16.197	1.35e-06	0.312	TCCTTGAAGAACAAG
962	MLOC_3855	C2H2	HORVU.MOREX.r2.1HG0064430.1	199	217	+	16.1349	1.36e-06	0.00614	CTCCCCCTTCCTCCATCTC
963	MLOC_56753	MYB	HORVU.MOREX.r2.5HG0429750.1	1044	1064	-	15.803	1.36e-06	0.307	ACATTGAAGATGGTTGGTGGG
964	MLOC_498	HSF	HORVU.MOREX.r2.6HG0511990.1	27	41	+	16.6364	1.36e-06	0.314	AGAAGCTTCAAGAAA
965	MLOC_69002	ERF	HORVU.MOREX.r2.5HG0441300.1	1407	1421	+	15.8485	1.36e-06	0.0317	CATCCGCCGCCGCCC
966	MLOC_70754	AP2	HORVU.MOREX.r2.6HG0488470.1	846	865	-	16.5769	1.37e-06	0.00571	ACAAAAATAAAAACAAAAAA
967	MLOC_70754	AP2	HORVU.MOREX.r2.2HG0140300.1	1358	1377	+	16.5769	1.37e-06	0.00571	GGAAAAAAAGAGAGGAAAAA
968	MLOC_77405	ERF	HORVU.MOREX.r2.5HG0434170.1	460	480	-	16.3099	1.38e-06	0.0156	AGAGACGCGGACGGCGGTGGT
969	MLOC_73724	Dof	HORVU.MOREX.r2.6HG0476220.1	1107	1127	+	16.0909	1.38e-06	0.0221	TAAAATATAAAAAAGAGAATA
970	MLOC_10823	EIL	HORVU.MOREX.r2.3HG0188920.1	990	1000	-	14.5051	1.38e-06	0.0913	CAATGTACCTG
971	MLOC_38561	ERF	HORVU.MOREX.r2.3HG0191350.1	812	832	-	16.6818	1.38e-06	0.0306	CCACGGTGATGGCGGCGCCCG
972	MLOC_64612	Dof	HORVU.MOREX.r2.3HG0187560.1	858	871	-	15.5303	1.38e-06	0.162	AAAAAAGTAAATAT
973	MLOC_70754	AP2	HORVU.MOREX.r2.6HG0491300.1	919	938	+	16.5641	1.38e-06	0.00571	AAAAAAGAAAAAAATCGAGG
974	MLOC_12223	ERF	HORVU.MOREX.r2.7HG0544030.1	714	728	-	16.5303	1.39e-06	0.0319	GAGGGTGGCGGTGGT
975	MLOC_17236	Dof	HORVU.MOREX.r2.7HG0604150.1	183	203	+	16.3182	1.39e-06	0.0122	AATTCTTTTCAATTTTTCTTT
976	MLOC_58641	ERF	HORVU.MOREX.r2.6HG0513260.1	406	426	+	16.3571	1.39e-06	0.0153	CCTCCGCCACCGTCGTCGGTC
977	MLOC_58641	ERF	HORVU.MOREX.r2.3HG0241610.1	1302	1322	+	16.3571	1.39e-06	0.0153	ACTCCTCCTCCGCCTCCTCCT
978	MLOC_3107	GATA	HORVU.MOREX.r2.3HG0275710.1	819	833	-	2022-05-13	1.39e-06	0.0523	TCATCATCTTCTTCT
979	MLOC_38561	ERF	HORVU.MOREX.r2.5HG0408490.1	1269	1289	-	16.6667	1.39e-06	0.0306	CGGAGATGCTTGCGGCGGTGG
980	MLOC_56075	LBD	HORVU.MOREX.r2.2HG0154090.1	1393	1409	-	16.3485	1.4e-06	0.215	GGGCGGGAGAGGCGGCG
981	MLOC_70754	AP2	HORVU.MOREX.r2.7HG0610750.1	1012	1031	-	16.5513	1.4e-06	0.00571	GCAAAAGAAGAAAAAAAAGA
982	MLOC_63834	ERF	HORVU.MOREX.r2.6HG0513260.1	454	473	+	16.0455	1.4e-06	0.0246	GACGGCGACGGAGGGAGGGG
983	MLOC_3855	C2H2	HORVU.MOREX.r2.3HG0275710.1	1296	1314	+	16.0873	1.4e-06	0.00627	ATGCCTCCACCTCCACCTC
984	MLOC_55323	ERF	HORVU.MOREX.r2.3HG0275710.1	1298	1316	-	16.4848	1.4e-06	0.0237	TGGAGGTGGAGGTGGAGGC
985	MLOC_55323	ERF	HORVU.MOREX.r2.5HG0441300.1	1409	1427	-	16.4848	1.4e-06	0.0237	GGGGCGGGGCGGCGGCGGA
986	MLOC_69002	ERF	HORVU.MOREX.r2.5HG0397780.1	1379	1393	-	15.8182	1.41e-06	0.0317	TCGTCGTCGCCGTCG
987	MLOC_70754	AP2	HORVU.MOREX.r2.2HG0111260.1	1084	1103	+	16.5385	1.41e-06	0.00572	AATGGAAAAGAAAATAGAAG
988	MLOC_58641	ERF	HORVU.MOREX.r2.6HG0476220.1	682	702	+	16.3286	1.41e-06	0.0153	CCGCCGCCACCGCTCCGTCTG
989	MLOC_79754	G2-like	HORVU.MOREX.r2.6HG0451760.1	1100	1114	-	16.2535	1.42e-06	0.282	AAACGAATATTCTCT
990	MLOC_53943	G2-like	HORVU.MOREX.r2.6HG0451760.1	1100	1114	-	16.2535	1.42e-06	0.278	AAACGAATATTCTCT
991	MLOC_37843	NAC	HORVU.MOREX.r2.5HG0416660.1	1131	1147	-	16.5152	1.42e-06	0.497	TACTTGTTCTTCAAGGA
992	MLOC_70754	AP2	HORVU.MOREX.r2.1HG0033760.1	1480	1499	+	16.5256	1.43e-06	0.00572	CAGAGAGAGAGAGAGAGAGA
993	MLOC_43806	MYB	HORVU.MOREX.r2.3HG0221550.1	1273	1293	+	15.6818	1.43e-06	0.161	AACCAAACGACCCACCAACTC
994	MLOC_326	SBP	HORVU.MOREX.r2.6HG0507730.1	83	98	-	15.0556	1.44e-06	0.153	TAAATTGTACTATATA
995	MLOC_17236	Dof	HORVU.MOREX.r2.5HG0426190.1	770	790	-	16.2727	1.44e-06	0.0125	ATGTTTTTTTTTCTTTTTTTT
996	MLOC_58641	ERF	HORVU.MOREX.r2.6HG0461040.1	1464	1484	+	2022-03-16	1.44e-06	0.0153	CCTCCGCCACCGCCAGCCGCA
997	MLOC_63834	ERF	HORVU.MOREX.r2.4HG0318680.1	1232	1251	-	16.0152	1.44e-06	0.0246	GGCGGCGGTGACGGGAACTG
998	MLOC_39554	MYB	HORVU.MOREX.r2.7HG0614010.1	69	83	+	16.1061	1.45e-06	0.307	GCGGTGGTAGGTGGG
999	MLOC_55323	ERF	HORVU.MOREX.r2.7HG0554640.1	249	267	+	16.4394	1.45e-06	0.0237	CGGAGGTGGTGGCGGCAAA
1000	MLOC_55323	ERF	HORVU.MOREX.r2.6HG0458630.1	1365	1383	-	16.4394	1.45e-06	0.0237	CGGGGCAGGCGGAGGAGGA
1001	MLOC_70754	AP2	HORVU.MOREX.r2.2HG0105530.1	642	661	-	2022-05-16	1.45e-06	0.00578	AAAAAAAGAAGAGAAAAAAG
1002	MLOC_70659	MYB_related	HORVU.MOREX.r2.1HG0042580.1	768	788	+	16.622	1.45e-06	0.196	AAAAAAAATGATAAGAATGTT
1003	MLOC_77405	ERF	HORVU.MOREX.r2.1HG0064430.1	10	30	-	16.2254	1.46e-06	0.0156	AGGAAAGGAGGAGGCGGTGGA
1004	MLOC_77405	ERF	HORVU.MOREX.r2.3HG0253120.1	1259	1279	-	16.2254	1.46e-06	0.0156	GGCACGTGTGGTGGTGGTGGT
1005	MLOC_3855	C2H2	HORVU.MOREX.r2.2HG0176340.1	1469	1487	+	16.0238	1.46e-06	0.00647	ACTATTCTTCTTCCTCCTC
1006	MLOC_326	SBP	HORVU.MOREX.r2.1HG0029960.1	774	789	-	15.0444	1.46e-06	0.153	ATTTACGTACATTTTT
1007	MLOC_58641	ERF	HORVU.MOREX.r2.3HG0196440.1	1277	1297	+	16.2714	1.47e-06	0.0153	CCGTCGCCGCCGTCAAACCCA
1008	MLOC_77405	ERF	HORVU.MOREX.r2.4HG0288120.1	1472	1492	-	16.2113	1.47e-06	0.0156	TGCGGGGGAGGAGGAGGAGGA
1009	MLOC_15776	BBR-BPC	HORVU.MOREX.r2.3HG0187560.1	1379	1399	+	10.0263	1.47e-06	0.0056	CCCTCTCCCTCTCCATCTCCT
1010	MLOC_70754	AP2	HORVU.MOREX.r2.6HG0491300.1	884	903	+	16.4744	1.48e-06	0.00583	AGGGAAAAAGGAAGGAAAAA
1011	MLOC_53640	MYB	HORVU.MOREX.r2.3HG0221550.1	1276	1296	+	16.4394	1.48e-06	0.152	CAAACGACCCACCAACTCCTT
1012	MLOC_54606	WRKY	HORVU.MOREX.r2.1HG0011180.1	126	136	-	16.8939	1.48e-06	0.22	AAAAGTCAACT
1013	MLOC_15776	BBR-BPC	HORVU.MOREX.r2.1HG0057890.1	762	782	+	10	1.49e-06	0.0056	CAATTTCTCTCTCTTTTTATT
1014	MLOC_17236	Dof	HORVU.MOREX.r2.6HG0495020.1	739	759	+	16.2273	1.49e-06	0.0126	TTTCCTTTTGTTTTTCTCCTA
1015	MLOC_70754	AP2	HORVU.MOREX.r2.6HG0491300.1	896	915	+	16.4615	1.49e-06	0.00584	AGGAAAAAGGAAAAGTAAAA
1016	MLOC_12223	ERF	HORVU.MOREX.r2.2HG0113870.1	374	388	+	16.4394	1.5e-06	0.0329	GCGGGCGGCGGTGGC
1017	MLOC_77331	bHLH	HORVU.MOREX.r2.5HG0363570.1	1311	1324	-	15.8158	1.5e-06	0.176	GGCGGGCCACGTGG
1018	MLOC_55323	ERF	HORVU.MOREX.r2.2HG0137450.1	763	781	-	16.3939	1.5e-06	0.0237	TGGAGGAGGTGGAGGAGGA
1019	MLOC_55144	ERF	HORVU.MOREX.r2.3HG0194400.1	1476	1495	-	16.1061	1.5e-06	0.015	CACCTCCTCCTCTACCGCAA
1020	MLOC_24530	ERF	HORVU.MOREX.r2.3HG0187560.1	513	527	-	16.7879	1.51e-06	0.0492	CCGCCGCCGCCGGAG
1021	MLOC_71128	NAC	HORVU.MOREX.r2.5HG0416660.1	1133	1148	+	16.3939	1.51e-06	0.688	CTTGAAGAACAAGTAA
1022	MLOC_69438	ERF	HORVU.MOREX.r2.6HG0513260.1	212	226	+	16.5303	1.51e-06	0.0249	TCCACGCCGCCGCCA
1023	MLOC_13932	NAC	HORVU.MOREX.r2.5HG0416660.1	1132	1149	+	16.6364	1.52e-06	0.348	CCTTGAAGAACAAGTAAA
1024	MLOC_69002	ERF	HORVU.MOREX.r2.4HG0277340.1	1272	1286	-	15.7576	1.52e-06	0.0317	ACTCCGCCGCCGCCT
1025	MLOC_58641	ERF	HORVU.MOREX.r2.7HG0619340.1	1425	1445	+	16.2143	1.52e-06	0.0155	TCCCCTCCGCCTCGGCTTCCG
1026	MLOC_6711	bZIP	HORVU.MOREX.r2.2HG0166450.1	1129	1143	+	16.8333	1.53e-06	0.141	CGCCACGTCGGCCTC
1027	MLOC_59162	NAC	HORVU.MOREX.r2.7HG0589960.1	1025	1046	+	15.1061	1.53e-06	0.352	GACGTGTTACCCTTGTAAACTT
1028	MLOC_68417	HSF	HORVU.MOREX.r2.6HG0516890.1	1331	1341	+	16.9848	1.53e-06	0.704	CCAGAAGCTTC
1029	MLOC_69987	ERF	HORVU.MOREX.r2.5HG0406630.1	404	418	-	16.3485	1.53e-06	0.0225	GCACCACCGCCGTCA
1030	MLOC_56472	MIKC_MADS	HORVU.MOREX.r2.4HG0282360.1	224	236	+	15.5429	1.53e-06	0.166	CCAAATATAGAAA
1031	MLOC_14363	C2H2	HORVU.MOREX.r2.4HG0347090.1	408	424	-	2022-05-16	1.53e-06	0.139	GAAAAAAGGACAAAACC
1032	MLOC_64012	CPP	HORVU.MOREX.r2.3HG0191350.1	548	557	+	2022-09-14	1.54e-06	0.178	AATTTGAATT
1033	MLOC_64012	CPP	HORVU.MOREX.r2.4HG0343140.1	799	808	+	2022-09-14	1.54e-06	0.178	AATTTGAATT
1034	MLOC_64012	CPP	HORVU.MOREX.r2.7HG0587330.1	812	821	+	2022-09-14	1.54e-06	0.178	AATTTGAATT
1035	MLOC_64012	CPP	HORVU.MOREX.r2.2HG0096880.1	558	567	-	2022-09-14	1.54e-06	0.178	AATTTGAATT
1036	MLOC_62522	GATA	HORVU.MOREX.r2.3HG0238860.1	1222	1232	-	15.4868	1.54e-06	0.23	CTGATCGGATT
1037	MLOC_14363	C2H2	HORVU.MOREX.r2.3HG0238870.1	272	288	+	16.4848	1.54e-06	0.139	CCCAAACAGACAAAAAA
1038	MLOC_77405	ERF	HORVU.MOREX.r2.1HG0011180.1	1351	1371	-	16.1268	1.55e-06	0.0162	GGAGGTGGGAGCAGAGGAGGA
1039	MLOC_70754	AP2	HORVU.MOREX.r2.5HG0408490.1	1059	1078	+	16.4103	1.55e-06	0.00601	GTAAAAGAAAAGAGAAGAAA
1040	MLOC_3855	C2H2	HORVU.MOREX.r2.4HG0335470.1	797	815	-	15.9286	1.56e-06	0.00682	CCCCCCCCCCCTCATCCCC
1041	MLOC_15776	BBR-BPC	HORVU.MOREX.r2.2HG0154090.1	986	1006	+	9.86842	1.56e-06	0.00582	CTCTCTCTCTCTCGCACACAC
1042	MLOC_69987	ERF	HORVU.MOREX.r2.6HG0513260.1	215	229	+	16.3182	1.56e-06	0.0225	ACGCCGCCGCCATCG
1043	MLOC_17236	Dof	HORVU.MOREX.r2.6HG0491300.1	908	928	-	16.1667	1.57e-06	0.0126	TTTCTTTTTTAATTTTTACTT
1044	MLOC_67050	E2F/DP	HORVU.MOREX.r2.5HG0425020.1	194	214	-	13.2429	1.58e-06	0.488	CCACGCCCTTTCCCGCCAGAA
1045	MLOC_58641	ERF	HORVU.MOREX.r2.3HG0191350.1	815	835	+	16.1571	1.58e-06	0.0157	GCGCCGCCATCACCGTGGCCA
1046	MLOC_5375	MIKC_MADS	HORVU.MOREX.r2.7HG0621290.1	155	173	+	15.9296	1.58e-06	0.124	CTTTTTCTTTTTTGGGGTA
1047	MLOC_69002	ERF	HORVU.MOREX.r2.4HG0342010.1	378	392	+	15.7273	1.58e-06	0.0317	CTGCCGGCGCCGGCC
1048	MLOC_69002	ERF	HORVU.MOREX.r2.2HG0154390.1	917	931	-	15.7273	1.58e-06	0.0317	GTCCCGTCGCCGGCG
1049	MLOC_17236	Dof	HORVU.MOREX.r2.3HG0241610.1	142	162	+	16.1515	1.59e-06	0.0126	TATGCTTTTTCAGATTTTTTT
1050	MLOC_17236	Dof	HORVU.MOREX.r2.7HG0527920.1	1243	1263	-	16.1515	1.59e-06	0.0126	ATTATTTTTCCATTTCTTTTT
1051	MLOC_5372	GATA	HORVU.MOREX.r2.5HG0395560.1	1469	1481	+	14.7273	1.59e-06	0.245	TTGATCTGATCGG
1052	MLOC_73522	ERF	HORVU.MOREX.r2.1HG0064430.1	754	774	-	16.3485	1.59e-06	0.026	CCAGTCGCCGCCTCGGCCGCC
1053	MLOC_55144	ERF	HORVU.MOREX.r2.5HG0434170.1	163	182	+	16.0303	1.59e-06	0.0156	CAGCGTCGTCGTCGCCTCCA
1054	MLOC_24530	ERF	HORVU.MOREX.r2.6HG0458630.1	1453	1467	-	16.7121	1.6e-06	0.0492	TCGCCGCCGTCGTCG
1055	MLOC_12223	ERF	HORVU.MOREX.r2.5HG0406630.1	402	416	+	16.3636	1.6e-06	0.0336	AGTGACGGCGGTGGT
1056	MLOC_17236	Dof	HORVU.MOREX.r2.2HG0172430.1	677	697	+	16.1364	1.6e-06	0.0126	ATGCCTTTTTTTTTTTTTGTA
1057	MLOC_77405	ERF	HORVU.MOREX.r2.5HG0426190.1	1336	1356	-	16.0704	1.61e-06	0.0163	GCTGGAGGAGGAGGAGGAGGA
1058	MLOC_69987	ERF	HORVU.MOREX.r2.6HG0513260.1	453	467	-	16.2727	1.62e-06	0.0226	CCTCCGTCGCCGTCG
1059	MLOC_5375	MIKC_MADS	HORVU.MOREX.r2.4HG0282360.1	221	239	-	15.9014	1.62e-06	0.124	ATTTTTCTATATTTGGTTG
1060	MLOC_17236	Dof	HORVU.MOREX.r2.1HG0032950.1	1020	1040	+	16.1212	1.62e-06	0.0126	TTCATTTTTTTTTTCTTTCTC
1061	MLOC_57518	C2H2	HORVU.MOREX.r2.4HG0347090.1	407	424	-	16.303	1.63e-06	0.172	GAAAAAAGGACAAAACCA
1062	MLOC_15776	BBR-BPC	HORVU.MOREX.r2.5HG0441300.1	928	948	-	9.73684	1.63e-06	0.00605	TTTTTTTCCTTTCCCTCTCTC
1063	MLOC_65745	WOX	HORVU.MOREX.r2.3HG0268450.1	467	477	+	15.6197	1.64e-06	0.109	AATTAATTAGT
1064	MLOC_65745	WOX	HORVU.MOREX.r2.3HG0268450.1	460	470	-	15.6197	1.64e-06	0.109	AATTAATTAGT
1065	MLOC_65745	WOX	HORVU.MOREX.r2.5HG0357560.1	894	904	-	15.6197	1.64e-06	0.109	AATTAATTAGT
1066	MLOC_65745	WOX	HORVU.MOREX.r2.1HG0073470.1	1364	1374	-	15.6197	1.64e-06	0.109	AATTAATTAGT
1067	MLOC_3095	ERF	HORVU.MOREX.r2.5HG0441180.1	639	653	-	16.2576	1.64e-06	0.2	TGGTGTCGGCGGTGG
1068	MLOC_77405	ERF	HORVU.MOREX.r2.6HG0458630.1	1448	1468	+	16.0423	1.64e-06	0.0163	GACGACGACGACGGCGGCGAC
1069	MLOC_63834	ERF	HORVU.MOREX.r2.3HG0201110.1	863	882	-	15.8939	1.64e-06	0.0255	GACGGTGGTGACAGGAACGG
1070	MLOC_63834	ERF	HORVU.MOREX.r2.5HG0441300.1	1267	1286	-	15.8939	1.64e-06	0.0255	ATCGGTGGTGGTGGTGGTGG
1071	MLOC_73522	ERF	HORVU.MOREX.r2.4HG0326410.1	363	383	-	16.303	1.64e-06	0.026	CCCGCCGCCGCAACGTCTACT
1072	MLOC_57215	NAC	HORVU.MOREX.r2.5HG0434280.1	904	922	-	15.7576	1.64e-06	0.253	CCTTACTTGCACGGCATAG
1073	MLOC_70754	AP2	HORVU.MOREX.r2.7HG0621290.1	504	523	+	16.3333	1.64e-06	0.00625	GATGAGGTAAAGAAGAGAGA
1074	MLOC_70754	AP2	HORVU.MOREX.r2.2HG0111260.1	1077	1096	+	16.3333	1.64e-06	0.00625	CGAAAAAAATGGAAAAGAAA
1075	MLOC_3855	C2H2	HORVU.MOREX.r2.1HG0065200.1	1477	1495	-	15.8333	1.66e-06	0.00712	GCCGCTCCTCCTCCTCCTC
1076	MLOC_3855	C2H2	HORVU.MOREX.r2.4HG0288120.1	1467	1485	+	15.8333	1.66e-06	0.00712	GCCGCTCCTCCTCCTCCTC
1077	MLOC_15725	B3	HORVU.MOREX.r2.1HG0073500.1	766	780	-	16.2576	1.66e-06	0.04	GCACACATGCATGCA
1078	MLOC_69438	ERF	HORVU.MOREX.r2.5HG0406630.1	404	418	-	16.3939	1.66e-06	0.0264	GCACCACCGCCGTCA
1079	MLOC_15776	BBR-BPC	HORVU.MOREX.r2.5HG0441180.1	805	825	+	9.68421	1.67e-06	0.00611	TTTTCTTTCTTTCTTTCATTA
1080	MLOC_63834	ERF	HORVU.MOREX.r2.1HG0059820.1	1414	1433	-	15.8788	1.67e-06	0.0255	GGCGGCGGCGCGGGTCGGAG
1081	MLOC_57142	GATA	HORVU.MOREX.r2.3HG0275710.1	811	829	-	13.2237	1.67e-06	0.0632	CATCTTCTTCTTCTTCAAA
1082	MLOC_70754	AP2	HORVU.MOREX.r2.6HG0491300.1	376	395	-	16.3077	1.67e-06	0.00632	AAAAAAATGAAAAGTAAAGA
1083	MLOC_69002	ERF	HORVU.MOREX.r2.3HG0187560.1	567	581	-	15.6818	1.68e-06	0.0322	CCGCAGCCGCCGCCT
1084	MLOC_44514	MIKC_MADS	HORVU.MOREX.r2.5HG0397780.1	1001	1014	+	16.0606	1.68e-06	0.0887	ACAAAAAAGGTAAG
1085	MLOC_58641	ERF	HORVU.MOREX.r2.7HG0554640.1	243	263	-	16.0571	1.68e-06	0.0164	CCGCCACCACCTCCGCCGCAA
1086	MLOC_55144	ERF	HORVU.MOREX.r2.3HG0275710.1	146	165	+	15.9545	1.69e-06	0.0162	CGACGCTGCATCCACCGCCT
1087	MLOC_70754	AP2	HORVU.MOREX.r2.4HG0343140.1	681	700	-	16.2949	1.69e-06	0.00632	AAAAACAAAAAAGAGAAACT
1088	MLOC_56472	MIKC_MADS	HORVU.MOREX.r2.3HG0213090.1	599	611	+	15.4714	1.69e-06	0.166	CCAAAAATGGAAT
1089	MLOC_72525	LBD	HORVU.MOREX.r2.3HG0187560.1	513	533	-	16.0909	1.7e-06	0.0442	CTGGCGCCGCCGCCGCCGGAG
1090	MLOC_24269	TCP	HORVU.MOREX.r2.4HG0326360.1	1039	1049	-	16.9242	1.7e-06	0.307	GTGGGACCCGC
1091	MLOC_69987	ERF	HORVU.MOREX.r2.3HG0187560.1	570	584	-	16.197	1.7e-06	0.0231	CTGCCGCAGCCGCCG
1092	MLOC_3855	C2H2	HORVU.MOREX.r2.1HG0057310.1	1231	1249	+	15.7937	1.7e-06	0.00724	TCTTCTCCTTCTCCTTCTT
1093	MLOC_326	SBP	HORVU.MOREX.r2.7HG0592230.1	548	563	+	14.9667	1.7e-06	0.153	TGTTTTGTACTTTTAT
1094	MLOC_70754	AP2	HORVU.MOREX.r2.5HG0426190.1	790	809	+	16.2821	1.71e-06	0.00633	TGTAAAAAATAAAAAAAACA
1095	MLOC_12079	WRKY	HORVU.MOREX.r2.3HG0253120.1	674	686	+	16.7576	1.71e-06	0.168	TTTTGACTTTTGC
1096	MLOC_3855	C2H2	HORVU.MOREX.r2.4HG0335470.1	800	818	-	15.7778	1.72e-06	0.00725	CCCCCCCCCCCCCCTCATC
1097	MLOC_60890	WRKY	HORVU.MOREX.r2.2HG0137960.1	797	811	-	15.7273	1.72e-06	0.327	TGCGTTGACTTTGAA
1098	MLOC_61071	Dof	HORVU.MOREX.r2.6HG0495020.1	178	188	+	14.303	1.72e-06	0.221	CAAAAAGTAAA
1099	MLOC_55323	ERF	HORVU.MOREX.r2.3HG0275710.1	153	171	-	16.2121	1.72e-06	0.0262	TGACGGAGGCGGTGGATGC
1100	MLOC_15776	BBR-BPC	HORVU.MOREX.r2.1HG0078280.1	1209	1229	+	9.59211	1.72e-06	0.00626	CTTTCTTTCTTTCTTTGTCAA
1101	MLOC_12223	ERF	HORVU.MOREX.r2.5HG0434170.1	795	809	+	16.2727	1.73e-06	0.0336	GCACGAGGCGGTGGA
1102	MLOC_70659	MYB_related	HORVU.MOREX.r2.6HG0516890.1	28	48	+	16.4024	1.73e-06	0.196	AAATTAGTAGATAAACATAGT
1103	MLOC_72525	LBD	HORVU.MOREX.r2.2HG0137450.1	277	297	+	16.0606	1.73e-06	0.0442	TCATAGCCATATCCTCCGCCG
1104	MLOC_73724	Dof	HORVU.MOREX.r2.6HG0491300.1	358	378	-	15.8485	1.74e-06	0.0269	AGAGGAGCAAAAAAGAAAAAA
1105	MLOC_76271	MYB_related	HORVU.MOREX.r2.3HG0194400.1	489	503	+	15.9545	1.74e-06	0.199	AAATACTTATCCAAA
1106	MLOC_70754	AP2	HORVU.MOREX.r2.6HG0491300.1	356	375	-	16.2564	1.74e-06	0.00639	GGAGCAAAAAAGAAAAAAAG
1107	MLOC_80197	ERF	HORVU.MOREX.r2.6HG0513260.1	212	239	+	16.697	1.74e-06	0.047	TCCACGCCGCCGCCATCGATCCAAAGGC
1108	MLOC_12223	ERF	HORVU.MOREX.r2.2HG0137450.1	294	308	-	16.2576	1.75e-06	0.0336	GACGAAGGCGGCGGC
1109	MLOC_15776	BBR-BPC	HORVU.MOREX.r2.5HG0441300.1	924	944	-	9.53947	1.75e-06	0.00633	TTTCCTTTCCCTCTCTCTATA
1110	MLOC_3855	C2H2	HORVU.MOREX.r2.6HG0488470.1	1414	1432	+	15.746	1.75e-06	0.00733	CCCCATCCACCACCTTCAC
1111	MLOC_70754	AP2	HORVU.MOREX.r2.2HG0143170.1	1258	1277	+	16.2436	1.75e-06	0.0064	ATGAATGAAGAAGAGAGAAA
1112	MLOC_5668	HD-ZIP	HORVU.MOREX.r2.4HG0318680.1	188	198	+	15.6716	1.76e-06	0.368	TCAATAATTGT
1113	MLOC_5668	HD-ZIP	HORVU.MOREX.r2.3HG0221550.1	847	857	-	15.6716	1.76e-06	0.368	TCAATAATTGT
1114	MLOC_69987	ERF	HORVU.MOREX.r2.6HG0476220.1	772	786	-	16.1364	1.77e-06	0.0233	CCCCCACCGCCGCAG
1115	MLOC_23884	B3	HORVU.MOREX.r2.7HG0554640.1	1131	1151	-	8.02817	1.77e-06	0.147	TCATTGTTTTTTGCGGGTAAA
1116	MLOC_57142	GATA	HORVU.MOREX.r2.1HG0003790.1	1465	1483	+	13.0789	1.78e-06	0.0632	CACCATCATCAAAATCAAG
1117	MLOC_70754	AP2	HORVU.MOREX.r2.4HG0336640.1	744	763	+	16.2179	1.79e-06	0.00647	TGAACAAAGAATGAGAAAAA
1118	MLOC_38561	ERF	HORVU.MOREX.r2.6HG0513260.1	1260	1280	-	16.3333	1.79e-06	0.0367	GCTTGTTTACGGCGGCGGCGA
1119	MLOC_56472	MIKC_MADS	HORVU.MOREX.r2.7HG0621290.1	158	170	-	15.4286	1.79e-06	0.166	CCCAAAAAAGAAA
1120	MLOC_64795	ARF	HORVU.MOREX.r2.7HG0531270.1	1266	1286	+	8.26506	1.8e-06	0.183	GAGACGTTTTTGGCGGGCAAA
1121	MLOC_17236	Dof	HORVU.MOREX.r2.5HG0434050.1	776	796	+	15.9848	1.81e-06	0.0137	TTTACTTTATGTTTCTCCCTT
1122	MLOC_15776	BBR-BPC	HORVU.MOREX.r2.1HG0012950.1	1217	1237	-	9.44737	1.81e-06	0.00648	GTGTTTCTTTCTCTCTCTTCA
1123	MLOC_70754	AP2	HORVU.MOREX.r2.1HG0012950.1	998	1017	-	16.1923	1.82e-06	0.00654	TGTAGAGAGAGAGAGAGAGA
1124	MLOC_55144	ERF	HORVU.MOREX.r2.5HG0426190.1	858	877	-	15.8485	1.83e-06	0.0164	CGCGTTCTCAGCCGCCGCCA
1125	MLOC_17236	Dof	HORVU.MOREX.r2.6HG0491140.1	295	315	+	15.9697	1.83e-06	0.0137	ATCATTTTTTATCTTTTTTAT
1126	MLOC_6711	bZIP	HORVU.MOREX.r2.6HG0450820.1	1018	1032	-	16.5758	1.83e-06	0.141	GGCCACGTCGGCTTA
1127	MLOC_38561	ERF	HORVU.MOREX.r2.5HG0399140.1	592	612	-	16.303	1.83e-06	0.0367	CTCTGACGATGGCGGCGATGA
1128	MLOC_58641	ERF	HORVU.MOREX.r2.6HG0458630.1	1363	1383	+	15.9143	1.84e-06	0.0175	CCTCCTCCTCCGCCTGCCCCG
1129	MLOC_24269	TCP	HORVU.MOREX.r2.5HG0363570.1	1435	1445	-	16.7424	1.85e-06	0.307	GTGGGGCCCAG
1130	MLOC_55144	ERF	HORVU.MOREX.r2.1HG0064430.1	225	244	+	15.8333	1.85e-06	0.0164	CTCCTCCTCCTCCTCCTTCT
1131	MLOC_55144	ERF	HORVU.MOREX.r2.3HG0187560.1	570	589	-	15.8333	1.85e-06	0.0164	GGCCGCTGCCGCAGCCGCCG
1132	MLOC_55144	ERF	HORVU.MOREX.r2.6HG0474480.1	819	838	-	15.8333	1.85e-06	0.0164	CTTCGTCGTCACCGTCGCCG
1133	MLOC_53640	MYB	HORVU.MOREX.r2.7HG0589960.1	519	539	-	16.197	1.85e-06	0.152	TCACTCCTTCACCAACCTTCT
1134	MLOC_63066	bZIP	HORVU.MOREX.r2.2HG0154390.1	644	658	-	16.697	1.85e-06	0.174	TGGTGCGACGTGGCA
1135	MLOC_6679	BES1	HORVU.MOREX.r2.1HG0073510.1	558	568	-	16.5152	1.85e-06	0.214	CACACGTGTGG
1136	MLOC_6679	BES1	HORVU.MOREX.r2.6HG0523360.1	583	593	-	16.5152	1.85e-06	0.214	CACACGTGTGG
1137	MLOC_6679	BES1	HORVU.MOREX.r2.1HG0073510.1	559	569	+	16.5152	1.85e-06	0.214	CACACGTGTGG
1138	MLOC_6679	BES1	HORVU.MOREX.r2.6HG0523360.1	584	594	+	16.5152	1.85e-06	0.214	CACACGTGTGG
1139	MLOC_51930	bZIP	HORVU.MOREX.r2.6HG0450820.1	1018	1032	+	16.2879	1.86e-06	0.286	TAAGCCGACGTGGCC
1140	MLOC_63834	ERF	HORVU.MOREX.r2.3HG0187560.1	571	590	+	15.7727	1.86e-06	0.0264	GGCGGCTGCGGCAGCGGCCG
1141	MLOC_77405	ERF	HORVU.MOREX.r2.2HG0137450.1	291	311	-	15.8451	1.86e-06	0.0181	CATGACGAAGGCGGCGGCGGA
1142	MLOC_57142	GATA	HORVU.MOREX.r2.3HG0247990.1	1015	1033	+	9737-12-01	1.87e-06	0.0632	CATGAGCAACATCTTGATC
1143	MLOC_17236	Dof	HORVU.MOREX.r2.4HG0283320.1	1082	1102	-	15.9394	1.87e-06	0.0137	CTTTCTTTTTTCATTTAATTC
1144	MLOC_58641	ERF	HORVU.MOREX.r2.5HG0434170.1	791	811	-	15.8857	1.87e-06	0.0175	CCTCCACCGCCTCGTGCGCTC
1145	MLOC_56769	NAC	HORVU.MOREX.r2.5HG0416660.1	1133	1145	-	14.0152	1.88e-06	0.317	CTTGTTCTTCAAG
1146	MLOC_63436	bZIP	HORVU.MOREX.r2.6HG0450820.1	1018	1032	+	16.2424	1.89e-06	0.229	TAAGCCGACGTGGCC
1147	MLOC_15776	BBR-BPC	HORVU.MOREX.r2.3HG0269130.1	1282	1302	+	9.32895	1.89e-06	0.00671	CTCACGCGCTCTCTCCCTCCA
1148	MLOC_69438	ERF	HORVU.MOREX.r2.1HG0065200.1	699	713	-	16.2273	1.89e-06	0.0291	TTGTCGCCGCCGCTG
1149	MLOC_17236	Dof	HORVU.MOREX.r2.1HG0032950.1	1024	1044	+	15.9242	1.9e-06	0.0137	TTTTTTTTTTCTTTCTCTTCT
1150	MLOC_15725	B3	HORVU.MOREX.r2.3HG0269130.1	220	234	-	16.1364	1.9e-06	0.0435	GCATGCATGCATGCT
1151	MLOC_77405	ERF	HORVU.MOREX.r2.3HG0194400.1	1480	1500	+	15.8169	1.9e-06	0.0181	GGTAGAGGAGGAGGTGGAGAG
1152	MLOC_15776	BBR-BPC	HORVU.MOREX.r2.5HG0441300.1	1065	1085	-	9.30263	1.91e-06	0.00671	CTCCTACTTTCTCTCTCTAGA
1153	MLOC_43806	MYB	HORVU.MOREX.r2.2HG0137960.1	1119	1139	+	15.4242	1.91e-06	0.172	CTCCTGCTACTACACCAACCA
1154	MLOC_63834	ERF	HORVU.MOREX.r2.6HG0516890.1	1023	1042	+	15.7424	1.92e-06	0.0264	GACGGCGACGGTGGCCGTGC
1155	MLOC_63834	ERF	HORVU.MOREX.r2.5HG0426190.1	1307	1326	-	15.7424	1.92e-06	0.0264	GTCGGCTGCGGTGTGGGTGG
1156	MLOC_75166	HSF	HORVU.MOREX.r2.2HG0154390.1	1341	1352	-	16.2121	1.92e-06	0.435	GAAGCTTCTTGA
1157	MLOC_75166	HSF	HORVU.MOREX.r2.2HG0154390.1	1372	1383	-	16.2121	1.92e-06	0.435	GAAGCTTCTTGA
1158	MLOC_70754	AP2	HORVU.MOREX.r2.1HG0032950.1	1029	1048	-	16.1154	1.93e-06	0.00681	ATGGAGAAGAGAAAGAAAAA
1159	MLOC_57142	GATA	HORVU.MOREX.r2.5HG0425020.1	144	162	-	8947-12-01	1.93e-06	0.0632	CGCCATCCTCGTTTTCATC
1160	MLOC_15776	BBR-BPC	HORVU.MOREX.r2.6HG0491140.1	1249	1269	+	9.26316	1.93e-06	0.00675	CTCTCTCCTCTTCTCTCTCAT
1161	MLOC_71198	bZIP	HORVU.MOREX.r2.2HG0137960.1	519	530	-	16.5606	1.94e-06	0.899	ATGCCAGCTGGT
1162	MLOC_70754	AP2	HORVU.MOREX.r2.6HG0476220.1	1105	1124	+	16.1026	1.94e-06	0.00681	ATTAAAATATAAAAAAGAGA
1163	MLOC_70754	AP2	HORVU.MOREX.r2.5HG0397780.1	1162	1181	-	16.1026	1.94e-06	0.00681	CAGGGAAAGAGAGAGAGAGA
1164	MLOC_63834	ERF	HORVU.MOREX.r2.4HG0280140.1	138	157	+	15.7273	1.95e-06	0.0264	GTCGGTGGCGTGAGGGAAGG
1165	MLOC_70754	AP2	HORVU.MOREX.r2.3HG0191350.1	1285	1304	+	16.0897	1.96e-06	0.00682	ACAAGAGAGAGAGAGAGAGA
1166	MLOC_69987	ERF	HORVU.MOREX.r2.3HG0275710.1	157	171	+	16	1.96e-06	0.0235	CCACCGCCTCCGTCA
1167	MLOC_69987	ERF	HORVU.MOREX.r2.6HG0513260.1	212	226	+	16	1.96e-06	0.0235	TCCACGCCGCCGCCA
1168	MLOC_69987	ERF	HORVU.MOREX.r2.5HG0434170.1	458	472	+	16	1.96e-06	0.0235	CCACCACCGCCGTCC
1169	MLOC_77331	bHLH	HORVU.MOREX.r2.5HG0385870.1	30	43	-	15.6447	1.96e-06	0.176	GGCGTGTCACGTGA
1170	MLOC_34885	MYB	HORVU.MOREX.r2.5HG0363570.1	1348	1366	-	15.8939	1.97e-06	0.222	GTGGAGGTAGTTGACGATT
1171	MLOC_77405	ERF	HORVU.MOREX.r2.2HG0154090.1	1391	1411	-	15.7606	1.97e-06	0.0184	GAGGGCGGGAGAGGCGGCGGG
1172	MLOC_15776	BBR-BPC	HORVU.MOREX.r2.7HG0621290.1	384	404	+	9.21053	1.97e-06	0.00683	CTTTCCTTCTCTCTCTTCTTC
1173	MLOC_73724	Dof	HORVU.MOREX.r2.6HG0506950.1	76	96	-	15.7121	1.97e-06	0.0288	TTTTAAAAGAAAAAGAAAATT
1174	MLOC_60958	C2H2	HORVU.MOREX.r2.5HG0441180.1	995	1011	+	15.803	1.97e-06	0.169	AAAAAACAGACAAAATC
1175	MLOC_23884	B3	HORVU.MOREX.r2.4HG0326410.1	1180	1200	-	7.66197	1.98e-06	0.147	CCTTTTTCTTTTGCGGGAAAT
1176	MLOC_62522	GATA	HORVU.MOREX.r2.6HG0461040.1	162	172	-	15.3421	1.98e-06	0.23	CTGATCGGATC
1177	MLOC_62522	GATA	HORVU.MOREX.r2.5HG0434280.1	1473	1483	+	15.3421	1.98e-06	0.23	CTGATCGGATC
1178	MLOC_62522	GATA	HORVU.MOREX.r2.2HG0143170.1	1482	1492	+	15.3421	1.98e-06	0.23	CTGATCGGATC
1179	MLOC_24269	TCP	HORVU.MOREX.r2.2HG0148350.1	293	303	-	16.6061	1.98e-06	0.307	GTGGGGCCCGC
1180	MLOC_63436	bZIP	HORVU.MOREX.r2.6HG0499850.1	441	455	-	16.1515	1.98e-06	0.229	CATGCTGATGTGGCA
1181	MLOC_4407	MIKC_MADS	HORVU.MOREX.r2.5HG0406630.1	709	723	+	16.197	1.99e-06	0.64	TTTCTATTTAGGGAA
1182	MLOC_17236	Dof	HORVU.MOREX.r2.6HG0461040.1	756	776	-	15.8636	1.99e-06	0.0141	TTTTTTTTTTTATTTATTCAT
1183	MLOC_69987	ERF	HORVU.MOREX.r2.3HG0187560.1	513	527	-	15.9848	1.99e-06	0.0235	CCGCCGCCGCCGGAG
1184	MLOC_58026	WRKY	HORVU.MOREX.r2.4HG0326410.1	41	50	-	1949-12-01	1.99e-06	0.455	AAGGTCAACG
1185	MLOC_6534	bZIP	HORVU.MOREX.r2.5HG0426190.1	848	862	+	16.6061	1.99e-06	0.217	GTATGACACGTGGCG
1186	MLOC_15776	BBR-BPC	HORVU.MOREX.r2.1HG0078280.1	1199	1219	+	9.17105	2e-06	0.00687	TTCTCTCTTTCTTTCTTTCTT
1187	MLOC_12223	ERF	HORVU.MOREX.r2.5HG0399140.1	444	458	-	16.0909	2e-06	0.0355	GGAGGAGGCGGCGCT
1188	MLOC_12223	ERF	HORVU.MOREX.r2.3HG0259610.1	1458	1472	-	16.0909	2e-06	0.0355	GGCGGGAGCGGTGGC
1189	MLOC_55144	ERF	HORVU.MOREX.r2.3HG0241610.1	1300	1319	+	15.7273	2e-06	0.0174	CGACTCCTCCTCCGCCTCCT
1190	MLOC_14363	C2H2	HORVU.MOREX.r2.1HG0078280.1	1269	1285	-	16.0455	2.01e-06	0.147	GGAAACAAGACAAAAAA
1191	MLOC_80197	ERF	HORVU.MOREX.r2.5HG0441180.1	778	805	+	16.5152	2.01e-06	0.0511	TCGCCGCCGCCGCCGAAGACGCCTAGGT
1192	MLOC_3855	C2H2	HORVU.MOREX.r2.1HG0011180.1	1352	1370	+	15.5317	2.02e-06	0.00835	CCTCCTCTGCTCCCACCTC
1193	MLOC_23884	B3	HORVU.MOREX.r2.2HG0140300.1	865	885	+	7.59155	2.02e-06	0.147	CTTCTATTTTTTGTGAGAAAA
1194	MLOC_73522	ERF	HORVU.MOREX.r2.3HG0187560.1	514	534	-	16.0152	2.02e-06	0.0309	GCTGGCGCCGCCGCCGCCGGA
1195	MLOC_77405	ERF	HORVU.MOREX.r2.5HG0441180.1	635	655	-	15.7183	2.02e-06	0.0185	GCTGGTGTCGGCGGTGGTGCA
1196	MLOC_19022	BES1	HORVU.MOREX.r2.1HG0073510.1	558	572	+	16.5606	2.02e-06	0.187	CCACACGTGTGGCAC
1197	MLOC_19022	BES1	HORVU.MOREX.r2.6HG0523360.1	583	597	+	16.5606	2.02e-06	0.187	CCACACGTGTGGCAC
1198	MLOC_19022	BES1	HORVU.MOREX.r2.1HG0073510.1	555	569	-	16.5606	2.02e-06	0.187	CCACACGTGTGGCAC
1199	MLOC_19022	BES1	HORVU.MOREX.r2.6HG0523360.1	580	594	-	16.5606	2.02e-06	0.187	CCACACGTGTGGCAC
1200	MLOC_66348	NAC	HORVU.MOREX.r2.2HG0166450.1	1186	1205	+	15.9242	2.03e-06	0.271	CGGCGTGGATCCCCCGTCGC
1201	MLOC_73724	Dof	HORVU.MOREX.r2.3HG0213090.1	818	838	+	15.6818	2.03e-06	0.0288	TTTCAAAATAAAAAGGAAATA
1202	MLOC_58641	ERF	HORVU.MOREX.r2.6HG0461040.1	233	253	+	15.7571	2.03e-06	0.0186	CCTCCGCCGTCGGCTGCGCGC
1203	MLOC_77331	bHLH	HORVU.MOREX.r2.5HG0357560.1	679	692	-	15.6184	2.04e-06	0.176	AGAACGACACGTGA
1204	MLOC_38561	ERF	HORVU.MOREX.r2.1HG0059820.1	1423	1443	-	16.1515	2.05e-06	0.0381	GGTCGTTATAGGCGGCGGCGC
1205	MLOC_34679	bZIP	HORVU.MOREX.r2.5HG0426190.1	847	864	+	16.5455	2.05e-06	0.228	AGTATGACACGTGGCGGC
1206	MLOC_56769	NAC	HORVU.MOREX.r2.1HG0078280.1	69	81	+	13.9545	2.05e-06	0.317	CTTGTATCACAAG
1207	MLOC_58950	NAC	HORVU.MOREX.r2.6HG0500460.1	487	501	+	15.8182	2.05e-06	0.317	TCCTTGAAAGTGAAG
1208	MLOC_78652	C2H2	HORVU.MOREX.r2.3HG0253120.1	406	425	-	15.8182	2.05e-06	0.186	TATAAAAAGACAAACAGACT
1209	MLOC_75795	NAC	HORVU.MOREX.r2.7HG0610750.1	1065	1079	-	15.9394	2.06e-06	0.576	AACGTGTTACAGAAG
1210	MLOC_69002	ERF	HORVU.MOREX.r2.3HG0191350.1	225	239	-	2022-05-15	2.06e-06	0.0379	CCCTAGCCGCCGGCC
1211	MLOC_73724	Dof	HORVU.MOREX.r2.3HG0250160.1	86	106	-	15.6667	2.06e-06	0.0288	AAGTAAAATCAAAAGTGGAAA
1212	MLOC_65555	MYB	HORVU.MOREX.r2.5HG0438210.1	1112	1126	-	15.3182	2.06e-06	0.406	ACATAAATTAGGTAA
1213	MLOC_6062	bZIP	HORVU.MOREX.r2.3HG0183950.1	424	435	+	15.3222	2.06e-06	0.27	GCCACGTGAGCC
1214	MLOC_53640	MYB	HORVU.MOREX.r2.5HG0441300.1	69	89	-	16.0758	2.06e-06	0.152	ATCTCGACCCACCAACCCACT
1215	MLOC_56117	bHLH	HORVU.MOREX.r2.3HG0213090.1	1255	1275	+	16.0132	2.06e-06	0.609	CATGTAATGCACGTGTCGGCA
1216	MLOC_38561	ERF	HORVU.MOREX.r2.3HG0187560.1	558	578	+	16.1364	2.07e-06	0.0381	TTTCGGCGGAGGCGGCGGCTG
1217	MLOC_77488	HD-ZIP	HORVU.MOREX.r2.4HG0288120.1	804	824	+	16.1642	2.08e-06	0.388	CAACCAATTATTGCGTGCAAA
1218	MLOC_3855	C2H2	HORVU.MOREX.r2.1HG0076620.1	1433	1451	+	15.4841	2.08e-06	0.00853	CTTCCTTCTACACCTACTC
1219	MLOC_17236	Dof	HORVU.MOREX.r2.2HG0089280.1	680	700	+	15.803	2.08e-06	0.0144	TTTCCTTTTTGTCATTATTGT
1220	MLOC_17236	Dof	HORVU.MOREX.r2.6HG0506950.1	683	703	-	15.803	2.08e-06	0.0144	TTTCCTTTTTCATCATATTAT
1221	MLOC_15776	BBR-BPC	HORVU.MOREX.r2.1HG0078280.1	1203	1223	+	9.03947	2.09e-06	0.00713	CTCTTTCTTTCTTTCTTTCTT
1222	MLOC_70754	AP2	HORVU.MOREX.r2.2HG0154720.1	875	894	-	16	2.09e-06	0.00721	ATTGCAAAAAGAAAAAAAAA
1223	MLOC_69438	ERF	HORVU.MOREX.r2.5HG0434170.1	458	472	+	16.0758	2.1e-06	0.0312	CCACCACCGCCGTCC
1224	MLOC_55323	ERF	HORVU.MOREX.r2.4HG0336640.1	1273	1291	-	15.9394	2.1e-06	0.03	AGGCAGTGTCGGTGGTGAT
1225	MLOC_55323	ERF	HORVU.MOREX.r2.6HG0461040.1	1463	1481	-	15.9394	2.1e-06	0.03	GGCTGGCGGTGGCGGAGGG
1226	MLOC_63834	ERF	HORVU.MOREX.r2.5HG0441180.1	769	788	-	15.6515	2.1e-06	0.0276	GGCGGCGGCGAGGTCGGGCT
1227	MLOC_15776	BBR-BPC	HORVU.MOREX.r2.6HG0499850.1	671	691	+	9.01316	2.11e-06	0.00715	CTCTTCTCTTCTCTCTCATTC
1228	MLOC_81350	ERF	HORVU.MOREX.r2.6HG0479190.1	987	1003	-	16.5455	2.12e-06	0.321	AAATGTCGGTGCATTAA
1229	MLOC_6041	MYB	HORVU.MOREX.r2.1HG0012950.1	41	55	-	14.8182	2.12e-06	0.94	AACAGCAACCGAATC
1230	MLOC_31575	MIKC_MADS	HORVU.MOREX.r2.7HG0621290.1	158	172	-	15.8028	2.13e-06	0.173	ACCCCAAAAAAGAAA
1231	MLOC_31575	MIKC_MADS	HORVU.MOREX.r2.3HG0213090.1	597	611	+	15.8028	2.13e-06	0.173	AGCCAAAAATGGAAT
1232	MLOC_3855	C2H2	HORVU.MOREX.r2.1HG0011180.1	1329	1347	+	15.4365	2.15e-06	0.00868	CTTCCTCCGCCTCCGATTC
1233	MLOC_73724	Dof	HORVU.MOREX.r2.4HG0343140.1	613	633	+	15.6212	2.15e-06	0.0288	CAAGAAACAAAAAAGAGAAAT
1234	MLOC_6062	bZIP	HORVU.MOREX.r2.5HG0395560.1	799	810	+	15.2556	2.15e-06	0.27	GACACGTCAGCG
1235	MLOC_58725	GATA	HORVU.MOREX.r2.3HG0238870.1	1171	1183	+	15.6818	2.15e-06	0.499	GATCTAGATCCGG
1236	MLOC_3855	C2H2	HORVU.MOREX.r2.2HG0113870.1	966	984	+	15.4286	2.16e-06	0.00868	CTTCATATTCGTCCTCCTC
1237	MLOC_63066	bZIP	HORVU.MOREX.r2.2HG0115650.1	435	449	-	16.4545	2.17e-06	0.174	ACATCCGACGTGGCA
1238	MLOC_77405	ERF	HORVU.MOREX.r2.5HG0406630.1	396	416	+	15.6056	2.17e-06	0.0193	GTTAGCAGTGACGGCGGTGGT
1239	MLOC_73724	Dof	HORVU.MOREX.r2.2HG0137960.1	727	747	-	15.6061	2.18e-06	0.0288	CCGCAAAAGAAAAAGAAAAAA
1240	MLOC_76271	MYB_related	HORVU.MOREX.r2.6HG0460210.1	1130	1144	+	15.7424	2.18e-06	0.2	TCTACTTTATCCAAT
1241	MLOC_69987	ERF	HORVU.MOREX.r2.3HG0211410.1	830	844	+	15.8485	2.19e-06	0.0252	TCGCCTCCACCGCCT
1242	MLOC_44514	MIKC_MADS	HORVU.MOREX.r2.5HG0426190.1	769	782	+	15.7273	2.19e-06	0.0887	AAAAAAAAAGAAAA
1243	MLOC_44514	MIKC_MADS	HORVU.MOREX.r2.7HG0621290.1	1073	1086	+	15.7273	2.19e-06	0.0887	AAAAAAAAAGAAAA
1244	MLOC_58641	ERF	HORVU.MOREX.r2.3HG0187560.1	507	527	-	15.6286	2.2e-06	0.0198	CCGCCGCCGCCGGAGCTCCGC
1245	MLOC_3855	C2H2	HORVU.MOREX.r2.3HG0248170.1	1311	1329	+	15.3968	2.2e-06	0.00876	CCTCGACACCTTCCTCCTC
1246	MLOC_53640	MYB	HORVU.MOREX.r2.7HG0614010.1	98	118	+	16	2.2e-06	0.152	GAAATGTCCCACCAACCAACC
1247	MLOC_80197	ERF	HORVU.MOREX.r2.3HG0191350.1	809	836	+	16.3939	2.21e-06	0.0531	CGTCGGGCGCCGCCATCACCGTGGCCAG
1248	MLOC_17236	Dof	HORVU.MOREX.r2.5HG0429750.1	388	408	+	15.7273	2.21e-06	0.015	TTTTTCTTTTTTCTTTTTCTT
1249	MLOC_77405	ERF	HORVU.MOREX.r2.2HG0137450.1	772	792	-	15.5775	2.21e-06	0.0193	AAAGATGGAGGTGGAGGAGGT
1250	MLOC_15776	BBR-BPC	HORVU.MOREX.r2.5HG0441300.1	1030	1050	-	8.86842	2.22e-06	0.00746	CTTCCATCCCCTCTCTCTCTC
1251	MLOC_3855	C2H2	HORVU.MOREX.r2.6HG0516890.1	1189	1207	+	15.381	2.22e-06	0.00876	CTTCTTCCACCTCCGCTCC
1252	MLOC_70754	AP2	HORVU.MOREX.r2.5HG0429750.1	1000	1019	-	15.9103	2.23e-06	0.00763	TGAGAAGAAGGAGAGAAAAG
1253	MLOC_77405	ERF	HORVU.MOREX.r2.4HG0280140.1	126	146	+	15.5634	2.23e-06	0.0193	GCCGGTGTAGTCGTCGGTGGC
1254	MLOC_3855	C2H2	HORVU.MOREX.r2.6HG0458630.1	1363	1381	+	15.373	2.23e-06	0.00876	CCTCCTCCTCCGCCTGCCC
1255	MLOC_44514	MIKC_MADS	HORVU.MOREX.r2.7HG0567550.1	165	178	+	15.697	2.24e-06	0.0887	ACAAAAATGGAAGA
1256	MLOC_12223	ERF	HORVU.MOREX.r2.3HG0187560.1	517	531	+	15.9394	2.25e-06	0.037	GGCGGCGGCGGCGCC
1257	MLOC_31575	MIKC_MADS	HORVU.MOREX.r2.5HG0397780.1	999	1013	+	15.7324	2.25e-06	0.173	ATACAAAAAAGGTAA
1258	MLOC_69438	ERF	HORVU.MOREX.r2.2HG0137450.1	292	306	+	15.9848	2.26e-06	0.0322	CCGCCGCCGCCTTCG
1259	MLOC_5375	MIKC_MADS	HORVU.MOREX.r2.3HG0183040.1	1118	1136	+	15.5211	2.26e-06	0.137	TTTTTTCCTTTTATATATA
1260	MLOC_56598	Dof	HORVU.MOREX.r2.6HG0499850.1	1372	1381	-	2636-12-01	2.26e-06	0.333	CAAAAAGTGC
1261	MLOC_69710	HD-ZIP	HORVU.MOREX.r2.5HG0446780.1	780	789	+	9182-11-01	2.26e-06	0.603	GACCAATCAA
1262	MLOC_57142	GATA	HORVU.MOREX.r2.2HG0115650.1	272	290	-	5263-12-01	2.26e-06	0.069	GATCATCACCAACAACTTC
1263	MLOC_55323	ERF	HORVU.MOREX.r2.3HG0196440.1	1279	1297	-	15.8333	2.27e-06	0.0306	TGGGTTTGACGGCGGCGAC
1264	MLOC_63834	ERF	HORVU.MOREX.r2.2HG0172430.1	115	134	-	15.5758	2.27e-06	0.029	GACGGTGGCCGCGGCGAGTG
1265	MLOC_60074	G2-like	HORVU.MOREX.r2.1HG0029960.1	298	310	+	15.9697	2.29e-06	0.529	ATGAGAATATTCT
1266	MLOC_44514	MIKC_MADS	HORVU.MOREX.r2.4HG0282360.1	224	237	+	15.6818	2.29e-06	0.0887	CCAAATATAGAAAA
1267	MLOC_55323	ERF	HORVU.MOREX.r2.3HG0187560.1	510	528	+	15.8182	2.29e-06	0.0306	GAGCTCCGGCGGCGGCGGC
1268	MLOC_3855	C2H2	HORVU.MOREX.r2.1HG0064430.1	28	46	+	15.3333	2.29e-06	0.00879	CCTCTCCCCCTTCCTCCAT
1269	MLOC_3855	C2H2	HORVU.MOREX.r2.1HG0064430.1	196	214	+	15.3333	2.29e-06	0.00879	CCTCTCCCCCTTCCTCCAT
1270	MLOC_14363	C2H2	HORVU.MOREX.r2.3HG0253120.1	409	425	-	15.8182	2.3e-06	0.147	TATAAAAAGACAAACAG
1271	MLOC_3926	MYB	HORVU.MOREX.r2.5HG0406630.1	1356	1368	-	16	2.3e-06	1	TCAGAAACCGTTA
1272	MLOC_12223	ERF	HORVU.MOREX.r2.6HG0476220.1	704	718	-	15.9091	2.3e-06	0.037	TGGGGCGGCGGCGGC
1273	MLOC_3855	C2H2	HORVU.MOREX.r2.3HG0241610.1	1060	1078	+	15.3254	2.3e-06	0.00879	CTCCCCTCTCCCCATCCTC
1274	MLOC_69438	ERF	HORVU.MOREX.r2.2HG0148350.1	716	730	-	15.9545	2.3e-06	0.0322	CCATCGCCGCCGTGT
1275	MLOC_44514	MIKC_MADS	HORVU.MOREX.r2.2HG0148350.1	135	148	-	15.6667	2.31e-06	0.0887	TCAAAAAAAGAAAA
1276	MLOC_73522	ERF	HORVU.MOREX.r2.3HG0211410.1	832	852	+	15.8182	2.32e-06	0.0343	GCCTCCACCGCCTCTTCCACG
1277	MLOC_64781	bZIP	HORVU.MOREX.r2.2HG0137960.1	519	529	+	16.3158	2.32e-06	0.993	ACCAGCTGGCA
1278	MLOC_6062	bZIP	HORVU.MOREX.r2.2HG0172430.1	494	505	+	15.1444	2.33e-06	0.27	GCCATGTCAGCC
1279	MLOC_63834	ERF	HORVU.MOREX.r2.7HG0554640.1	244	263	+	15.5455	2.34e-06	0.0291	TGCGGCGGAGGTGGTGGCGG
1280	MLOC_62554	ERF	HORVU.MOREX.r2.3HG0261850.1	156	170	-	15.4697	2.34e-06	0.254	TTCTGTCGGCAGATA
1281	MLOC_55323	ERF	HORVU.MOREX.r2.5HG0399140.1	444	462	-	15.7879	2.34e-06	0.0306	TGGAGGAGGAGGCGGCGCT
1282	MLOC_72525	LBD	HORVU.MOREX.r2.5HG0426190.1	1337	1357	+	15.6212	2.35e-06	0.0547	CCTCCTCCTCCTCCTCCAGCG
1283	MLOC_66348	NAC	HORVU.MOREX.r2.2HG0154390.1	634	653	-	15.7727	2.35e-06	0.271	CGACGTGGCATCTACGGCGT
1284	MLOC_15776	BBR-BPC	HORVU.MOREX.r2.5HG0441300.1	796	816	+	8.69737	2.35e-06	0.00785	CTCTCTCTCTCTCCCTCTGGT
1285	MLOC_70754	AP2	HORVU.MOREX.r2.4HG0326360.1	997	1016	-	15.8333	2.35e-06	0.00794	CGGAGAAAGAAAGAGAGAGG
1286	MLOC_70754	AP2	HORVU.MOREX.r2.1HG0012950.1	1215	1234	+	15.8333	2.35e-06	0.00794	TCTGAAGAGAGAGAAAGAAA
1287	MLOC_73724	Dof	HORVU.MOREX.r2.5HG0395560.1	655	675	+	15.5152	2.37e-06	0.0304	CAGAAAAAAAAAAAGAAGGAA
1288	MLOC_24530	ERF	HORVU.MOREX.r2.5HG0441300.1	1407	1421	+	16.1667	2.37e-06	0.058	CATCCGCCGCCGCCC
1289	MLOC_3855	C2H2	HORVU.MOREX.r2.5HG0385870.1	754	772	-	15.2778	2.38e-06	0.00899	CTTCTTCTTCTTCTTCTTT
1290	MLOC_70754	AP2	HORVU.MOREX.r2.6HG0491300.1	355	374	-	15.8205	2.38e-06	0.00795	GAGCAAAAAAGAAAAAAAGA
1291	MLOC_8220	ERF	HORVU.MOREX.r2.6HG0511990.1	841	850	-	12.899	2.38e-06	0.582	CACCGACCAA
1292	MLOC_38561	ERF	HORVU.MOREX.r2.4HG0326410.1	365	385	+	15.9394	2.38e-06	0.0422	TAGACGTTGCGGCGGCGGGGC
1293	MLOC_80197	ERF	HORVU.MOREX.r2.6HG0513260.1	209	236	+	16.2879	2.39e-06	0.0546	CCCTCCACGCCGCCGCCATCGATCCAAA
1294	MLOC_17236	Dof	HORVU.MOREX.r2.7HG0621290.1	146	166	+	15.6212	2.39e-06	0.016	TCCTTTTTTCTTTTTCTTTTT
1295	MLOC_61071	Dof	HORVU.MOREX.r2.3HG0268450.1	706	716	+	14.1667	2.4e-06	0.221	GAAAAAGTAAA
1296	MLOC_61071	Dof	HORVU.MOREX.r2.1HG0073480.1	875	885	+	14.1667	2.4e-06	0.221	GAAAAAGTAAA
1297	MLOC_61071	Dof	HORVU.MOREX.r2.5HG0395560.1	1391	1401	-	14.1667	2.4e-06	0.221	GAAAAAGTAAA
1298	MLOC_70754	AP2	HORVU.MOREX.r2.5HG0441300.1	793	812	-	15.8077	2.4e-06	0.00796	GAGGGAGAGAGAGAGAGAGG
1299	MLOC_5375	MIKC_MADS	HORVU.MOREX.r2.2HG0166450.1	1054	1072	-	15.4507	2.4e-06	0.137	TCTCTTCCGCTTTTGGCAA
1300	MLOC_25460	Trihelix	HORVU.MOREX.r2.3HG0207880.1	829	838	-	1979-12-01	2.4e-06	1	ATTTTTACCG
1301	MLOC_55144	ERF	HORVU.MOREX.r2.5HG0408490.1	1273	1292	+	15.4848	2.4e-06	0.0201	CGCCGCAAGCATCTCCGCCG
1302	MLOC_55144	ERF	HORVU.MOREX.r2.5HG0441300.1	1399	1418	+	15.4848	2.4e-06	0.0201	CCCGTTCGCATCCGCCGCCG
1303	MLOC_69002	ERF	HORVU.MOREX.r2.5HG0441180.1	853	867	+	15.3636	2.4e-06	0.0426	CCTTCGTGGCCGGCT
1304	MLOC_52134	MYB	HORVU.MOREX.r2.6HG0513260.1	1075	1095	-	15.1515	2.41e-06	0.304	AGATGGATGTTTGGTGAACGA
1305	MLOC_15776	BBR-BPC	HORVU.MOREX.r2.3HG0269130.1	1284	1304	+	8.63158	2.41e-06	0.00797	CACGCGCTCTCTCCCTCCATC
1306	MLOC_65745	WOX	HORVU.MOREX.r2.7HG0614010.1	352	362	-	15.4648	2.41e-06	0.14	AGTTAATTACT
1307	MLOC_24530	ERF	HORVU.MOREX.r2.1HG0059820.1	1420	1434	+	16.1364	2.41e-06	0.058	CCCGCGCCGCCGCCT
1308	MLOC_24530	ERF	HORVU.MOREX.r2.5HG0397780.1	1467	1481	-	16.1364	2.41e-06	0.058	CCGGCGCCGCCGATC
1309	MLOC_70754	AP2	HORVU.MOREX.r2.5HG0426190.1	783	802	+	15.7949	2.42e-06	0.00797	AAAAACATGTAAAAAATAAA
1310	MLOC_55323	ERF	HORVU.MOREX.r2.6HG0461040.1	1466	1484	-	15.7424	2.42e-06	0.0308	TGCGGCTGGCGGTGGCGGA
1311	MLOC_73522	ERF	HORVU.MOREX.r2.6HG0513260.1	405	425	+	15.7576	2.42e-06	0.0347	TCCTCCGCCACCGTCGTCGGT
1312	MLOC_15776	BBR-BPC	HORVU.MOREX.r2.6HG0513260.1	987	1007	-	8.60526	2.43e-06	0.00799	CTCCTTCCCTCTCTTCCTCGA
1313	MLOC_39554	MYB	HORVU.MOREX.r2.4HG0280140.1	303	317	-	15.6364	2.43e-06	0.307	GTTATGGTTGGTGGG
1314	MLOC_14821	WRKY	HORVU.MOREX.r2.1HG0011180.1	126	136	-	15.9545	2.44e-06	0.542	AAAAGTCAACT
1315	MLOC_77405	ERF	HORVU.MOREX.r2.6HG0461040.1	1256	1276	-	15.4225	2.44e-06	0.0207	AGCGAAGCCGCTGGTGGTGGC
1316	MLOC_1876	C2H2	HORVU.MOREX.r2.5HG0441300.1	1293	1304	-	8922-12-01	2.44e-06	0.294	TTTTTCTTTTCG
1317	MLOC_70754	AP2	HORVU.MOREX.r2.6HG0491300.1	912	931	+	15.7821	2.44e-06	0.00798	AAAAATTAAAAAAGAAAAAA
1318	MLOC_58641	ERF	HORVU.MOREX.r2.1HG0042580.1	1450	1470	-	15.4571	2.44e-06	0.0215	TCGCCACCACCACCACTTGCG
1319	MLOC_53640	MYB	HORVU.MOREX.r2.1HG0057890.1	679	699	-	15.8788	2.45e-06	0.152	TGTCCACATCACCAACCAACA
1320	MLOC_24530	ERF	HORVU.MOREX.r2.4HG0326410.1	371	385	-	16.1061	2.46e-06	0.058	GCCCCGCCGCCGCAA
1321	MLOC_15776	BBR-BPC	HORVU.MOREX.r2.7HG0532420.1	1457	1477	-	8.56579	2.46e-06	0.00804	TCGTCTAACTCTCTCTCTCTA
1322	MLOC_6534	bZIP	HORVU.MOREX.r2.1HG0012950.1	546	560	-	16.2879	2.46e-06	0.217	GTAGGCGACGTGGCG
1323	MLOC_69987	ERF	HORVU.MOREX.r2.1HG0011180.1	1329	1343	+	15.6515	2.47e-06	0.0265	CTTCCTCCGCCTCCG
1324	MLOC_3855	C2H2	HORVU.MOREX.r2.5HG0397780.1	1145	1163	+	15.2143	2.47e-06	0.0092	CCTCGTCCTCTTCTCTCTC
1325	MLOC_72525	LBD	HORVU.MOREX.r2.3HG0259610.1	1453	1473	+	15.5455	2.48e-06	0.0547	CCCGCGCCACCGCTCCCGCCG
1326	MLOC_3107	GATA	HORVU.MOREX.r2.3HG0275710.1	1061	1075	-	2879-12-01	2.48e-06	0.0848	TCTCCATCAGCATCA
1327	MLOC_12223	ERF	HORVU.MOREX.r2.7HG0589960.1	1064	1078	-	15.8182	2.48e-06	0.037	GAAAGTGGCGGTGGC
1328	MLOC_23884	B3	HORVU.MOREX.r2.2HG0176340.1	56	76	+	6.90141	2.48e-06	0.147	TAGTGTTTTTCGGCTGAAAAA
1329	MLOC_55144	ERF	HORVU.MOREX.r2.6HG0476220.1	694	713	+	15.4394	2.48e-06	0.0202	CTCCGTCTGGGCCGCCGCCG
1330	MLOC_34679	bZIP	HORVU.MOREX.r2.1HG0012950.1	544	561	-	16.2576	2.48e-06	0.228	TGTAGGCGACGTGGCGCC
1331	MLOC_34679	bZIP	HORVU.MOREX.r2.1HG0059820.1	747	764	-	16.2576	2.48e-06	0.228	GGTTGAACACGTGTCATG
1332	MLOC_63834	ERF	HORVU.MOREX.r2.3HG0207880.1	165	184	-	15.4848	2.48e-06	0.0301	GTCGGTGGCCGCGCTGCAGG
1333	MLOC_65058	ZF-HD	HORVU.MOREX.r2.4HG0288120.1	804	817	+	15.8182	2.5e-06	0.381	CAACCAATTATTGC
1334	MLOC_65058	ZF-HD	HORVU.MOREX.r2.5HG0385870.1	866	879	-	15.8182	2.5e-06	0.381	CAACCAATTATTGC
1335	MLOC_61947	LBD	HORVU.MOREX.r2.3HG0211410.1	1072	1086	-	15.0606	2.5e-06	0.579	GCGGAAAAAACGCCG
1336	MLOC_73724	Dof	HORVU.MOREX.r2.2HG0111260.1	1109	1129	+	15.4545	2.5e-06	0.0308	AAATATAAACAAAAGCAGAAA
1337	MLOC_63066	bZIP	HORVU.MOREX.r2.5HG0426190.1	848	862	+	16.2424	2.5e-06	0.174	GTATGACACGTGGCG
1338	MLOC_72525	LBD	HORVU.MOREX.r2.1HG0064430.1	221	241	+	15.5303	2.5e-06	0.0547	CCTCCTCCTCCTCCTCCTCCT
1339	MLOC_64795	ARF	HORVU.MOREX.r2.3HG0247990.1	709	729	-	7.26506	2.5e-06	0.183	TTTATCTATTTTGCAGAAAAA
1340	MLOC_15776	BBR-BPC	HORVU.MOREX.r2.5HG0434170.1	1040	1060	+	8.51316	2.51e-06	0.00812	CTGTATTTATCTCTATCTCCA
1341	MLOC_17236	Dof	HORVU.MOREX.r2.4HG0343140.1	684	704	+	15.5606	2.51e-06	0.0165	TTCTCTTTTTTGTTTTTCGGT
1342	MLOC_55144	ERF	HORVU.MOREX.r2.5HG0397780.1	1373	1392	-	15.4242	2.51e-06	0.0202	CGTCGTCGCCGTCGTCGTCG
1343	MLOC_3855	C2H2	HORVU.MOREX.r2.1HG0064430.1	25	43	+	15.1905	2.51e-06	0.0092	TTTCCTCTCCCCCTTCCTC
1344	MLOC_3855	C2H2	HORVU.MOREX.r2.1HG0064430.1	193	211	+	15.1905	2.51e-06	0.0092	TTTCCTCTCCCCCTTCCTC
1345	MLOC_3855	C2H2	HORVU.MOREX.r2.6HG0458630.1	1329	1347	+	15.1905	2.51e-06	0.0092	CTTCCTCCTCCCCCCTCCC
1346	MLOC_3095	ERF	HORVU.MOREX.r2.2HG0140300.1	407	421	-	15.8636	2.51e-06	0.2	TGTTGTCGGTGATTT
1347	MLOC_43806	MYB	HORVU.MOREX.r2.7HG0532420.1	1185	1205	-	15.1667	2.52e-06	0.178	AATCCCTATTCTCACCAAACC
1348	MLOC_55323	ERF	HORVU.MOREX.r2.4HG0333430.1	83	101	+	15.6818	2.53e-06	0.0313	AGGCAGTAGCGGAGGCGAT
1349	MLOC_58641	ERF	HORVU.MOREX.r2.3HG0259610.1	1453	1473	+	2022-04-15	2.53e-06	0.0219	CCCGCGCCACCGCTCCCGCCG
1350	MLOC_70754	AP2	HORVU.MOREX.r2.6HG0476220.1	1107	1126	+	15.7308	2.53e-06	0.00821	TAAAATATAAAAAAGAGAAT
1351	MLOC_73724	Dof	HORVU.MOREX.r2.3HG0259610.1	446	466	-	15.4394	2.53e-06	0.0308	AAAAATGAAAAAAAGGAATAC
1352	MLOC_12223	ERF	HORVU.MOREX.r2.5HG0429750.1	1382	1396	+	15.7879	2.54e-06	0.037	GGTGGTGGTGGTGGG
1353	MLOC_55144	ERF	HORVU.MOREX.r2.5HG0441180.1	634	653	+	15.4091	2.54e-06	0.0202	CTGCACCACCGCCGACACCA
1354	MLOC_69987	ERF	HORVU.MOREX.r2.6HG0513260.1	298	312	+	15.6061	2.55e-06	0.0265	CCTCCGACGCCGCCG
1355	MLOC_15776	BBR-BPC	HORVU.MOREX.r2.1HG0032950.1	1022	1042	+	8.46053	2.55e-06	0.00821	CATTTTTTTTTTCTTTCTCTT
1356	MLOC_37843	NAC	HORVU.MOREX.r2.5HG0416660.1	1131	1147	+	15.9091	2.55e-06	0.497	TCCTTGAAGAACAAGTA
1357	MLOC_12223	ERF	HORVU.MOREX.r2.5HG0434170.1	617	631	+	15.7727	2.57e-06	0.037	TCCGGAGGCGGCGGC
1358	MLOC_12223	ERF	HORVU.MOREX.r2.3HG0275710.1	1301	1315	-	15.7727	2.57e-06	0.037	GGAGGTGGAGGTGGA
1359	MLOC_58641	ERF	HORVU.MOREX.r2.2HG0137450.1	761	781	+	15.3714	2.57e-06	0.0219	GATCCTCCTCCACCTCCTCCA
1360	MLOC_15776	BBR-BPC	HORVU.MOREX.r2.1HG0078280.1	1195	1215	+	8.43421	2.58e-06	0.00823	TCCTTTCTCTCTTTCTTTCTT
1361	MLOC_75886	ERF	HORVU.MOREX.r2.3HG0238870.1	116	125	+	15.2222	2.59e-06	0.543	GTGCCGACAT
1362	MLOC_44514	MIKC_MADS	HORVU.MOREX.r2.4HG0326410.1	970	983	+	15.5455	2.59e-06	0.0887	CTCAAAGAGGAAAG
1363	MLOC_17236	Dof	HORVU.MOREX.r2.2HG0089280.1	669	689	+	15.5152	2.6e-06	0.0167	TTTCTTTTTCCTTTCCTTTTT
1364	MLOC_55144	ERF	HORVU.MOREX.r2.6HG0513260.1	404	423	+	15.3788	2.6e-06	0.0202	GTCCTCCGCCACCGTCGTCG
1365	MLOC_70754	AP2	HORVU.MOREX.r2.3HG0183040.1	8	27	+	15.6923	2.6e-06	0.00832	GAGAGAGAGAGAGAGACAGA
1366	MLOC_70754	AP2	HORVU.MOREX.r2.1HG0012950.1	652	671	-	15.6923	2.6e-06	0.00832	GAGAGAGAGAGGGAGAGAGG
1367	MLOC_66577	MYB	HORVU.MOREX.r2.3HG0221550.1	1284	1294	-	14.6667	2.6e-06	0.209	GGAGTTGGTGG
1368	MLOC_77331	bHLH	HORVU.MOREX.r2.1HG0062690.1	930	943	-	15.4474	2.6e-06	0.176	CGCGGGACACGTGG
1369	MLOC_73522	ERF	HORVU.MOREX.r2.7HG0554640.1	244	264	-	15.6515	2.6e-06	0.0347	GCCGCCACCACCTCCGCCGCA
1370	MLOC_73522	ERF	HORVU.MOREX.r2.4HG0326410.1	366	386	-	15.6515	2.6e-06	0.0347	GGCCCCGCCGCCGCAACGTCT
1371	MLOC_62554	ERF	HORVU.MOREX.r2.5HG0441180.1	639	653	-	15.3939	2.61e-06	0.254	TGGTGTCGGCGGTGG
1372	MLOC_15776	BBR-BPC	HORVU.MOREX.r2.2HG0154390.1	1308	1328	+	8.39474	2.61e-06	0.00828	ATCCATCTCCCTCCCTCCCTC
1373	MLOC_3855	C2H2	HORVU.MOREX.r2.3HG0187560.1	1371	1389	+	15.127	2.62e-06	0.0095	CATCCACCCCCTCTCCCTC
1374	MLOC_38561	ERF	HORVU.MOREX.r2.3HG0191350.1	472	492	-	15.803	2.62e-06	0.0441	TGCGATGGACGGCGGCGGTGG
1375	MLOC_24530	ERF	HORVU.MOREX.r2.3HG0196440.1	1280	1294	+	16.0152	2.62e-06	0.058	TCGCCGCCGTCAAAC
1376	MLOC_57142	GATA	HORVU.MOREX.r2.5HG0385870.1	757	775	-	12.1711	2.62e-06	0.0708	CCTCTTCTTCTTCTTCTTC
1377	MLOC_57142	GATA	HORVU.MOREX.r2.3HG0275710.1	817	835	-	12.1711	2.62e-06	0.0708	CTTCATCATCTTCTTCTTC
1378	MLOC_17236	Dof	HORVU.MOREX.r2.1HG0073480.1	993	1013	+	2022-05-15	2.63e-06	0.0167	AAAACTTTTTACTTTTATCTT
1379	MLOC_69987	ERF	HORVU.MOREX.r2.6HG0476220.1	659	673	+	15.5606	2.63e-06	0.0265	CCATCGCCGCCGCTC
1380	MLOC_3095	ERF	HORVU.MOREX.r2.1HG0033760.1	58	72	+	15.7879	2.64e-06	0.2	GTGTGTCGGTGATGA
1381	MLOC_70754	AP2	HORVU.MOREX.r2.1HG0012950.1	1217	1236	+	15.6667	2.65e-06	0.00841	TGAAGAGAGAGAAAGAAACA
1382	MLOC_31575	MIKC_MADS	HORVU.MOREX.r2.4HG0326410.1	968	982	+	15.5352	2.65e-06	0.175	AACTCAAAGAGGAAA
1383	MLOC_17236	Dof	HORVU.MOREX.r2.5HG0429750.1	378	398	+	15.4848	2.66e-06	0.0167	TTTCTTTTCTTTTTTCTTTTT
1384	MLOC_54606	WRKY	HORVU.MOREX.r2.6HG0491140.1	665	675	-	15.7727	2.66e-06	0.22	AAAAGTCAAAA
1385	MLOC_54606	WRKY	HORVU.MOREX.r2.3HG0253120.1	674	684	-	15.7727	2.66e-06	0.22	AAAAGTCAAAA
1386	MLOC_54606	WRKY	HORVU.MOREX.r2.2HG0096880.1	706	716	-	15.7727	2.66e-06	0.22	AAAAGTCAAAA
1387	MLOC_12079	WRKY	HORVU.MOREX.r2.6HG0506950.1	1386	1398	-	16.1364	2.66e-06	0.168	ATTTGACTTTTGA
1388	MLOC_73522	ERF	HORVU.MOREX.r2.5HG0434170.1	1324	1344	+	15.6212	2.66e-06	0.0347	CCCGTCGCCGTCCCCGGCCCC
1389	MLOC_77331	bHLH	HORVU.MOREX.r2.3HG0259610.1	1351	1364	-	15.4342	2.66e-06	0.176	AGGGCGCCACGTGG
1390	MLOC_3095	ERF	HORVU.MOREX.r2.4HG0280140.1	134	148	+	15.7727	2.67e-06	0.2	AGTCGTCGGTGGCGT
1391	MLOC_80197	ERF	HORVU.MOREX.r2.3HG0187560.1	503	530	-	16.1364	2.67e-06	0.0581	GCGCCGCCGCCGCCGGAGCTCCGCCGAC
1392	MLOC_57518	C2H2	HORVU.MOREX.r2.3HG0253120.1	408	425	-	15.4394	2.67e-06	0.172	TATAAAAAGACAAACAGA
1393	MLOC_69438	ERF	HORVU.MOREX.r2.5HG0357560.1	1191	1205	+	15.7424	2.68e-06	0.0363	CTGCTGCCGCCGCTG
1394	MLOC_24530	ERF	HORVU.MOREX.r2.1HG0059820.1	1423	1437	+	15.9848	2.68e-06	0.058	GCGCCGCCGCCTATA
1395	MLOC_38561	ERF	HORVU.MOREX.r2.1HG0059820.1	1420	1440	-	15.7727	2.68e-06	0.0441	CGTTATAGGCGGCGGCGCGGG
1396	MLOC_58641	ERF	HORVU.MOREX.r2.3HG0187560.1	555	575	-	2022-03-15	2.69e-06	0.0224	CCGCCGCCTCCGCCGAAAACC
1397	MLOC_55323	ERF	HORVU.MOREX.r2.5HG0406630.1	401	419	+	15.5909	2.7e-06	0.032	CAGTGACGGCGGTGGTGCT
1398	MLOC_65957	MYB	HORVU.MOREX.r2.5HG0438210.1	1111	1125	-	14.3333	2.71e-06	0.579	CATAAATTAGGTAAA
1399	MLOC_58439	Trihelix	HORVU.MOREX.r2.1HG0029970.1	874	884	+	15.8182	2.71e-06	0.33	CCGCCGGAGAA
1400	MLOC_69987	ERF	HORVU.MOREX.r2.7HG0531270.1	1475	1489	+	15.5152	2.71e-06	0.0265	GCACCGCCGTCGCCG
1401	MLOC_69987	ERF	HORVU.MOREX.r2.5HG0434170.1	1484	1498	-	15.5152	2.71e-06	0.0265	CAACCGCCGGCGCCT
1402	MLOC_34679	bZIP	HORVU.MOREX.r2.2HG0166450.1	1127	1144	-	16.1212	2.72e-06	0.228	GGAGGCCGACGTGGCGGA
1403	MLOC_12079	WRKY	HORVU.MOREX.r2.1HG0011180.1	126	138	+	16.1212	2.72e-06	0.168	AGTTGACTTTTCC
1404	MLOC_55323	ERF	HORVU.MOREX.r2.4HG0326410.1	365	383	+	15.5758	2.73e-06	0.032	TAGACGTTGCGGCGGCGGG
1405	MLOC_52115	HD-ZIP	HORVU.MOREX.r2.1HG0046210.1	85	95	-	14.9104	2.73e-06	0.415	TTAATAATTAA
1406	MLOC_68986	bZIP	HORVU.MOREX.r2.4HG0336640.1	728	742	+	15.7727	2.74e-06	0.896	GAAGATGACGTGATA
1407	MLOC_62554	ERF	HORVU.MOREX.r2.6HG0511990.1	1467	1481	+	15.3636	2.74e-06	0.254	GTCTGTCGGCGGAGG
1408	MLOC_53640	MYB	HORVU.MOREX.r2.3HG0275710.1	1435	1455	+	15.7424	2.74e-06	0.152	CTCTCCTCCTACCAAACCCAA
1409	MLOC_37446	G2-like	HORVU.MOREX.r2.5HG0429750.1	1443	1456	+	13.504	2.74e-06	0.876	TAAAGATTCGGCGA
1410	MLOC_36657	WRKY	HORVU.MOREX.r2.1HG0011180.1	124	136	-	15.5909	2.75e-06	0.443	AAAAGTCAACTCC
1411	MLOC_65463	bHLH	HORVU.MOREX.r2.5HG0399140.1	1443	1451	-	13.6566	2.75e-06	0.495	CCCACGTGC
1412	MLOC_65463	bHLH	HORVU.MOREX.r2.2HG0148350.1	299	307	+	13.6566	2.75e-06	0.495	CCCACGTGC
1413	MLOC_69987	ERF	HORVU.MOREX.r2.5HG0399140.1	592	606	+	2022-05-15	2.75e-06	0.0265	TCATCGCCGCCATCG
1414	MLOC_69987	ERF	HORVU.MOREX.r2.5HG0441300.1	1270	1284	+	2022-05-15	2.75e-06	0.0265	CCACCACCACCACCG
1415	MLOC_56472	MIKC_MADS	HORVU.MOREX.r2.4HG0333430.1	689	701	-	2022-01-15	2.76e-06	0.201	CCAAAAAAAGAAC
1416	MLOC_3107	GATA	HORVU.MOREX.r2.7HG0587330.1	190	204	-	12.0606	2.76e-06	0.0848	TCATCATCGTAAACA
1417	MLOC_44514	MIKC_MADS	HORVU.MOREX.r2.2HG0111260.1	1079	1092	+	15.4697	2.77e-06	0.0887	AAAAAAATGGAAAA
1418	MLOC_44514	MIKC_MADS	HORVU.MOREX.r2.2HG0143170.1	1202	1215	+	15.4697	2.77e-06	0.0887	AAAAAAATGGAAAA
1419	MLOC_24530	ERF	HORVU.MOREX.r2.5HG0426190.1	855	869	-	15.9394	2.77e-06	0.058	CAGCCGCCGCCACGT
1420	MLOC_43806	MYB	HORVU.MOREX.r2.5HG0406630.1	534	554	+	15.0758	2.77e-06	0.178	GCGATAAAGATCCACCAACCA
1421	MLOC_36942	NAC	HORVU.MOREX.r2.3HG0211410.1	437	457	+	15.197	2.78e-06	0.573	TTAGACTTGGGCGACAAGATA
1422	MLOC_55144	ERF	HORVU.MOREX.r2.5HG0441300.1	1262	1281	+	15.2879	2.78e-06	0.0202	GGCAACCACCACCACCACCA
1423	MLOC_73724	Dof	HORVU.MOREX.r2.3HG0241610.1	743	763	+	15.3333	2.79e-06	0.033	AGTATTCAGAAAAAGAAAAAA
1424	MLOC_23884	B3	HORVU.MOREX.r2.1HG0057890.1	1127	1147	-	6.50704	2.79e-06	0.147	GTGTTGTTTTCGACGGGACAA
1425	MLOC_81350	ERF	HORVU.MOREX.r2.6HG0511990.1	840	856	+	16.2727	2.79e-06	0.321	CTTGGTCGGTGGCTTTA
1426	MLOC_60958	C2H2	HORVU.MOREX.r2.1HG0003790.1	1197	1213	-	15.1667	2.79e-06	0.169	TACAAATGGACAAAAAA
1427	MLOC_63066	bZIP	HORVU.MOREX.r2.2HG0166450.1	1129	1143	-	16.0606	2.8e-06	0.174	GAGGCCGACGTGGCG
1428	MLOC_63436	bZIP	HORVU.MOREX.r2.2HG0166450.1	1129	1143	-	15.4697	2.8e-06	0.259	GAGGCCGACGTGGCG
1429	MLOC_72525	LBD	HORVU.MOREX.r2.2HG0172430.1	124	144	+	15.3636	2.8e-06	0.057	CGGCCACCGTCGTCGGCGCCG
1430	MLOC_58641	ERF	HORVU.MOREX.r2.6HG0461040.1	230	250	+	15.2286	2.81e-06	0.0228	GATCCTCCGCCGTCGGCTGCG
1431	MLOC_77405	ERF	HORVU.MOREX.r2.6HG0513260.1	294	314	-	15.1972	2.81e-06	0.0224	CGCGGCGGCGTCGGAGGCGAG
1432	MLOC_77405	ERF	HORVU.MOREX.r2.3HG0191350.1	462	482	-	15.1972	2.81e-06	0.0224	GGCGGCGGTGGCCGTGGATGT
1433	MLOC_6534	bZIP	HORVU.MOREX.r2.2HG0154390.1	644	658	-	16.0758	2.81e-06	0.217	TGGTGCGACGTGGCA
1434	MLOC_70754	AP2	HORVU.MOREX.r2.1HG0003790.1	884	903	+	15.5769	2.82e-06	0.00888	ATAAAATAAAGAAAAAAACA
1435	MLOC_13438	bHLH	HORVU.MOREX.r2.2HG0148350.1	292	306	+	15.8667	2.82e-06	0.54	CGCGGGCCCCACGTG
1436	MLOC_3107	GATA	HORVU.MOREX.r2.7HG0587330.1	196	210	-	12.0152	2.82e-06	0.0848	TCAAAATCATCATCG
1437	MLOC_3855	C2H2	HORVU.MOREX.r2.3HG0275710.1	1065	1083	-	15.0079	2.82e-06	0.0102	CTTCCTCCTCTCCATCAGC
1438	MLOC_69438	ERF	HORVU.MOREX.r2.3HG0211410.1	830	844	+	15.6667	2.83e-06	0.0373	TCGCCTCCACCGCCT
1439	MLOC_34885	MYB	HORVU.MOREX.r2.5HG0446780.1	1408	1426	-	15.5303	2.83e-06	0.239	GGAGAGGTAGTTGAGCATG
1440	MLOC_77405	ERF	HORVU.MOREX.r2.1HG0011180.1	1363	1383	-	15.1831	2.83e-06	0.0224	CTCGGCGGGGGTGGAGGTGGG
1441	MLOC_69002	ERF	HORVU.MOREX.r2.2HG0166450.1	1196	1210	+	15.2121	2.83e-06	0.0471	CCCCCGTCGCCGTCA
1442	MLOC_63834	ERF	HORVU.MOREX.r2.7HG0614010.1	936	955	-	15.3485	2.84e-06	0.0335	GGCGGTGGAGCAGCAGACCG
1443	MLOC_55144	ERF	HORVU.MOREX.r2.6HG0516890.1	1019	1038	-	15.2576	2.84e-06	0.0202	GGCCACCGTCGCCGTCGTCA
1444	MLOC_60958	C2H2	HORVU.MOREX.r2.4HG0347090.1	408	424	-	15.1364	2.84e-06	0.169	GAAAAAAGGACAAAACC
1445	MLOC_70754	AP2	HORVU.MOREX.r2.6HG0491140.1	311	330	-	15.5641	2.84e-06	0.0089	TATAATAAAAAAACAATAAA
1446	MLOC_53640	MYB	HORVU.MOREX.r2.7HG0532420.1	1182	1202	-	15.697	2.85e-06	0.152	CCCTATTCTCACCAAACCAAA
1447	MLOC_3855	C2H2	HORVU.MOREX.r2.1HG0011180.1	1349	1367	+	14.9921	2.85e-06	0.0102	CCTCCTCCTCTGCTCCCAC
1448	MLOC_79754	G2-like	HORVU.MOREX.r2.1HG0029960.1	299	313	-	15.5915	2.85e-06	0.282	CCAAGAATATTCTCA
1449	MLOC_53943	G2-like	HORVU.MOREX.r2.1HG0029960.1	299	313	-	15.5915	2.85e-06	0.278	CCAAGAATATTCTCA
1450	MLOC_77405	ERF	HORVU.MOREX.r2.6HG0461040.1	232	252	-	15.169	2.86e-06	0.0224	CGCGCAGCCGACGGCGGAGGA
1451	MLOC_73522	ERF	HORVU.MOREX.r2.7HG0614010.1	540	560	+	15.5152	2.86e-06	0.0347	GACGCCGCCGTCTACAACCAC
1452	MLOC_73522	ERF	HORVU.MOREX.r2.5HG0434170.1	611	631	-	15.5152	2.86e-06	0.0347	GCCGCCGCCTCCGGATCCGCT
1453	MLOC_70754	AP2	HORVU.MOREX.r2.6HG0488470.1	844	863	-	15.5513	2.87e-06	0.00891	AAAAATAAAAACAAAAAAGA
1454	MLOC_15776	BBR-BPC	HORVU.MOREX.r2.1HG0057890.1	523	543	-	8.11842	2.87e-06	0.00903	TTCATTCTCTCTCTTCTTTTA
1455	MLOC_55144	ERF	HORVU.MOREX.r2.2HG0172430.1	119	138	+	15.2424	2.87e-06	0.0202	CGCCGCGGCCACCGTCGTCG
1456	MLOC_55144	ERF	HORVU.MOREX.r2.3HG0253120.1	1246	1265	+	15.2424	2.87e-06	0.0202	CCCCATCTCCTACACCACCA
1457	MLOC_55144	ERF	HORVU.MOREX.r2.5HG0426190.1	1338	1357	+	15.2424	2.87e-06	0.0202	CTCCTCCTCCTCCTCCAGCG
1458	MLOC_69987	ERF	HORVU.MOREX.r2.7HG0554640.1	246	260	-	15.4394	2.88e-06	0.0265	CCACCACCTCCGCCG
1459	MLOC_69987	ERF	HORVU.MOREX.r2.5HG0441300.1	1267	1281	+	15.4394	2.88e-06	0.0265	CCACCACCACCACCA
1460	MLOC_69987	ERF	HORVU.MOREX.r2.5HG0429750.1	1381	1395	-	15.4394	2.88e-06	0.0265	CCACCACCACCACCA
1461	MLOC_80197	ERF	HORVU.MOREX.r2.1HG0012000.1	606	633	+	16.0303	2.88e-06	0.0598	GCCCCGCAGCCGCCAGGAACTCCACATT
1462	MLOC_3855	C2H2	HORVU.MOREX.r2.2HG0113870.1	972	990	+	14.9762	2.88e-06	0.0102	ATTCGTCCTCCTCTTCCTT
1463	MLOC_64057	NAC	HORVU.MOREX.r2.2HG0154720.1	712	732	+	15.6515	2.88e-06	0.737	TTACGTATAAAATAAGACAAA
1464	MLOC_77405	ERF	HORVU.MOREX.r2.5HG0434170.1	457	477	-	15.1549	2.88e-06	0.0224	GACGCGGACGGCGGTGGTGGG
1465	MLOC_23884	B3	HORVU.MOREX.r2.4HG0342010.1	620	640	+	6.39437	2.88e-06	0.147	TTTTTTATTTTAGTAAGAAAA
1466	MLOC_69002	ERF	HORVU.MOREX.r2.1HG0071510.1	1426	1440	+	15.197	2.89e-06	0.0471	CAGCATCCGCCGGCC
1467	MLOC_79754	G2-like	HORVU.MOREX.r2.1HG0012950.1	121	135	-	15.5775	2.89e-06	0.282	CTTTTAATATTCTCT
1468	MLOC_53943	G2-like	HORVU.MOREX.r2.1HG0012950.1	121	135	-	15.5775	2.89e-06	0.278	CTTTTAATATTCTCT
1469	MLOC_62522	GATA	HORVU.MOREX.r2.5HG0434280.1	1475	1485	-	15.2105	2.89e-06	0.269	CCGATCCGATC
1470	MLOC_326	SBP	HORVU.MOREX.r2.7HG0554640.1	1218	1233	+	14.6667	2.9e-06	0.18	TTGAATGTACTCTTTT
1471	MLOC_55144	ERF	HORVU.MOREX.r2.4HG0280140.1	733	752	-	15.2273	2.9e-06	0.0202	CACCAGTGCCTCCTCCGTCG
1472	MLOC_55144	ERF	HORVU.MOREX.r2.5HG0441180.1	779	798	+	15.2273	2.9e-06	0.0202	CGCCGCCGCCGCCGAAGACG
1473	MLOC_73724	Dof	HORVU.MOREX.r2.2HG0115650.1	36	56	+	15.2879	2.9e-06	0.0335	ATGCAAAAAGAAAAGAAAAAA
1474	MLOC_58439	Trihelix	HORVU.MOREX.r2.3HG0213090.1	1405	1415	+	15.803	2.9e-06	0.33	CCGCCGGAAAA
1475	MLOC_58641	ERF	HORVU.MOREX.r2.1HG0059820.1	1420	1440	+	15.1714	2.9e-06	0.0228	CCCGCGCCGCCGCCTATAACG
1476	MLOC_55323	ERF	HORVU.MOREX.r2.4HG0318680.1	1240	1258	-	15.4848	2.91e-06	0.0328	CAAAGAAGGCGGCGGTGAC
1477	MLOC_5372	GATA	HORVU.MOREX.r2.6HG0461040.1	160	172	-	14.4848	2.91e-06	0.337	CTGATCGGATCAG
1478	MLOC_56117	bHLH	HORVU.MOREX.r2.6HG0460210.1	278	298	+	15.6447	2.92e-06	0.609	GGTCGGAAGCACGTGCTAAGA
1479	MLOC_70754	AP2	HORVU.MOREX.r2.1HG0003790.1	883	902	+	15.5256	2.92e-06	0.00901	AATAAAATAAAGAAAAAAAC
1480	MLOC_71332	MYB_related	HORVU.MOREX.r2.7HG0604150.1	252	261	-	13.2626	2.93e-06	0.45	GGCAACCGAC
1481	MLOC_71332	MYB_related	HORVU.MOREX.r2.2HG0114490.1	413	422	-	13.2626	2.93e-06	0.45	GGCAACCGAC
1482	MLOC_63066	bZIP	HORVU.MOREX.r2.6HG0522770.1	937	951	-	15.9848	2.93e-06	0.174	CCCGGTCACGTGGCA
1483	MLOC_67050	E2F/DP	HORVU.MOREX.r2.2HG0154720.1	1019	1039	-	4714-11-01	2.93e-06	0.488	ATCAATAGATTCCCGCAAAAT
1484	MLOC_59663	MYB_related	HORVU.MOREX.r2.5HG0408490.1	1365	1379	+	14.697	2.93e-06	0.232	CCCACCTACCGTCCT
1485	MLOC_12079	WRKY	HORVU.MOREX.r2.3HG0253120.1	768	780	+	16.0606	2.94e-06	0.168	GTTTGACTTTTGC
1486	MLOC_12079	WRKY	HORVU.MOREX.r2.6HG0491140.1	779	791	+	16.0606	2.94e-06	0.168	GTTTGACTTTTGC
1487	MLOC_12079	WRKY	HORVU.MOREX.r2.5HG0406630.1	1023	1035	+	16.0606	2.94e-06	0.168	GTTTGACTTTTGC
1488	MLOC_55323	ERF	HORVU.MOREX.r2.1HG0011180.1	1331	1349	-	15.4697	2.94e-06	0.0328	GGGAATCGGAGGCGGAGGA
1489	MLOC_17236	Dof	HORVU.MOREX.r2.5HG0395660.1	11	31	-	15.3485	2.94e-06	0.0181	TTTTCTTTATGTATTTGGTTT
1490	MLOC_44514	MIKC_MADS	HORVU.MOREX.r2.2HG0143170.1	910	923	-	15.3939	2.95e-06	0.0887	ACAGAAGTAGAAAA
1491	MLOC_73522	ERF	HORVU.MOREX.r2.2HG0113870.1	269	289	-	15.4697	2.95e-06	0.0347	CTCGCCGCCGCCCCTTGAGCA
1492	MLOC_73522	ERF	HORVU.MOREX.r2.3HG0196440.1	1276	1296	+	15.4697	2.95e-06	0.0347	CCCGTCGCCGCCGTCAAACCC
1493	MLOC_65033	C2H2	HORVU.MOREX.r2.4HG0325820.1	448	458	+	13.2537	2.96e-06	0.587	CACTATCACTG
1494	MLOC_54674	C2H2	HORVU.MOREX.r2.4HG0325820.1	448	458	+	13.2537	2.96e-06	0.587	CACTATCACTG
1495	MLOC_15776	BBR-BPC	HORVU.MOREX.r2.1HG0012950.1	1221	1241	-	8.02632	2.96e-06	0.00926	CCCTGTGTTTCTTTCTCTCTC
1496	MLOC_34679	bZIP	HORVU.MOREX.r2.2HG0113870.1	858	875	-	15.9848	2.96e-06	0.228	GAGATGTGACGTGTCATG
1497	MLOC_55144	ERF	HORVU.MOREX.r2.1HG0064430.1	51	70	+	15.197	2.97e-06	0.0204	TTCCTCCTCCTCCTCCTTCA
1498	MLOC_51353	CPP	HORVU.MOREX.r2.1HG0046210.1	90	102	-	13.33	2.97e-06	0.231	TAAAATTTTAATA
1499	MLOC_72525	LBD	HORVU.MOREX.r2.5HG0426190.1	1340	1360	+	15.2727	2.98e-06	0.057	CCTCCTCCTCCTCCAGCGCCA
1500	MLOC_12223	ERF	HORVU.MOREX.r2.7HG0554640.1	250	264	+	15.5909	2.98e-06	0.0416	GGAGGTGGTGGCGGC
1501	MLOC_53640	MYB	HORVU.MOREX.r2.2HG0114490.1	610	630	-	15.6364	3e-06	0.152	CGCAGCAACCACCAACCCACA
1502	MLOC_19022	BES1	HORVU.MOREX.r2.5HG0446780.1	671	685	-	15.9545	3e-06	0.231	TCCCACGTGTCCACT
1503	MLOC_56075	LBD	HORVU.MOREX.r2.3HG0187560.1	513	529	+	15.3939	3.01e-06	0.249	CTCCGGCGGCGGCGGCG
1504	MLOC_77405	ERF	HORVU.MOREX.r2.5HG0434170.1	687	707	+	15.0845	3.01e-06	0.023	GGCTATGGCTGCGACGGAGGG
1505	MLOC_66577	MYB	HORVU.MOREX.r2.4HG0280140.1	304	314	-	2022-05-14	3.01e-06	0.209	ATGGTTGGTGG
1506	MLOC_66577	MYB	HORVU.MOREX.r2.5HG0406630.1	545	555	-	2022-05-14	3.01e-06	0.209	ATGGTTGGTGG
1507	MLOC_66577	MYB	HORVU.MOREX.r2.5HG0429750.1	1045	1055	-	2022-05-14	3.01e-06	0.209	ATGGTTGGTGG
1508	MLOC_56472	MIKC_MADS	HORVU.MOREX.r2.5HG0397780.1	1001	1013	+	15.0286	3.02e-06	0.201	ACAAAAAAGGTAA
1509	MLOC_15776	BBR-BPC	HORVU.MOREX.r2.4HG0325820.1	798	818	-	7.96053	3.03e-06	0.0094	CATCCCCTCTCTCTATCTCAA
1510	MLOC_57518	C2H2	HORVU.MOREX.r2.1HG0078280.1	1268	1285	-	15.2121	3.03e-06	0.172	GGAAACAAGACAAAAAAC
1511	MLOC_51353	CPP	HORVU.MOREX.r2.2HG0089280.1	193	205	+	13.31	3.03e-06	0.231	ATAAATTTTAAGA
1512	MLOC_3095	ERF	HORVU.MOREX.r2.2HG0137450.1	814	828	+	15.6061	3.03e-06	0.2	ATGTGTCGGCGACGG
1513	MLOC_58641	ERF	HORVU.MOREX.r2.5HG0426190.1	852	872	-	2022-01-15	3.03e-06	0.0228	TCTCAGCCGCCGCCACGTGTC
1514	MLOC_58641	ERF	HORVU.MOREX.r2.5HG0441180.1	636	656	+	2022-01-15	3.03e-06	0.0228	GCACCACCGCCGACACCAGCA
1515	MLOC_64612	Dof	HORVU.MOREX.r2.5HG0395560.1	1388	1401	-	14.9545	3.04e-06	0.162	GAAAAAGTAAAGAA
1516	MLOC_64612	Dof	HORVU.MOREX.r2.3HG0213090.1	826	839	+	14.9545	3.04e-06	0.162	TAAAAAGGAAATAA
1517	MLOC_73522	ERF	HORVU.MOREX.r2.3HG0241610.1	1304	1324	+	15.4242	3.04e-06	0.0349	TCCTCCTCCGCCTCCTCCTTT
1518	MLOC_3855	C2H2	HORVU.MOREX.r2.3HG0188920.1	1286	1304	+	14.8889	3.05e-06	0.0107	CCACATCAACCACCTCATC
1519	MLOC_69438	ERF	HORVU.MOREX.r2.4HG0326410.1	582	596	-	15.5606	3.05e-06	0.039	CCGACTCCGCCGTAG
1520	MLOC_65555	MYB	HORVU.MOREX.r2.1HG0011180.1	40	54	-	15	3.05e-06	0.406	AAAAAATTTAGGCAT
1521	MLOC_52134	MYB	HORVU.MOREX.r2.5HG0446780.1	1409	1429	-	14.9394	3.05e-06	0.304	GAAGGAGAGGTAGTTGAGCAT
1522	MLOC_38232	ARF	HORVU.MOREX.r2.3HG0221550.1	780	789	+	15.3182	3.05e-06	1	TTGTCGGAAT
1523	MLOC_6711	bZIP	HORVU.MOREX.r2.2HG0154390.1	644	658	+	15.803	3.05e-06	0.177	TGCCACGTCGCACCA
1524	MLOC_6711	bZIP	HORVU.MOREX.r2.2HG0113870.1	860	874	+	15.803	3.05e-06	0.177	TGACACGTCACATCT
1525	MLOC_58641	ERF	HORVU.MOREX.r2.2HG0140300.1	1463	1483	-	15.0857	3.06e-06	0.0228	TCCCCTCCGCCTCCCTCGCCT
1526	MLOC_69002	ERF	HORVU.MOREX.r2.5HG0434170.1	1322	1336	+	15.1364	3.06e-06	0.0471	CTCCCGTCGCCGTCC
1527	MLOC_73724	Dof	HORVU.MOREX.r2.5HG0363570.1	1198	1218	+	15.2273	3.07e-06	0.0337	AGATAAAATAAAAAGGAATGT
1528	MLOC_59663	MYB_related	HORVU.MOREX.r2.4HG0288120.1	1128	1142	-	14.6667	3.07e-06	0.232	ACTACCTACCACCAT
1529	MLOC_70754	AP2	HORVU.MOREX.r2.4HG0277340.1	72	91	+	15.4487	3.08e-06	0.00943	AAAGGAAAATGAAAAATAAA
1530	MLOC_17236	Dof	HORVU.MOREX.r2.5HG0426190.1	762	782	-	15.2879	3.08e-06	0.0181	TTTTCTTTTTTTTTCAGCGTT
1531	MLOC_58641	ERF	HORVU.MOREX.r2.5HG0429750.1	1375	1395	-	15.0714	3.08e-06	0.0228	CCACCACCACCACCACTCCTG
1532	MLOC_58641	ERF	HORVU.MOREX.r2.5HG0426190.1	1340	1360	+	15.0714	3.08e-06	0.0228	CCTCCTCCTCCTCCAGCGCCA
1533	MLOC_52115	HD-ZIP	HORVU.MOREX.r2.4HG0318680.1	188	198	+	14.8657	3.09e-06	0.415	TCAATAATTGT
1534	MLOC_52115	HD-ZIP	HORVU.MOREX.r2.3HG0221550.1	847	857	-	14.8657	3.09e-06	0.415	TCAATAATTGT
1535	MLOC_68417	HSF	HORVU.MOREX.r2.5HG0446780.1	1087	1097	+	16	3.09e-06	0.712	CCAGAATCTTC
1536	MLOC_52944	MIKC_MADS	HORVU.MOREX.r2.3HG0183040.1	1118	1136	-	14.9545	3.09e-06	0.271	TATATATAAAAGGAAAAAA
1537	MLOC_70659	MYB_related	HORVU.MOREX.r2.2HG0105530.1	1060	1080	+	15.622	3.09e-06	0.272	ATTATAGAAGATAAGGCTAAG
1538	MLOC_72525	LBD	HORVU.MOREX.r2.2HG0172430.1	246	266	+	15.2121	3.1e-06	0.057	CCTGCTGCGCCTCCGACGGCG
1539	MLOC_72525	LBD	HORVU.MOREX.r2.6HG0513260.1	403	423	+	15.2121	3.1e-06	0.057	TGTCCTCCGCCACCGTCGTCG
1540	MLOC_23884	B3	HORVU.MOREX.r2.3HG0269130.1	825	845	+	6.14085	3.11e-06	0.147	TTTTTATTTTTGATAAAAAAA
1541	MLOC_60577	TCP	HORVU.MOREX.r2.4HG0326360.1	1039	1051	-	15.6667	3.11e-06	0.49	GGGTGGGACCCGC
1542	MLOC_56753	MYB	HORVU.MOREX.r2.2HG0172430.1	1188	1208	+	15.197	3.11e-06	0.468	AATAATTAGGCGTTAGGTGCG
1543	MLOC_79754	G2-like	HORVU.MOREX.r2.3HG0188920.1	370	384	-	15.507	3.11e-06	0.282	TTTGTAATATTCTCA
1544	MLOC_53943	G2-like	HORVU.MOREX.r2.3HG0188920.1	370	384	-	15.507	3.11e-06	0.278	TTTGTAATATTCTCA
1545	MLOC_69002	ERF	HORVU.MOREX.r2.5HG0441180.1	775	789	+	15.1212	3.11e-06	0.0471	ACCTCGCCGCCGCCG
1546	MLOC_12078	WRKY	HORVU.MOREX.r2.4HG0325820.1	484	493	+	14.75	3.11e-06	0.551	CCGTTGACCC
1547	MLOC_8220	ERF	HORVU.MOREX.r2.1HG0042580.1	1043	1052	-	7273-12-01	3.11e-06	0.582	CGCCGACCAT
1548	MLOC_77405	ERF	HORVU.MOREX.r2.5HG0441300.1	1269	1289	-	15.0282	3.12e-06	0.0231	TCAATCGGTGGTGGTGGTGGT
1549	MLOC_69987	ERF	HORVU.MOREX.r2.3HG0275710.1	1302	1316	+	15.303	3.13e-06	0.028	CCACCTCCACCTCCA
1550	MLOC_15725	B3	HORVU.MOREX.r2.3HG0261850.1	1020	1034	-	15.6364	3.13e-06	0.0661	CAATGCATGCAATCA
1551	MLOC_70754	AP2	HORVU.MOREX.r2.7HG0614010.1	1143	1162	+	15.4231	3.13e-06	0.00948	GAAAGCAAGAAAACGAGAGG
1552	MLOC_57518	C2H2	HORVU.MOREX.r2.2HG0154720.1	719	736	+	15.1515	3.13e-06	0.172	TAAAATAAGACAAAATTT
1553	MLOC_3107	GATA	HORVU.MOREX.r2.3HG0183040.1	213	227	+	7424-11-01	3.13e-06	0.0883	TAATCATCTTCATCG
1554	MLOC_58641	ERF	HORVU.MOREX.r2.5HG0426190.1	1337	1357	+	15.0429	3.14e-06	0.0228	CCTCCTCCTCCTCCTCCAGCG
1555	MLOC_3855	C2H2	HORVU.MOREX.r2.1HG0057310.1	1237	1255	+	14.8413	3.14e-06	0.011	CCTTCTCCTTCTTCTCTTT
1556	MLOC_73356	HSF	HORVU.MOREX.r2.1HG0019150.1	310	324	+	14.5921	3.14e-06	0.404	AGAAAGTGCTAGAAA
1557	MLOC_77405	ERF	HORVU.MOREX.r2.4HG0318680.1	720	740	+	15.0141	3.14e-06	0.0231	GATGACGATGATGATGGTGGA
1558	MLOC_57142	GATA	HORVU.MOREX.r2.4HG0318680.1	166	184	-	7368-11-01	3.15e-06	0.0802	CATCATCATAGCCAACAAC
1559	MLOC_17236	Dof	HORVU.MOREX.r2.1HG0078280.1	1199	1219	+	15.2576	3.15e-06	0.0181	TTCTCTCTTTCTTTCTTTCTT
1560	MLOC_17236	Dof	HORVU.MOREX.r2.5HG0363570.1	1196	1216	-	15.2576	3.15e-06	0.0181	ATTCCTTTTTATTTTATCTGT
1561	MLOC_73724	Dof	HORVU.MOREX.r2.3HG0268450.1	502	522	-	15.197	3.15e-06	0.0337	TGTCAAAAAAAAAAGGAAATT
1562	MLOC_73724	Dof	HORVU.MOREX.r2.1HG0046210.1	1003	1023	+	15.197	3.15e-06	0.0337	TTCAAAAGGAAAAAGATAAGA
1563	MLOC_69987	ERF	HORVU.MOREX.r2.4HG0318680.1	1241	1255	+	15.2879	3.15e-06	0.028	TCACCGCCGCCTTCT
1564	MLOC_57518	C2H2	HORVU.MOREX.r2.3HG0238870.1	272	289	+	15.1364	3.16e-06	0.172	CCCAAACAGACAAAAAAC
1565	MLOC_70754	AP2	HORVU.MOREX.r2.6HG0461040.1	750	769	+	15.4103	3.16e-06	0.00948	AAAAAAATGAATAAATAAAA
1566	MLOC_70754	AP2	HORVU.MOREX.r2.6HG0507730.1	1411	1430	+	15.4103	3.16e-06	0.00948	CAAGGAAAAGGAAAGAGAGG
1567	MLOC_55323	ERF	HORVU.MOREX.r2.4HG0333430.1	1371	1389	-	15.3636	3.16e-06	0.0345	GGGCAGCGGCGGAGGAAGA
1568	MLOC_52114	G2-like	HORVU.MOREX.r2.7HG0544030.1	1376	1389	-	14.9091	3.16e-06	0.557	AAGAGAATCTTTGG
1569	MLOC_69002	ERF	HORVU.MOREX.r2.6HG0478960.1	1257	1271	+	15.1061	3.17e-06	0.0471	CCATGGCCGCCGGCC
1570	MLOC_55144	ERF	HORVU.MOREX.r2.4HG0288120.1	1471	1490	+	15.1061	3.17e-06	0.0215	CTCCTCCTCCTCCTCCCCCG
1571	MLOC_77405	ERF	HORVU.MOREX.r2.2HG0137450.1	285	305	-	15	3.17e-06	0.0231	GAAGGCGGCGGCGGAGGATAT
1572	MLOC_15725	B3	HORVU.MOREX.r2.2HG0137960.1	1424	1438	-	15.6212	3.17e-06	0.0661	GTACACATGCATGAA
1573	MLOC_326	SBP	HORVU.MOREX.r2.3HG0247990.1	1076	1091	+	14.6111	3.18e-06	0.18	AAGTACGTACTATTTT
1574	MLOC_34885	MYB	HORVU.MOREX.r2.5HG0406630.1	1339	1357	+	15.4091	3.18e-06	0.239	ATCAAGGTAGTTGGAGTTA
1575	MLOC_17236	Dof	HORVU.MOREX.r2.7HG0610750.1	1003	1023	+	15.2424	3.18e-06	0.0181	TTTTTTCTTTCTTTTTTTTCT
1576	MLOC_70754	AP2	HORVU.MOREX.r2.7HG0610750.1	999	1018	-	15.3974	3.19e-06	0.0095	AAAAAGAAAGAAAAAAAAAC
1577	MLOC_38561	ERF	HORVU.MOREX.r2.5HG0397780.1	1461	1481	+	15.5152	3.2e-06	0.0508	CCACCGGATCGGCGGCGCCGG
1578	MLOC_60958	C2H2	HORVU.MOREX.r2.3HG0238870.1	272	288	+	14.9091	3.2e-06	0.169	CCCAAACAGACAAAAAA
1579	MLOC_17236	Dof	HORVU.MOREX.r2.6HG0461040.1	755	775	-	15.2273	3.22e-06	0.0181	TTTTTTTTTTATTTATTCATT
1580	MLOC_17236	Dof	HORVU.MOREX.r2.1HG0071510.1	964	984	-	15.2273	3.22e-06	0.0181	TCAACCTTTTTTTTCTTATTT
1581	MLOC_73356	HSF	HORVU.MOREX.r2.3HG0183950.1	1197	1211	-	14.5395	3.23e-06	0.404	AGAAAAATCCAGAAA
1582	MLOC_64612	Dof	HORVU.MOREX.r2.5HG0446780.1	408	421	+	14.9091	3.23e-06	0.162	GAAAAAGTTGTAAA
1583	MLOC_66577	MYB	HORVU.MOREX.r2.7HG0614010.1	106	116	-	14.4848	3.23e-06	0.209	TTGGTTGGTGG
1584	MLOC_63834	ERF	HORVU.MOREX.r2.2HG0113870.1	377	396	+	15.2121	3.23e-06	0.0363	GGCGGCGGTGGCAACGCATG
1585	MLOC_63834	ERF	HORVU.MOREX.r2.4HG0282360.1	851	870	+	15.2121	3.23e-06	0.0363	GACGGCGGACGCGATGCGGG
1586	MLOC_3855	C2H2	HORVU.MOREX.r2.3HG0183040.1	167	185	+	14.7937	3.24e-06	0.011	CTTTCTCCCCCCCTTCATC
1587	MLOC_3855	C2H2	HORVU.MOREX.r2.3HG0187560.1	1388	1406	+	14.7937	3.24e-06	0.011	TCTCCATCTCCTTCTCCTT
1588	MLOC_56103	NAC	HORVU.MOREX.r2.5HG0416660.1	1133	1147	+	15.2727	3.24e-06	1	CTTGAAGAACAAGTA
1589	MLOC_14363	C2H2	HORVU.MOREX.r2.5HG0441180.1	995	1011	+	15.197	3.24e-06	0.182	AAAAAACAGACAAAATC
1590	MLOC_68299	WRKY	HORVU.MOREX.r2.6HG0478960.1	1177	1195	+	15.6571	3.24e-06	0.519	CGTTGACTCTTTACTAACC
1591	MLOC_15776	BBR-BPC	HORVU.MOREX.r2.1HG0012950.1	991	1011	+	1975-07-01	3.25e-06	0.01	CCTGCAATCTCTCTCTCTCTC
1592	MLOC_17236	Dof	HORVU.MOREX.r2.7HG0621290.1	1066	1086	-	15.2121	3.26e-06	0.0181	TTTTCTTTTTTTTTAAGTTCA
1593	MLOC_3855	C2H2	HORVU.MOREX.r2.3HG0211410.1	827	845	+	14.7778	3.27e-06	0.011	TCTTCGCCTCCACCGCCTC
1594	MLOC_3855	C2H2	HORVU.MOREX.r2.3HG0266050.1	14	32	-	14.7698	3.28e-06	0.011	TCACCCCCCCCCCCTCCTC
1595	MLOC_3855	C2H2	HORVU.MOREX.r2.3HG0266050.1	755	773	-	14.7698	3.28e-06	0.011	TCACCCCCCCCCCCTCCTC
1596	MLOC_59162	NAC	HORVU.MOREX.r2.3HG0207090.1	518	539	-	14.4545	3.3e-06	0.414	GGCGTGTTCGTTTTGACCCCTT
1597	MLOC_69438	ERF	HORVU.MOREX.r2.3HG0187560.1	564	578	-	15.4394	3.31e-06	0.041	CAGCCGCCGCCTCCG
1598	MLOC_3855	C2H2	HORVU.MOREX.r2.6HG0458630.1	1357	1375	+	14.754	3.32e-06	0.011	CCAAACCCTCCTCCTCCGC
1599	MLOC_12223	ERF	HORVU.MOREX.r2.2HG0154090.1	947	961	-	15.4394	3.32e-06	0.0434	TGATGTAGCGGTGGC
1600	MLOC_60577	TCP	HORVU.MOREX.r2.6HG0522770.1	1411	1423	+	15.6061	3.32e-06	0.49	TGGTGGGCCCTCC
1601	MLOC_15776	BBR-BPC	HORVU.MOREX.r2.1HG0064430.1	1318	1338	+	7.68421	3.32e-06	0.0102	TTATCTGTCTATCTCTATTTT
1602	MLOC_72525	LBD	HORVU.MOREX.r2.5HG0399140.1	442	462	+	15.1061	3.33e-06	0.0588	ACAGCGCCGCCTCCTCCTCCA
1603	MLOC_63834	ERF	HORVU.MOREX.r2.3HG0187560.1	520	539	+	15.1818	3.33e-06	0.0364	GGCGGCGGCGCCAGCGCCAA
1604	MLOC_17236	Dof	HORVU.MOREX.r2.5HG0441180.1	805	825	+	15.1818	3.33e-06	0.0181	TTTTCTTTCTTTCTTTCATTA
1605	MLOC_17236	Dof	HORVU.MOREX.r2.1HG0046210.1	1001	1021	-	15.1818	3.33e-06	0.0181	TTATCTTTTTCCTTTTGAAAT
1606	MLOC_1876	C2H2	HORVU.MOREX.r2.3HG0259610.1	237	248	+	6667-12-01	3.33e-06	0.294	TTTTCTTTTGCG
1607	MLOC_1876	C2H2	HORVU.MOREX.r2.2HG0137960.1	735	746	+	6667-12-01	3.33e-06	0.294	TTTTCTTTTGCG
1608	MLOC_1876	C2H2	HORVU.MOREX.r2.4HG0326410.1	1186	1197	-	6667-12-01	3.33e-06	0.294	TTTTCTTTTGCG
1609	MLOC_58950	NAC	HORVU.MOREX.r2.2HG0148350.1	1309	1323	+	15.3333	3.34e-06	0.382	TACTTGATGATGACG
1610	MLOC_69575	WRKY	HORVU.MOREX.r2.1HG0011180.1	126	136	-	15.5758	3.35e-06	0.345	AAAAGTCAACT
1611	MLOC_67851	WRKY	HORVU.MOREX.r2.1HG0011180.1	126	136	-	15.4545	3.35e-06	0.379	AAAAGTCAACT
1612	MLOC_64612	Dof	HORVU.MOREX.r2.6HG0523360.1	756	769	+	14.8788	3.36e-06	0.162	TAAAAAGTAAATAT
1613	MLOC_68284	NAC	HORVU.MOREX.r2.1HG0059820.1	740	755	-	15.6364	3.36e-06	0.778	CGTGTCATGCACGAAA
1614	MLOC_15725	B3	HORVU.MOREX.r2.1HG0071510.1	6	20	+	15.5606	3.36e-06	0.067	ATGCACATGCATTCA
1615	MLOC_55323	ERF	HORVU.MOREX.r2.6HG0476220.1	704	722	-	15.2727	3.37e-06	0.0356	CACATGGGGCGGCGGCGGC
1616	MLOC_17236	Dof	HORVU.MOREX.r2.5HG0429750.1	390	410	+	15.1667	3.37e-06	0.0181	TTTCTTTTTTCTTTTTCTTCC
1617	MLOC_17236	Dof	HORVU.MOREX.r2.5HG0426190.1	771	791	-	15.1667	3.37e-06	0.0181	CATGTTTTTTTTTCTTTTTTT
1618	MLOC_51930	bZIP	HORVU.MOREX.r2.2HG0166450.1	1129	1143	-	15.2121	3.39e-06	0.347	GAGGCCGACGTGGCG
1619	MLOC_55144	ERF	HORVU.MOREX.r2.3HG0187560.1	519	538	-	15.0152	3.39e-06	0.0226	TGGCGCTGGCGCCGCCGCCG
1620	MLOC_58641	ERF	HORVU.MOREX.r2.1HG0064430.1	218	238	+	14.9143	3.39e-06	0.0239	CTTCCTCCTCCTCCTCCTCCT
1621	MLOC_53640	MYB	HORVU.MOREX.r2.6HG0500460.1	337	357	-	15.4848	3.39e-06	0.155	TCCTATCGTCACCAACCATAA
1622	MLOC_12223	ERF	HORVU.MOREX.r2.7HG0531270.1	1474	1488	-	15.4091	3.4e-06	0.0434	GGCGACGGCGGTGCA
1623	MLOC_77405	ERF	HORVU.MOREX.r2.3HG0187560.1	511	531	+	14.8873	3.4e-06	0.0232	AGCTCCGGCGGCGGCGGCGCC
1624	MLOC_3855	C2H2	HORVU.MOREX.r2.1HG0065200.1	1471	1489	-	14.7143	3.4e-06	0.0112	CCTCCTCCTCCTCCTAGAA
1625	MLOC_69987	ERF	HORVU.MOREX.r2.4HG0326410.1	371	385	-	15.1667	3.4e-06	0.0293	GCCCCGCCGCCGCAA
1626	MLOC_17236	Dof	HORVU.MOREX.r2.6HG0491300.1	877	897	-	15.1515	3.41e-06	0.0181	CTTCCTTTTTCCCTTCTACAT
1627	MLOC_69438	ERF	HORVU.MOREX.r2.3HG0241610.1	1305	1319	+	15.3939	3.41e-06	0.041	CCTCCTCCGCCTCCT
1628	MLOC_70754	AP2	HORVU.MOREX.r2.4HG0342010.1	607	626	-	15.2949	3.42e-06	0.0101	TAAAAAAAATATAGGAAAAA
1629	MLOC_3855	C2H2	HORVU.MOREX.r2.7HG0554640.1	245	263	-	14.7063	3.42e-06	0.0112	CCGCCACCACCTCCGCCGC
1630	MLOC_61530	bZIP	HORVU.MOREX.r2.4HG0318680.1	180	190	-	15.3788	3.42e-06	0.514	TGACATCATCA
1631	MLOC_63834	ERF	HORVU.MOREX.r2.5HG0441180.1	630	649	-	15.1515	3.43e-06	0.0366	GTCGGCGGTGGTGCAGCACG
1632	MLOC_15776	BBR-BPC	HORVU.MOREX.r2.1HG0012950.1	925	945	+	7.59211	3.43e-06	0.0104	TTCTCTCTCTCTCTCTTCAAG
1633	MLOC_3107	GATA	HORVU.MOREX.r2.7HG0558300.1	761	775	-	5303-11-01	3.43e-06	0.091	TTATCATCATCATAC
1634	MLOC_73522	ERF	HORVU.MOREX.r2.3HG0194400.1	1363	1383	+	15.2424	3.44e-06	0.0382	CTCCCCGCCGCTGGTGCCGCT
1635	MLOC_39554	MYB	HORVU.MOREX.r2.2HG0137960.1	1129	1143	-	15.2879	3.44e-06	0.307	AATTTGGTTGGTGTA
1636	MLOC_58641	ERF	HORVU.MOREX.r2.5HG0441300.1	1404	1424	+	14.8857	3.44e-06	0.0239	TCGCATCCGCCGCCGCCCCGC
1637	MLOC_70754	AP2	HORVU.MOREX.r2.5HG0441180.1	808	827	-	15.2821	3.45e-06	0.0101	ATTAATGAAAGAAAGAAAGA
1638	MLOC_61814	Trihelix	HORVU.MOREX.r2.3HG0183040.1	583	600	+	14.4571	3.45e-06	0.461	TTATTAATCAGCCCTTAA
1639	MLOC_3855	C2H2	HORVU.MOREX.r2.3HG0248170.1	1299	1317	+	14.6905	3.45e-06	0.0112	CCTTGTCCTCATCCTCGAC
1640	MLOC_3855	C2H2	HORVU.MOREX.r2.1HG0078280.1	1347	1365	+	14.6905	3.45e-06	0.0112	ATTCTTCCTCCTCCTCCGG
1641	MLOC_57518	C2H2	HORVU.MOREX.r2.6HG0506950.1	1282	1299	+	14.9697	3.46e-06	0.172	CACTAAAAGACAACATTT
1642	MLOC_15776	BBR-BPC	HORVU.MOREX.r2.3HG0187560.1	1383	1403	+	7.56579	3.46e-06	0.0104	CTCCCTCTCCATCTCCTTCTC
1643	MLOC_69987	ERF	HORVU.MOREX.r2.2HG0148350.1	716	730	-	15.1364	3.48e-06	0.0293	CCATCGCCGCCGTGT
1644	MLOC_3855	C2H2	HORVU.MOREX.r2.7HG0614010.1	1295	1313	+	14.6746	3.49e-06	0.0112	CCTGCTCATCCTCCTCCGT
1645	MLOC_77405	ERF	HORVU.MOREX.r2.6HG0474480.1	823	843	+	14.8451	3.49e-06	0.0232	GACGGTGACGACGAAGGTGGG
1646	MLOC_77405	ERF	HORVU.MOREX.r2.3HG0238860.1	1028	1048	+	14.8451	3.49e-06	0.0232	GCATGCGGTAATGGAGGTGGA
1647	MLOC_77405	ERF	HORVU.MOREX.r2.2HG0154090.1	947	967	-	14.8451	3.49e-06	0.0232	AGCTGCTGATGTAGCGGTGGC
1648	MLOC_67050	E2F/DP	HORVU.MOREX.r2.7HG0531270.1	1273	1293	-	9571-10-01	3.49e-06	0.488	CTAAAGCTTTGCCCGCCAAAA
1649	MLOC_73356	HSF	HORVU.MOREX.r2.1HG0029020.1	1053	1067	-	14.3684	3.5e-06	0.404	AGATTTTTCTAGAAG
1650	MLOC_55144	ERF	HORVU.MOREX.r2.4HG0318680.1	1236	1255	+	14.9697	3.5e-06	0.0229	TCCCGTCACCGCCGCCTTCT
1651	MLOC_65555	MYB	HORVU.MOREX.r2.5HG0399140.1	309	323	+	14.8788	3.5e-06	0.406	CAAATAATTAGGCAG
1652	MLOC_58641	ERF	HORVU.MOREX.r2.4HG0318680.1	1238	1258	+	14.8571	3.5e-06	0.0239	CCGTCACCGCCGCCTTCTTTG
1653	MLOC_59663	MYB_related	HORVU.MOREX.r2.5HG0406630.1	544	558	+	14.5758	3.5e-06	0.232	TCCACCAACCATAGT
1654	MLOC_70754	AP2	HORVU.MOREX.r2.6HG0491300.1	894	913	+	15.2564	3.5e-06	0.0102	GAAGGAAAAAGGAAAAGTAA
1655	MLOC_38561	ERF	HORVU.MOREX.r2.6HG0476220.1	659	679	-	15.3788	3.51e-06	0.0538	TAGACGGAGCGGCGGCGATGG
1656	MLOC_80197	ERF	HORVU.MOREX.r2.3HG0191350.1	469	496	+	15.7424	3.51e-06	0.0658	CGGCCACCGCCGCCGTCCATCGCATATT
1657	MLOC_55323	ERF	HORVU.MOREX.r2.3HG0259610.1	1455	1473	-	15.2121	3.51e-06	0.0356	CGGCGGGAGCGGTGGCGCG
1658	MLOC_77405	ERF	HORVU.MOREX.r2.3HG0191350.1	85	105	+	14.831	3.52e-06	0.0232	TGCTCCTGATGTGGCGGAGGA
1659	MLOC_68185	NAC	HORVU.MOREX.r2.3HG0266050.1	692	709	+	15.2879	3.52e-06	0.8	TTACGTATGAGATAAGAT
1660	MLOC_69727	B3	HORVU.MOREX.r2.1HG0057310.1	670	678	-	14.7943	3.52e-06	0.269	CTGCATGCA
1661	MLOC_69727	B3	HORVU.MOREX.r2.1HG0064430.1	1135	1143	-	14.7943	3.52e-06	0.269	CTGCATGCA
1662	MLOC_69727	B3	HORVU.MOREX.r2.7HG0604150.1	1217	1225	-	14.7943	3.52e-06	0.269	CTGCATGCA
1663	MLOC_58330	ARF	HORVU.MOREX.r2.1HG0064430.1	1336	1344	+	1998-11-01	3.52e-06	0.816	TTTGTCGGC
1664	MLOC_75886	ERF	HORVU.MOREX.r2.5HG0395560.1	391	400	+	15.0505	3.52e-06	0.543	TTGCCGACAT
1665	MLOC_58330	ARF	HORVU.MOREX.r2.7HG0610750.1	1110	1118	-	1998-11-01	3.52e-06	0.816	TTTGTCGGC
1666	MLOC_69727	B3	HORVU.MOREX.r2.1HG0073500.1	765	773	+	14.7943	3.52e-06	0.269	CTGCATGCA
1667	MLOC_69727	B3	HORVU.MOREX.r2.1HG0057310.1	928	936	+	14.7943	3.52e-06	0.269	CTGCATGCA
1668	MLOC_70754	AP2	HORVU.MOREX.r2.5HG0441300.1	214	233	-	15.2436	3.54e-06	0.0103	ACTAACGAGAGAGAGAAAAA
1669	MLOC_55144	ERF	HORVU.MOREX.r2.3HG0275710.1	149	168	+	14.9545	3.54e-06	0.0229	CGCTGCATCCACCGCCTCCG
1670	MLOC_73522	ERF	HORVU.MOREX.r2.4HG0282360.1	842	862	-	15.197	3.55e-06	0.0382	GCGTCCGCCGTCCCCGCCTTC
1671	MLOC_69987	ERF	HORVU.MOREX.r2.6HG0516890.1	1019	1033	-	15.1061	3.55e-06	0.0293	CCGTCGCCGTCGTCA
1672	MLOC_69987	ERF	HORVU.MOREX.r2.6HG0458630.1	1453	1467	-	15.1061	3.55e-06	0.0293	TCGCCGCCGTCGTCG
1673	MLOC_69438	ERF	HORVU.MOREX.r2.3HG0187560.1	570	584	-	15.3333	3.56e-06	0.041	CTGCCGCAGCCGCCG
1674	MLOC_69438	ERF	HORVU.MOREX.r2.6HG0476220.1	682	696	+	15.3333	3.56e-06	0.041	CCGCCGCCACCGCTC
1675	MLOC_17236	Dof	HORVU.MOREX.r2.2HG0166450.1	734	754	-	15.0909	3.56e-06	0.0185	TTTTCTTTTTCTTTCATGCTG
1676	MLOC_17236	Dof	HORVU.MOREX.r2.6HG0491300.1	900	920	-	15.0909	3.56e-06	0.0185	TTAATTTTTACTTTTCCTTTT
1677	MLOC_58641	ERF	HORVU.MOREX.r2.3HG0194400.1	1479	1499	-	14.8286	3.56e-06	0.0239	TCTCCACCTCCTCCTCTACCG
1678	MLOC_58641	ERF	HORVU.MOREX.r2.5HG0441300.1	1410	1430	+	14.8286	3.56e-06	0.0239	CCGCCGCCGCCCCGCCCCGCC
1679	MLOC_61814	Trihelix	HORVU.MOREX.r2.6HG0461040.1	908	925	-	14.4286	3.57e-06	0.461	ATAAAAAAAAACCCTTAT
1680	MLOC_72525	LBD	HORVU.MOREX.r2.3HG0191350.1	463	483	+	15	3.57e-06	0.0608	CATCCACGGCCACCGCCGCCG
1681	MLOC_59663	MYB_related	HORVU.MOREX.r2.7HG0614010.1	105	119	+	14.5606	3.57e-06	0.232	CCCACCAACCAACCG
1682	MLOC_74469	SRS	HORVU.MOREX.r2.6HG0451760.1	841	850	-	15.507	3.57e-06	1	TCCCTAGGGT
1683	MLOC_63834	ERF	HORVU.MOREX.r2.4HG0326410.1	20	39	+	15.1061	3.58e-06	0.0374	GACGGCGGTAGTTGTGGCCA
1684	MLOC_77405	ERF	HORVU.MOREX.r2.7HG0554640.1	241	261	+	14.8028	3.58e-06	0.0232	CTTTGCGGCGGAGGTGGTGGC
1685	MLOC_77405	ERF	HORVU.MOREX.r2.1HG0064430.1	52	72	-	14.8028	3.58e-06	0.0232	GATGAAGGAGGAGGAGGAGGA
1686	MLOC_5375	MIKC_MADS	HORVU.MOREX.r2.2HG0114490.1	775	793	-	14.9718	3.58e-06	0.176	AGTTTTTTTTTTTTGGAAA
1687	MLOC_73522	ERF	HORVU.MOREX.r2.5HG0434170.1	460	480	+	15.1818	3.58e-06	0.0382	ACCACCGCCGTCCGCGTCTCT
1688	MLOC_55323	ERF	HORVU.MOREX.r2.5HG0434170.1	457	475	-	15.1818	3.58e-06	0.0356	CGCGGACGGCGGTGGTGGG
1689	MLOC_12223	ERF	HORVU.MOREX.r2.1HG0042580.1	1454	1468	+	15.3333	3.59e-06	0.0434	AGTGGTGGTGGTGGC
1690	MLOC_65745	WOX	HORVU.MOREX.r2.4HG0326410.1	787	797	-	15.1831	3.59e-06	0.171	AGTTAATTAAG
1691	MLOC_69002	ERF	HORVU.MOREX.r2.3HG0187560.1	519	533	-	14.9848	3.59e-06	0.051	CTGGCGCCGCCGCCG
1692	MLOC_58641	ERF	HORVU.MOREX.r2.3HG0211410.1	827	847	+	14.8143	3.59e-06	0.0239	TCTTCGCCTCCACCGCCTCTT
1693	MLOC_73724	Dof	HORVU.MOREX.r2.5HG0388290.1	406	426	-	15.0455	3.6e-06	0.0366	AATAAGATAAAAAAGGCATAA
1694	MLOC_77405	ERF	HORVU.MOREX.r2.1HG0064430.1	55	75	-	14.7887	3.61e-06	0.0232	GAAGATGAAGGAGGAGGAGGA
1695	MLOC_70659	MYB_related	HORVU.MOREX.r2.3HG0207880.1	1412	1432	-	15.4024	3.61e-06	0.272	GCGGTTTTGGATAAGTTTATG
1696	MLOC_56598	Dof	HORVU.MOREX.r2.4HG0283320.1	710	719	+	2273-12-01	3.62e-06	0.333	AAAAAAGTGA
1697	MLOC_56598	Dof	HORVU.MOREX.r2.3HG0183040.1	1114	1123	-	2273-12-01	3.62e-06	0.333	AAAAAAGTGA
1698	MLOC_70754	AP2	HORVU.MOREX.r2.3HG0250160.1	1360	1379	+	15.2051	3.63e-06	0.0105	TGAGACGAGAAAAAAATAAG
1699	MLOC_12223	ERF	HORVU.MOREX.r2.2HG0154090.1	1391	1405	-	15.3182	3.63e-06	0.0434	GGGAGAGGCGGCGGG
1700	MLOC_12223	ERF	HORVU.MOREX.r2.5HG0441300.1	1409	1423	-	15.3182	3.63e-06	0.0434	CGGGGCGGCGGCGGA
1701	MLOC_69987	ERF	HORVU.MOREX.r2.1HG0065200.1	699	713	-	15.0758	3.64e-06	0.0293	TTGTCGCCGCCGCTG
1702	MLOC_69002	ERF	HORVU.MOREX.r2.4HG0340630.1	685	699	-	14.9697	3.65e-06	0.051	CGTGCGCCGCCGGCG
1703	MLOC_14821	WRKY	HORVU.MOREX.r2.4HG0326410.1	41	51	-	15.4242	3.65e-06	0.542	GAAGGTCAACG
1704	MLOC_12223	ERF	HORVU.MOREX.r2.5HG0399140.1	447	461	-	15.303	3.67e-06	0.0434	GGAGGAGGAGGCGGC
1705	MLOC_69987	ERF	HORVU.MOREX.r2.2HG0089280.1	1201	1215	+	15.0606	3.68e-06	0.0293	CCCTCGCCGGCGCCG
1706	MLOC_63834	ERF	HORVU.MOREX.r2.6HG0513260.1	206	225	-	15.0758	3.68e-06	0.0376	GGCGGCGGCGTGGAGGGTCT
1707	MLOC_81003	bZIP	HORVU.MOREX.r2.5HG0385870.1	61	72	+	14.202	3.69e-06	0.417	TGATGACGTGGG
1708	MLOC_15776	BBR-BPC	HORVU.MOREX.r2.5HG0441300.1	922	942	-	7.36842	3.7e-06	0.0111	TCCTTTCCCTCTCTCTATAGT
1709	MLOC_77405	ERF	HORVU.MOREX.r2.5HG0434170.1	792	812	+	14.7465	3.7e-06	0.0232	AGCGCACGAGGCGGTGGAGGC
1710	MLOC_77405	ERF	HORVU.MOREX.r2.4HG0282360.1	1417	1437	-	14.7465	3.7e-06	0.0232	AGAGGAGAGGAGGGCGGTGGA
1711	MLOC_56769	NAC	HORVU.MOREX.r2.2HG0143170.1	1405	1417	-	13.6818	3.71e-06	0.361	CTTGTGGTGCACG
1712	MLOC_63066	bZIP	HORVU.MOREX.r2.3HG0183950.1	423	437	-	15.5909	3.71e-06	0.174	CAGGCTCACGTGGCG
1713	MLOC_57518	C2H2	HORVU.MOREX.r2.5HG0441180.1	995	1012	+	14.8333	3.72e-06	0.172	AAAAAACAGACAAAATCG
1714	MLOC_69438	ERF	HORVU.MOREX.r2.7HG0531270.1	1223	1237	-	15.2727	3.72e-06	0.0418	CTGCCTCCGCCGCGC
1715	MLOC_80197	ERF	HORVU.MOREX.r2.7HG0614010.1	535	562	+	15.6515	3.73e-06	0.0658	TTCGCGACGCCGCCGTCTACAACCACAT
1716	MLOC_55323	ERF	HORVU.MOREX.r2.5HG0357560.1	1193	1211	-	15.1212	3.73e-06	0.0356	GGGTTGCAGCGGCGGCAGC
1717	MLOC_55323	ERF	HORVU.MOREX.r2.2HG0154090.1	1388	1406	-	15.1212	3.73e-06	0.0356	CGGGAGAGGCGGCGGGGCG
1718	MLOC_65033	C2H2	HORVU.MOREX.r2.7HG0587330.1	294	304	-	13.1045	3.74e-06	0.587	CACTATCACTT
1719	MLOC_54674	C2H2	HORVU.MOREX.r2.7HG0587330.1	294	304	-	13.1045	3.74e-06	0.587	CACTATCACTT
1720	MLOC_73724	Dof	HORVU.MOREX.r2.1HG0073510.1	963	983	-	15	3.74e-06	0.0366	TTGGAAAGATAAAAGTAAAAA
1721	MLOC_73724	Dof	HORVU.MOREX.r2.6HG0523360.1	989	1009	-	15	3.74e-06	0.0366	TTGGAAAGATAAAAGTAAAAA
1722	MLOC_73724	Dof	HORVU.MOREX.r2.1HG0073480.1	998	1018	-	15	3.74e-06	0.0366	TTGGAAAGATAAAAGTAAAAA
1723	MLOC_15776	BBR-BPC	HORVU.MOREX.r2.1HG0012950.1	1001	1021	+	7.32895	3.75e-06	0.0112	CTCTCTCTCTCTCTACACACA
1724	MLOC_58641	ERF	HORVU.MOREX.r2.3HG0275710.1	1299	1319	+	14.7429	3.75e-06	0.0245	CCTCCACCTCCACCTCCACAC
1725	MLOC_8220	ERF	HORVU.MOREX.r2.3HG0247990.1	1274	1283	-	6263-12-01	3.76e-06	0.582	CGCCGACCAC
1726	MLOC_62335	bHLH	HORVU.MOREX.r2.5HG0407340.1	1182	1196	+	15.4394	3.76e-06	0.434	CACGTGCCCCGTGCG
1727	MLOC_60958	C2H2	HORVU.MOREX.r2.1HG0078280.1	1269	1285	-	14.5909	3.76e-06	0.169	GGAAACAAGACAAAAAA
1728	MLOC_69002	ERF	HORVU.MOREX.r2.1HG0046210.1	1343	1357	-	14.9394	3.76e-06	0.0511	ACTCCGTCGCCGCCT
1729	MLOC_81350	ERF	HORVU.MOREX.r2.1HG0033760.1	58	74	+	15.9394	3.77e-06	0.331	GTGTGTCGGTGATGATG
1730	MLOC_55323	ERF	HORVU.MOREX.r2.6HG0513260.1	294	312	-	15.1061	3.77e-06	0.0356	CGGCGGCGTCGGAGGCGAG
1731	MLOC_66134	WRKY	HORVU.MOREX.r2.1HG0076620.1	1226	1238	+	15.5303	3.77e-06	0.487	GGCGTTGACTTGG
1732	MLOC_55144	ERF	HORVU.MOREX.r2.3HG0194400.1	1383	1402	-	14.8636	3.78e-06	0.0241	CACTGCTACCGCTACCACCA
1733	MLOC_3855	C2H2	HORVU.MOREX.r2.3HG0269130.1	1266	1284	+	14.5476	3.78e-06	0.012	TCTCCCTCTCATCTCCCTC
1734	MLOC_60890	WRKY	HORVU.MOREX.r2.1HG0011180.1	124	138	+	15.0606	3.78e-06	0.327	GGAGTTGACTTTTCC
1735	MLOC_57518	C2H2	HORVU.MOREX.r2.6HG0478960.1	937	954	+	14.803	3.78e-06	0.172	CGCAAAAAAACAAAAAAA
1736	MLOC_52112	bZIP	HORVU.MOREX.r2.4HG0336640.1	728	742	+	15.5303	3.78e-06	0.446	GAAGATGACGTGATA
1737	MLOC_60074	G2-like	HORVU.MOREX.r2.3HG0207880.1	939	951	-	15.3788	3.8e-06	0.529	AAACGAATATACT
1738	MLOC_24530	ERF	HORVU.MOREX.r2.3HG0196440.1	1277	1291	+	15.4545	3.8e-06	0.0692	CCGTCGCCGCCGTCA
1739	MLOC_24530	ERF	HORVU.MOREX.r2.3HG0187560.1	564	578	-	15.4545	3.8e-06	0.0692	CAGCCGCCGCCTCCG
1740	MLOC_73522	ERF	HORVU.MOREX.r2.6HG0476220.1	681	701	+	15.0909	3.81e-06	0.0386	GCCGCCGCCACCGCTCCGTCT
1741	MLOC_39554	MYB	HORVU.MOREX.r2.7HG0614010.1	105	119	-	15.1818	3.81e-06	0.307	CGGTTGGTTGGTGGG
1742	MLOC_58641	ERF	HORVU.MOREX.r2.2HG0137450.1	770	790	+	14.7143	3.81e-06	0.0245	CCACCTCCTCCACCTCCATCT
1743	MLOC_55323	ERF	HORVU.MOREX.r2.2HG0137450.1	285	303	-	15.0909	3.81e-06	0.0356	AGGCGGCGGCGGAGGATAT
1744	MLOC_60958	C2H2	HORVU.MOREX.r2.3HG0253120.1	409	425	-	14.5606	3.82e-06	0.169	TATAAAAAGACAAACAG
1745	MLOC_72525	LBD	HORVU.MOREX.r2.4HG0282360.1	844	864	-	14.8939	3.83e-06	0.0613	TCGCGTCCGCCGTCCCCGCCT
1746	MLOC_58725	GATA	HORVU.MOREX.r2.1HG0076620.1	588	600	+	15.1515	3.83e-06	0.586	GCTCCAGATCTAG
1747	MLOC_43806	MYB	HORVU.MOREX.r2.4HG0347090.1	1292	1312	-	14.7576	3.83e-06	0.179	TAACAACCAACCAACCAACCA
1748	MLOC_5375	MIKC_MADS	HORVU.MOREX.r2.5HG0397780.1	998	1016	-	14.8873	3.84e-06	0.176	TTCTTACCTTTTTTGTATG
1749	MLOC_34679	bZIP	HORVU.MOREX.r2.2HG0154390.1	642	659	-	15.5606	3.84e-06	0.242	GTGGTGCGACGTGGCATC
1750	MLOC_58641	ERF	HORVU.MOREX.r2.5HG0434170.1	794	814	-	2022-07-14	3.84e-06	0.0245	GCGCCTCCACCGCCTCGTGCG
1751	MLOC_70754	AP2	HORVU.MOREX.r2.2HG0115650.1	1362	1381	-	15.1154	3.85e-06	0.011	ACAGGAGAGAGAGAGAGAGA
1752	MLOC_55144	ERF	HORVU.MOREX.r2.5HG0406630.1	398	417	-	14.8333	3.86e-06	0.0243	CACCACCGCCGTCACTGCTA
1753	MLOC_3107	GATA	HORVU.MOREX.r2.1HG0003790.1	1461	1475	+	11.197	3.87e-06	0.0968	TCGCCACCATCATCA
1754	MLOC_72525	LBD	HORVU.MOREX.r2.2HG0115650.1	618	638	-	14.8788	3.87e-06	0.0613	CCTCCGCCTTAACTGAAGCCG
1755	MLOC_6711	bZIP	HORVU.MOREX.r2.3HG0183950.1	423	437	+	15.4091	3.88e-06	0.199	CGCCACGTGAGCCTG
1756	MLOC_73522	ERF	HORVU.MOREX.r2.4HG0333430.1	81	101	-	15.0606	3.88e-06	0.0386	ATCGCCTCCGCTACTGCCTTC
1757	MLOC_70754	AP2	HORVU.MOREX.r2.2HG0105530.1	946	965	+	15.1026	3.89e-06	0.0111	GATGAGGTGAAGGAGAGAGA
1758	MLOC_37843	NAC	HORVU.MOREX.r2.7HG0589960.1	463	479	-	15.4242	3.89e-06	0.497	ACCGTGTAGAACACGGA
1759	MLOC_43806	MYB	HORVU.MOREX.r2.7HG0614010.1	95	115	+	14.7424	3.89e-06	0.179	GGTGAAATGTCCCACCAACCA
1760	MLOC_56769	NAC	HORVU.MOREX.r2.1HG0078280.1	69	81	-	13.6667	3.89e-06	0.361	CTTGTGATACAAG
1761	MLOC_78652	C2H2	HORVU.MOREX.r2.1HG0078280.1	1266	1285	-	14.6212	3.89e-06	0.294	GGAAACAAGACAAAAAACTG
1762	MLOC_69002	ERF	HORVU.MOREX.r2.2HG0113870.1	376	390	-	14.9091	3.9e-06	0.0513	TTGCCACCGCCGCCC
1763	MLOC_15776	BBR-BPC	HORVU.MOREX.r2.5HG0441300.1	1071	1091	-	7.19737	3.91e-06	0.0116	CACTCCCTCCTACTTTCTCTC
1764	MLOC_63066	bZIP	HORVU.MOREX.r2.2HG0113870.1	860	874	-	2022-05-15	3.92e-06	0.174	AGATGTGACGTGTCA
1765	MLOC_69438	ERF	HORVU.MOREX.r2.6HG0513260.1	247	261	+	15.197	3.92e-06	0.0429	GCGCCGCCGCCGTTC
1766	MLOC_56075	LBD	HORVU.MOREX.r2.5HG0399140.1	446	462	-	15.0455	3.92e-06	0.249	TGGAGGAGGAGGCGGCG
1767	MLOC_80197	ERF	HORVU.MOREX.r2.6HG0476220.1	676	703	+	15.5758	3.92e-06	0.0658	TCTAGGCCGCCGCCACCGCTCCGTCTGG
1768	MLOC_80197	ERF	HORVU.MOREX.r2.6HG0513260.1	1254	1281	+	15.5758	3.92e-06	0.0658	GCCCCCTCGCCGCCGCCGTAAACAAGCG
1769	MLOC_14619	EIL	HORVU.MOREX.r2.1HG0071510.1	410	424	+	14.5354	3.93e-06	0.513	GTATAGATTCATTCA
1770	MLOC_79754	G2-like	HORVU.MOREX.r2.1HG0029960.1	298	312	+	15.2535	3.93e-06	0.296	ATGAGAATATTCTTG
1771	MLOC_53943	G2-like	HORVU.MOREX.r2.1HG0029960.1	298	312	+	15.2535	3.93e-06	0.292	ATGAGAATATTCTTG
1772	MLOC_55323	ERF	HORVU.MOREX.r2.1HG0059820.1	1422	1440	-	15.0455	3.93e-06	0.036	CGTTATAGGCGGCGGCGCG
1773	MLOC_77405	ERF	HORVU.MOREX.r2.2HG0172430.1	126	146	-	14.6479	3.93e-06	0.0243	CACGGCGCCGACGACGGTGGC
1774	MLOC_17236	Dof	HORVU.MOREX.r2.2HG0155850.1	740	760	-	14.9545	3.93e-06	0.0202	CTCGCTTTTATGTTTTTTTTC
1775	MLOC_12079	WRKY	HORVU.MOREX.r2.1HG0046210.1	477	489	-	15.5758	3.93e-06	0.192	ATTTGACTTTTCG
1776	MLOC_58641	ERF	HORVU.MOREX.r2.4HG0288120.1	1470	1490	+	14.6571	3.94e-06	0.0246	GCTCCTCCTCCTCCTCCCCCG
1777	MLOC_63834	ERF	HORVU.MOREX.r2.7HG0614010.1	532	551	-	15	3.95e-06	0.0394	GACGGCGGCGTCGCGAACGG
1778	MLOC_24530	ERF	HORVU.MOREX.r2.3HG0187560.1	411	425	-	15.3939	3.95e-06	0.0692	GTGCCGCCGCCACAC
1779	MLOC_52944	MIKC_MADS	HORVU.MOREX.r2.4HG0282360.1	221	239	+	2022-05-14	3.95e-06	0.271	CAACCAAATATAGAAAAAT
1780	MLOC_57142	GATA	HORVU.MOREX.r2.7HG0592230.1	1046	1064	-	11.1842	3.96e-06	0.0919	CGTCCTCATCTTTACCATC
1781	MLOC_73522	ERF	HORVU.MOREX.r2.6HG0474480.1	820	840	-	15.0303	3.96e-06	0.0386	ACCTTCGTCGTCACCGTCGCC
1782	MLOC_73522	ERF	HORVU.MOREX.r2.2HG0113870.1	1049	1069	-	15.0303	3.96e-06	0.0386	ACCGTCGCCGTCGGCGCAAAC
1783	MLOC_3855	C2H2	HORVU.MOREX.r2.1HG0029970.1	273	291	-	14.4683	3.97e-06	0.0126	CTTCCACCATTTTCTCCTC
1784	MLOC_58641	ERF	HORVU.MOREX.r2.6HG0500460.1	1022	1042	-	14.6429	3.97e-06	0.0246	CCTCCCCCGTCGTCGCACCCA
1785	MLOC_58026	WRKY	HORVU.MOREX.r2.5HG0429750.1	1166	1175	-	2019-12-01	3.99e-06	0.535	GAAGTCAACG
1786	MLOC_10278	MYB_related	HORVU.MOREX.r2.3HG0196440.1	1052	1060	-	13.9429	3.99e-06	1	TTTAGGTCG
1787	MLOC_39554	MYB	HORVU.MOREX.r2.7HG0589960.1	518	532	+	15.1364	3.99e-06	0.307	GAGAAGGTTGGTGAA
1788	MLOC_69438	ERF	HORVU.MOREX.r2.6HG0461040.1	230	244	+	15.1667	4e-06	0.0429	GATCCTCCGCCGTCG
1789	MLOC_68299	WRKY	HORVU.MOREX.r2.2HG0114490.1	62	80	+	15.4286	4e-06	0.519	CGTTGACCAATGCTTCCAT
1790	MLOC_64795	ARF	HORVU.MOREX.r2.2HG0111260.1	890	910	+	5.78313	4.01e-06	0.183	TTTATGATCTATGCTGGAAAA
1791	MLOC_51353	CPP	HORVU.MOREX.r2.2HG0136020.1	70	82	-	13.15	4.01e-06	0.231	GGAAATTTTAAGA
1792	MLOC_51353	CPP	HORVU.MOREX.r2.5HG0395560.1	1133	1145	-	13.15	4.01e-06	0.231	CAAAATTTTAACC
1793	MLOC_12223	ERF	HORVU.MOREX.r2.5HG0408490.1	1268	1282	-	15.1818	4.01e-06	0.0455	GCTTGCGGCGGTGGG
1794	MLOC_52944	MIKC_MADS	HORVU.MOREX.r2.7HG0621290.1	155	173	-	14.4697	4.01e-06	0.271	TACCCCAAAAAAGAAAAAG
1795	MLOC_52944	MIKC_MADS	HORVU.MOREX.r2.7HG0621290.1	543	561	-	14.4697	4.01e-06	0.271	TATCTTAAATAAGAAAAGA
1796	MLOC_64795	ARF	HORVU.MOREX.r2.4HG0342010.1	620	640	+	5.77108	4.02e-06	0.183	TTTTTTATTTTAGTAAGAAAA
1797	MLOC_72525	LBD	HORVU.MOREX.r2.2HG0172430.1	115	135	+	14.8182	4.03e-06	0.0617	CACTCGCCGCGGCCACCGTCG
1798	MLOC_74813	Trihelix	HORVU.MOREX.r2.5HG0407340.1	914	929	-	14.8939	4.03e-06	0.267	GCAGTAAAAAATTACA
1799	MLOC_15776	BBR-BPC	HORVU.MOREX.r2.5HG0441300.1	1098	1118	-	7.10526	4.04e-06	0.0119	CCCTCTGTTTCTCTCTCTACG
1800	MLOC_14363	C2H2	HORVU.MOREX.r2.1HG0003790.1	1197	1213	-	14.7879	4.04e-06	0.199	TACAAATGGACAAAAAA
1801	MLOC_58641	ERF	HORVU.MOREX.r2.1HG0012000.1	609	629	+	14.6143	4.04e-06	0.0247	CCGCAGCCGCCAGGAACTCCA
1802	MLOC_326	SBP	HORVU.MOREX.r2.3HG0207880.1	912	927	+	14.4556	4.04e-06	0.18	TAGTACGTACATTTTT
1803	MLOC_73522	ERF	HORVU.MOREX.r2.5HG0434170.1	792	812	-	15	4.04e-06	0.0386	GCCTCCACCGCCTCGTGCGCT
1804	MLOC_57142	GATA	HORVU.MOREX.r2.7HG0587330.1	188	206	-	11.1316	4.05e-06	0.0919	AATCATCATCGTAAACATT
1805	MLOC_65745	WOX	HORVU.MOREX.r2.6HG0511990.1	145	155	+	15.0563	4.05e-06	0.171	AATTAATTAAA
1806	MLOC_65745	WOX	HORVU.MOREX.r2.1HG0029020.1	813	823	+	15.0563	4.05e-06	0.171	AATTAATTAAA
1807	MLOC_70754	AP2	HORVU.MOREX.r2.1HG0073470.1	1326	1345	-	15.0385	4.05e-06	0.0115	GAGACAGAGACGAAAAGAAA
1808	MLOC_24530	ERF	HORVU.MOREX.r2.6HG0461040.1	233	247	+	15.3485	4.06e-06	0.0692	CCTCCGCCGTCGGCT
1809	MLOC_24530	ERF	HORVU.MOREX.r2.3HG0196440.1	1304	1318	-	15.3485	4.06e-06	0.0692	TCCGCGCCGCCGTTA
1810	MLOC_12223	ERF	HORVU.MOREX.r2.4HG0333430.1	1374	1388	-	15.1667	4.06e-06	0.0455	GGCAGCGGCGGAGGA
1811	MLOC_66577	MYB	HORVU.MOREX.r2.5HG0441300.1	71	81	+	14.3485	4.06e-06	0.209	TGGGTTGGTGG
1812	MLOC_66577	MYB	HORVU.MOREX.r2.2HG0114490.1	612	622	+	14.3485	4.06e-06	0.209	TGGGTTGGTGG
1813	MLOC_17236	Dof	HORVU.MOREX.r2.1HG0059820.1	1231	1251	-	14.9091	4.07e-06	0.0206	ATTTTTTTTTAATCTTTTTAT
1814	MLOC_69987	ERF	HORVU.MOREX.r2.3HG0275710.1	154	168	+	14.9091	4.07e-06	0.0318	CATCCACCGCCTCCG
1815	MLOC_55144	ERF	HORVU.MOREX.r2.7HG0604150.1	548	567	-	14.7576	4.07e-06	0.0253	CCCCGTCGTAACCACCATCG
1816	MLOC_13438	bHLH	HORVU.MOREX.r2.2HG0148350.1	559	573	-	15.2444	4.07e-06	0.54	CGCGAGCTCCACGTG
1817	MLOC_69002	ERF	HORVU.MOREX.r2.3HG0187560.1	570	584	-	14.8636	4.09e-06	0.0517	CTGCCGCAGCCGCCG
1818	MLOC_60958	C2H2	HORVU.MOREX.r2.2HG0154720.1	719	735	+	14.4242	4.09e-06	0.169	TAAAATAAGACAAAATT
1819	MLOC_58439	Trihelix	HORVU.MOREX.r2.7HG0619340.1	502	512	-	15.197	4.1e-06	0.33	TCGCCGGAATT
1820	MLOC_56075	LBD	HORVU.MOREX.r2.3HG0259610.1	1457	1473	-	14.9848	4.1e-06	0.249	CGGCGGGAGCGGTGGCG
1821	MLOC_73724	Dof	HORVU.MOREX.r2.6HG0516890.1	510	530	+	14.8939	4.1e-06	0.0384	AATTGTAGTAAAAAGTAAAAC
1822	MLOC_73724	Dof	HORVU.MOREX.r2.2HG0172430.1	675	695	-	14.8939	4.1e-06	0.0384	CAAAAAAAAAAAAAGGCATGA
1823	MLOC_77405	ERF	HORVU.MOREX.r2.1HG0064430.1	178	198	-	14.5775	4.1e-06	0.0249	AGGAAAGGAGGAGGCGGTGGG
1824	MLOC_58641	ERF	HORVU.MOREX.r2.1HG0046210.1	1340	1360	-	14.5857	4.11e-06	0.0247	CTGACTCCGTCGCCGCCTCGG
1825	MLOC_52944	MIKC_MADS	HORVU.MOREX.r2.3HG0213090.1	596	614	+	14.4242	4.11e-06	0.271	AAGCCAAAAATGGAATTTT
1826	MLOC_63834	ERF	HORVU.MOREX.r2.3HG0211410.1	470	489	-	14.9545	4.12e-06	0.0394	GGCGGTGGGGCCGGCAGCCA
1827	MLOC_63834	ERF	HORVU.MOREX.r2.5HG0426190.1	859	878	+	14.9545	4.12e-06	0.0394	GGCGGCGGCTGAGAACGCGT
1828	MLOC_38561	ERF	HORVU.MOREX.r2.4HG0326410.1	362	382	+	15.1364	4.12e-06	0.0611	GAGTAGACGTTGCGGCGGCGG
1829	MLOC_81003	bZIP	HORVU.MOREX.r2.6HG0489450.1	934	945	-	14.0606	4.12e-06	0.417	TGCCGACGTGGC
1830	MLOC_58950	NAC	HORVU.MOREX.r2.3HG0227720.1	319	333	-	15.1061	4.12e-06	0.382	AGCTTGGGGTTGAAG
1831	MLOC_70754	AP2	HORVU.MOREX.r2.5HG0395560.1	1384	1403	-	15.0128	4.12e-06	0.0116	CAGAAAAAGTAAAGAAAAAA
1832	MLOC_3855	C2H2	HORVU.MOREX.r2.3HG0268450.1	1311	1329	+	14.4048	4.13e-06	0.0129	CTACTACTTCCTCTTCATC
1833	MLOC_77405	ERF	HORVU.MOREX.r2.1HG0064430.1	226	246	-	14.5634	4.14e-06	0.0249	GTAGAAGGAGGAGGAGGAGGA
1834	MLOC_58641	ERF	HORVU.MOREX.r2.5HG0434170.1	610	630	-	14.5714	4.14e-06	0.0247	CCGCCGCCTCCGGATCCGCTC
1835	MLOC_54606	WRKY	HORVU.MOREX.r2.1HG0046210.1	479	489	+	15.3333	4.14e-06	0.22	AAAAGTCAAAT
1836	MLOC_54606	WRKY	HORVU.MOREX.r2.6HG0506950.1	1388	1398	+	15.3333	4.14e-06	0.22	AAAAGTCAAAT
1837	MLOC_3855	C2H2	HORVU.MOREX.r2.6HG0478960.1	1290	1308	+	14.3968	4.15e-06	0.0129	CCTCCTTCTCCTCCCCACT
1838	MLOC_69002	ERF	HORVU.MOREX.r2.6HG0451760.1	1001	1015	-	14.8485	4.15e-06	0.0517	TCTCTACCGCCGGCC
1839	MLOC_61814	Trihelix	HORVU.MOREX.r2.7HG0610750.1	34	51	-	2022-03-14	4.15e-06	0.461	TTGGAAATATGCCCTAGA
1840	MLOC_61814	Trihelix	HORVU.MOREX.r2.5HG0438210.1	387	404	-	2022-03-14	4.15e-06	0.461	TTGGAAATATGCCCTAGA
1841	MLOC_17236	Dof	HORVU.MOREX.r2.7HG0527920.1	479	499	-	14.8788	4.16e-06	0.0208	CTATCTTTTTGACATTTTCTA
1842	MLOC_55144	ERF	HORVU.MOREX.r2.1HG0064430.1	219	238	+	14.7273	4.16e-06	0.0254	TTCCTCCTCCTCCTCCTCCT
1843	MLOC_59663	MYB_related	HORVU.MOREX.r2.7HG0589960.1	518	532	-	14.4545	4.17e-06	0.237	TTCACCAACCTTCTC
1844	MLOC_3855	C2H2	HORVU.MOREX.r2.5HG0399140.1	457	475	+	14.3889	4.17e-06	0.0129	CCTCCAAATCCTCATCATC
1845	MLOC_15725	B3	HORVU.MOREX.r2.3HG0268450.1	544	558	+	15.3333	4.18e-06	0.0797	ACATACATGCACAAA
1846	MLOC_14619	EIL	HORVU.MOREX.r2.4HG0283320.1	1311	1325	+	14.4747	4.18e-06	0.513	GTCTACATACAAAGT
1847	MLOC_72525	LBD	HORVU.MOREX.r2.5HG0408490.1	1269	1289	+	14.7576	4.19e-06	0.0621	CCACCGCCGCAAGCATCTCCG
1848	MLOC_1876	C2H2	HORVU.MOREX.r2.5HG0416660.1	408	419	-	5392-12-01	4.2e-06	0.294	TTTTCTCTATCG
1849	MLOC_15776	BBR-BPC	HORVU.MOREX.r2.7HG0621290.1	390	410	+	6.97368	4.22e-06	0.0123	TTCTCTCTCTTCTTCTCTCTC
1850	MLOC_52134	MYB	HORVU.MOREX.r2.7HG0532420.1	1178	1198	+	14.6364	4.23e-06	0.304	ATGATTTGGTTTGGTGAGAAT
[truncated: 16,920 more rows]

## Sheet: Table S5c
Table S5c. TF binding sites in the promoter region of genes identified as up-regulated only in shoot tissue in hvd14.d vs Sebastian comparision (SL_S up)
[truncated: 55,059 more rows]

[truncated: 3 more sheets: Table S5d, Table S5e, Table S5f]
