# Supplementary material for: Strigolactone insensitivity affects differential shoot and root transcriptome in barley
Source: J Appl Genet. 2024 Jun 14;66(1):15–28. doi: 10.1007/s13353-024-00885-w (PMC11762224; doi:10.1007/s13353-024-00885-w)
Supplement: Supplementary file 6 — (XLSX 15.3 KB) [file 13353_2024_885_MOESM6_ESM.xlsx]

## Sheet: Tab S6
Table S6. List of TFs possess significantly over-presented target number in individual DEG categories (Threshold p-value ≤ 0.05)
#		TF (MLOC ID)	TF (HORVU ID)	Background_all	Background_bind	Query_all	Query_bind	p_value	q_value
1	SL_C	MLOC_6534	HORVU.MOREX.r2.1HG0056310	24306	393	211	10	6.840e-04	1.197e-01
2		MLOC_61071	HORVU.MOREX.r2.3HG0250060	24306	635	211	13	1.378e-03	1.206e-01
3		MLOC_67834	HORVU.MOREX.r2.7HG0564200	24306	298	211	7	4.662e-03	1.984e-01
4		MLOC_56117	HORVU.MOREX.r2.4HG0283050	24306	299	211	7	4.755e-03	1.984e-01
5		MLOC_15725	HORVU.MOREX.r2.3HG0236170	24306	1275	211	19	7.840e-03	1.984e-01
6		MLOC_14118	HORVU.MOREX.r2.7HG0579870	24306	330	211	7	8.431e-03	1.984e-01
7		MLOC_326	HORVU.MOREX.r2.7HG0614000	24306	402	211	8	8.778e-03	1.984e-01
8		MLOC_64612	HORVU.MOREX.r2.7HG0557800	24306	1293	211	19	9.068e-03	1.984e-01
9		MLOC_52321	HORVU.MOREX.r2.3HG0259540	24306	99	211	3	1.094e-02	2.128e-01
10		MLOC_52439	HORVU.MOREX.r2.5HG0366230	24306	105	211	3	1.335e-02	2.287e-01
11		MLOC_70754	HORVU.MOREX.r2.2HG0148630	24306	4812	211	54	1.574e-02	2.287e-01
12		MLOC_78652	HORVU.MOREX.r2.3HG0208500	24306	777	211	12	1.859e-02	2.287e-01
13		MLOC_63066	HORVU.MOREX.r2.5HG0372090	24306	458	211	8	1.907e-02	2.287e-01
14		MLOC_70659	HORVU.MOREX.r2.1HG0060080	24306	627	211	10	2.155e-02	2.287e-01
15		MLOC_43537	HORVU.MOREX.r2.7HG0591690	24306	183	211	4	2.201e-02	2.287e-01
16		MLOC_65876	HORVU.MOREX.r2.3HG0207800	24306	183	211	4	2.201e-02	2.287e-01
17		MLOC_14619	HORVU.MOREX.r2.4HG0316110	24306	394	211	7	2.222e-02	2.287e-01
18		MLOC_10823	HORVU.MOREX.r2.5HG0406860	24306	400	211	7	2.404e-02	2.337e-01
19		MLOC_17236	HORVU.MOREX.r2.5HG0437620	24306	4112	211	46	2.611e-02	2.373e-01
20		MLOC_3095	HORVU.MOREX.r2.6HG0498060	24306	334	211	6	2.712e-02	2.373e-01
21		MLOC_15776	HORVU.MOREX.r2.7HG0535400	24306	2220	211	27	2.884e-02	2.403e-01
22		MLOC_34679	HORVU.MOREX.r2.3HG0250900	24306	421	211	7	3.124e-02	2.411e-01
23		MLOC_73724	HORVU.MOREX.r2.6HG0503930	24306	3035	211	35	3.169e-02	2.411e-01
24		MLOC_13438	HORVU.MOREX.r2.5HG0400770	24306	356	211	6	3.641e-02	2.655e-01
25		MLOC_62335	HORVU.MOREX.r2.6HG0506930	24306	286	211	5	3.919e-02	2.676e-01
26		MLOC_39554	HORVU.MOREX.r2.6HG0496210	24306	363	211	6	3.976e-02	2.676e-01
27		MLOC_34885	HORVU.MOREX.r2.5HG0400960	24306	455	211	7	4.581e-02	2.803e-01
28		MLOC_57518	HORVU.MOREX.r2.3HG0221400	24306	709	211	10	4.602e-02	2.803e-01
29		MLOC_71198	HORVU.MOREX.r2.4HG0291940	24306	155	211	3	4.646e-02	2.803e-01
30		MLOC_14363	HORVU.MOREX.r2.4HG0332420	24306	806	211	11	4.942e-02	2.883e-01
31	SL_S	MLOC_62522	HORVU.MOREX.r2.1HG0075620	24306	306	981	23	1.569e-03	2.997e-01
32		MLOC_57220	HORVU.MOREX.r2.4HG0318550	24306	145	981	12	5.963e-03	4.984e-01
33		MLOC_14305	HORVU.MOREX.r2.2HG0161110	24306	86	981	8	7.828e-03	4.984e-01
34		MLOC_56598	HORVU.MOREX.r2.3HG0211790	24306	529	981	30	2.513e-02	5.790e-01
35		MLOC_59663	HORVU.MOREX.r2.1HG0014470	24306	592	981	33	2.555e-02	5.790e-01
36		MLOC_66924	HORVU.MOREX.r2.7HG0584520	24306	195	981	13	2.714e-02	5.790e-01
37		MLOC_56769	HORVU.MOREX.r2.4HG0342310	24306	252	981	16	2.744e-02	5.790e-01
38		MLOC_54829	HORVU.MOREX.r2.7HG0602850	24306	583	981	32	3.276e-02	5.790e-01
39		MLOC_65058	HORVU.MOREX.r2.5HG0404080	24306	259	981	16	3.434e-02	5.790e-01
40		MLOC_68285	HORVU.MOREX.r2.3HG0203860	24306	280	981	17	3.585e-02	5.790e-01
41		MLOC_69002	HORVU.MOREX.r2.2HG0109000	24306	3926	981	178	3.948e-02	5.790e-01
42		MLOC_60958	HORVU.MOREX.r2.6HG0499980	24306	940	981	48	4.096e-02	5.790e-01
43		MLOC_69710	HORVU.MOREX.r2.5HG0413480	24306	388	981	22	4.354e-02	5.790e-01
44	SL_R	MLOC_63436	HORVU.MOREX.r2.6HG0460660	24306	428	4285	108	2.647e-05	5.056e-03
45		MLOC_65745	HORVU.MOREX.r2.4HG0315980	24306	461	4285	113	6.760e-05	6.456e-03
46		MLOC_6062	HORVU.MOREX.r2.7HG0552060	24306	409	4285	100	1.795e-04	9.102e-03
47		MLOC_69575	HORVU.MOREX.r2.5HG0371550	24306	362	4285	90	1.906e-04	9.102e-03
48		MLOC_51353	HORVU.MOREX.r2.4HG0279150	24306	1027	4285	223	2.649e-04	1.012e-02
49		MLOC_6711	HORVU.MOREX.r2.1HG0074290	24306	470	4285	110	5.478e-04	1.744e-02
50		MLOC_51930	HORVU.MOREX.r2.5HG0367280	24306	363	4285	87	8.369e-04	2.284e-02
51		MLOC_15725	HORVU.MOREX.r2.3HG0236170	24306	1275	4285	266	9.991e-04	2.385e-02
52		MLOC_67834	HORVU.MOREX.r2.7HG0564200	24306	298	4285	72	1.640e-03	3.480e-02
53		MLOC_73724	HORVU.MOREX.r2.6HG0503930	24306	3035	4285	592	1.892e-03	3.614e-02
54		MLOC_68299	HORVU.MOREX.r2.3HG0209060	24306	197	4285	50	2.303e-03	3.663e-02
55		MLOC_12078	HORVU.MOREX.r2.6HG0497280	24306	165	4285	43	2.417e-03	3.663e-02
56		MLOC_39554	HORVU.MOREX.r2.6HG0496210	24306	363	4285	84	2.922e-03	3.663e-02
57		MLOC_63184	HORVU.MOREX.r2.2HG0130750	24306	290	4285	69	2.983e-03	3.663e-02
58		MLOC_62335	HORVU.MOREX.r2.6HG0506930	24306	286	4285	68	3.219e-03	3.663e-02
59		MLOC_67851	HORVU.MOREX.r2.3HG0254080	24306	286	4285	68	3.219e-03	3.663e-02
60		MLOC_59162	HORVU.MOREX.r2.3HG0256480	24306	219	4285	54	3.260e-03	3.663e-02
61		MLOC_5668	HORVU.MOREX.r2.6HG0507380	24306	351	4285	81	3.648e-03	3.871e-02
62		MLOC_54606	HORVU.MOREX.r2.3HG0230420	24306	373	4285	85	4.338e-03	4.174e-02
63		MLOC_81003	HORVU.MOREX.r2.5HG0359930	24306	388	4285	88	4.370e-03	4.174e-02
64		MLOC_62522	HORVU.MOREX.r2.1HG0075620	24306	306	4285	71	5.120e-03	4.657e-02
65		MLOC_19022	HORVU.MOREX.r2.6HG0459230	24306	244	4285	58	5.770e-03	5.009e-02
66		MLOC_12079	HORVU.MOREX.r2.1HG0023190	24306	458	4285	101	6.110e-03	5.074e-02
67		MLOC_66134	HORVU.MOREX.r2.7HG0591390	24306	196	4285	47	9.301e-03	7.091e-02
68		MLOC_60890	HORVU.MOREX.r2.6HG0471210	24306	404	4285	89	9.437e-03	7.091e-02
69		MLOC_66577	HORVU.MOREX.r2.5HG0370840	24306	796	4285	165	9.652e-03	7.091e-02
70		MLOC_70754	HORVU.MOREX.r2.2HG0148630	24306	4812	4285	903	1.020e-02	7.217e-02
71		MLOC_17236	HORVU.MOREX.r2.5HG0437620	24306	4112	4285	774	1.342e-02	9.157e-02
72		MLOC_58950	HORVU.MOREX.r2.1HG0041130	24306	380	4285	83	1.429e-02	9.411e-02
73		MLOC_10556	HORVU.MOREX.r2.3HG0206530	24306	201	4285	47	1.483e-02	9.439e-02
74		MLOC_52112	HORVU.MOREX.r2.3HG0200390	24306	403	4285	87	1.686e-02	1.039e-01
75		MLOC_52134	HORVU.MOREX.r2.6HG0512050	24306	467	4285	99	1.941e-02	1.159e-01
76		MLOC_36657	HORVU.MOREX.r2.2HG0079820	24306	235	4285	53	2.148e-02	1.211e-01
77		MLOC_326	HORVU.MOREX.r2.7HG0614000	24306	402	4285	86	2.156e-02	1.211e-01
78		MLOC_13932	HORVU.MOREX.r2.7HG0564740	24306	256	4285	57	2.323e-02	1.240e-01
79		MLOC_69710	HORVU.MOREX.r2.5HG0413480	24306	388	4285	83	2.338e-02	1.240e-01
80		MLOC_15776	HORVU.MOREX.r2.7HG0535400	24306	2220	4285	424	2.730e-02	1.409e-01
81		MLOC_78895	HORVU.MOREX.r2.4HG0282000	24306	79	4285	20	3.051e-02	1.524e-01
82		MLOC_6534	HORVU.MOREX.r2.1HG0056310	24306	393	4285	83	3.111e-02	1.524e-01
83		MLOC_63066	HORVU.MOREX.r2.5HG0372090	24306	458	4285	95	3.597e-02	1.709e-01
84		MLOC_5372	HORVU.MOREX.r2.3HG0230070	24306	288	4285	62	3.669e-02	1.709e-01
85		MLOC_59663	HORVU.MOREX.r2.1HG0014470	24306	592	4285	120	4.093e-02	1.861e-01
86		MLOC_58026	HORVU.MOREX.r2.2HG0129050	24306	140	4285	32	4.472e-02	1.977e-01
87		MLOC_34679	HORVU.MOREX.r2.3HG0250900	24306	421	4285	87	4.554e-02	1.977e-01
