# Supplementary material for: Strigolactone insensitivity affects differential shoot and root transcriptome in barley
Source: J Appl Genet. 2024 Jun 14;66(1):15–28. doi: 10.1007/s13353-024-00885-w (PMC11762224; doi:10.1007/s13353-024-00885-w)
Supplement: Supplementary file 7 — (XLSX 15.9 KB) [file 13353_2024_885_MOESM7_ESM.xlsx]

## Sheet: Tab. S7
			Table S7. All SL-related TFs selected based on the different atribiutes: TF_SL_DEG - TFs differentially expressed in hvd14.d vs Seb comparison, TF_SL_PROM - TFs which may recognize the motifs in the promoter region of other DEGs, and TF_SL_OR - TFs recognize motifs which are over-represented in DEG promoters
#	HORVU ID	MLOC ID	Best hit in A. thaliana	BLAST e-value	Description for the best hit	DEG category	TF_SL_DEG		TF_SL_OR						TF_SL_PROM
							d14.d vs WT		Background all	Background bind	Query all	Query bind	p_value	q_value	No. of genes with binding sites recognized by TF
															SL_C		SL_S		SL_R
							log2FC	adj.pval							up	down	up	down	up	down
1	HORVU.MOREX.r2.1HG0041130.1	MLOC_58950	AT4G17980.1	1e-82	NAC domain containing protein 71	SL_S	2.16932	1.27237e-10	24306	380	4285	83	1.429e-02	9.411e-02	18	44	109	157	459	893
2	HORVU.MOREX.r2.7HG0557800.1	MLOC_64612	AT1G51700.1	1e-35	DOF zinc finger protein 1	SL_S	-1.11547	0.00214593	24306	1293	211	19	9.068e-03	1.984e-01	38	84	232	335	973	1869
3	HORVU.MOREX.r2.6HG0479210.1	MLOC_52112	AT5G11260.1	3e-53	bZIP family protein	SL_S	1.12509	8.47239e-13	24306	403	4285	87	1.686e-02	1.039e-01	7	48	99	182	436	957
4	HORVU.MOREX.r2.1HG0014470.1	MLOC_59663	AT1G09540.1	9e-95	myb domain protein 61	SL_S	-3.33354	0.00443377	24306	592	981	33	2.555e-02	5.790e-01	22	62	146	265	636	1289
5	HORVU.MOREX.r2.1HG0046030.1	MLOC_3095	AT2G44940.1	3e-53	ERF family protein	SL_S	-2.63735	4.02064e-07	24306	334	211	6	2.712e-02	2.373e-01	24	51	147	245	620	1117
6	HORVU.MOREX.r2.5HG0399940.1	MLOC_70754	AT1G16060.1	1e-105	ARIA-interacting double AP2 domain protein	SL_S	-1.51902	0.00165963	24306	4812	211	54	1.574e-02	2.287e-01	58	126	354	530	1492	2806
7	HORVU.MOREX.r2.2HG0148630.1	MLOC_70754	AT5G17430.1	1e-131	AP2 family protein	SL_R	1.02608	2.69259e-06	24306	4812	211	54	1.574e-02	2.287e-01	58	126	354	530	1492	2806
8	HORVU.MOREX.r2.7HG0539480.1	MLOC_70754	AT3G54320.1	3e-93	AP2 family protein	SL_R	-5.8643	0.000289521	24306	4812	211	54	1.574e-02	2.287e-01	58	126	354	530	1492	2806
9	HORVU.MOREX.r2.6HG0499980.1	MLOC_60958	AT2G02080.1	1e-116	indeterminate(ID)-domain 4	SL_R	-1.00788	3.09525e-13	24306	940	981	48	4.096e-02	5.790e-01	43	77	215	307	878	1675
10	HORVU.MOREX.r2.2HG0166600.1	MLOC_66134	AT3G56400.1	6e-30	WRKY DNA-binding protein 70	SL_R	-1.32294	2.48832e-19	24306	196	4285	47	9.301e-03	7.091e-02	13	44	74	102	360	840
11	HORVU.MOREX.r2.3HG0230420.1	MLOC_54606	AT1G29860.1	1e-51	WRKY DNA-binding protein 71	SL_R	-1.05256	3.06183e-10	24306	373	4285	85	4.338e-03	4.174e-02	16	42	106	132	428	979
12	HORVU.MOREX.r2.5HG0406860.1	MLOC_10823	AT1G73730.1	1e-146	ETHYLENE-INSENSITIVE3-like 3	SL_R	-1.06235	4.33653e-10	24306	400	211	7	2.404e-02	2.337e-01	13	40	87	128	436	762
13	HORVU.MOREX.r2.3HG0203860.1	MLOC_68285	AT3G15030.2	1e-86	TCP family protein	SL_R	1.03584	0.00588392	24306	280	981	17	3.585e-02	5.790e-01	14	31	108	174	480	811
14	HORVU.MOREX.r2.3HG0209060.1	MLOC_68299	AT1G62300.1	1e-132	WRKY family protein	SL_R	-1.19605	3.78105e-23	24306	197	4285	50	2.303e-03	3.663e-02	16	47	93	148	412	946
15	HORVU.MOREX.r2.4HG0342310.1	MLOC_56769	AT2G18060.1	1e-130	vascular related NAC-domain protein 1	SL_R	1.08771	0.00266273	24306	252	981	16	2.744e-02	5.790e-01	10	32	69	110	297	595
16	HORVU.MOREX.r2.3HG0236170.1	MLOC_15725	AT3G26790.1	1e-43	B3 family protein	SL_R	2.77582	0.00011973	24306	1275	211	19	7.840e-03	1.984e-01	30	81	190	341	873	1700
17	HORVU.MOREX.r2.5HG0400770.1	MLOC_13438	AT4G30980.1	5e-78	LJRHL1-like 2	SL_R	1.15007	5.45246e-15	24306	356	211	6	3.641e-02	2.655e-01	12	48	116	178	446	968
18	HORVU.MOREX.r2.6HG0471210.1	MLOC_60890	AT1G80840.1	2e-60	WRKY DNA-binding protein 40	SL_R	-1.47979	3.21133e-27	24306	404	4285	89	9.437e-03	7.091e-02	12	49	118	148	453	990
19	HORVU.MOREX.r2.5HG0371550.1	MLOC_69575	AT1G13960.1	1e-125	WRKY DNA-binding protein 4	SL_R	-1.6106	9.83646e-27	24306	362	4285	90	1.906e-04	9.102e-03	11	46	103	143	430	963
20	HORVU.MOREX.r2.4HG0315980.1	MLOC_65745	AT3G03660.1	1e-61	WUSCHEL related homeobox 11	SL_R	-3.49341	3.38015e-07	24306	461	4285	113	6.760e-05	6.456e-03	18	41	109	161	431	969
21	HORVU.MOREX.r2.4HG0316110.1	MLOC_14619	AT3G20770.1	1e-173	EIL family protein	SL_R	-1.33649	8.3988e-71	24306	394	211	7	2.222e-02	2.287e-01	26	52	108	182	506	999
22	HORVU.MOREX.r2.1HG0074290.1	MLOC_6711	AT2G46270.1	2e-63	G-box binding factor 3	SL_R	-1.16172	3.07141e-11	24306	470	4285	110	5.478e-04	1.744e-02	10	56	102	199	454	996
23	HORVU.MOREX.r2.3HG0207800.1	MLOC_65876	AT2G20570.1	1e-74	GBF's pro-rich region-interacting factor 1	SL_R	-1.96327	2.66914e-06	24306	183	211	4	2.201e-02	2.287e-01	16	40	89	142	399	673
24	HORVU.MOREX.r2.6HG0460660.1	MLOC_63436	AT1G75390.1	4e-36	basic leucine-zipper 44	SL_R	1.05537	2.94796e-07	24306	428	4285	108	2.647e-05	5.056e-03	12	62	102	211	524	1116
25	HORVU.MOREX.r2.1HG0023190.1	MLOC_12079	AT5G26170.1	1e-41	WRKY DNA-binding protein 50	SL_R	-3.30286	5.58988e-21	24306	458	4285	101	6.110e-03	5.074e-02	14	42	117	141	466	1006
26	HORVU.MOREX.r2.5HG0366230.1	MLOC_52439	AT5G59780.3	1e-81	myb domain protein 59	SL_R	1.28773	4.30513e-19	24306	105	211	3	1.335e-02	2.287e-01	12	16	54	91	264	544
27	HORVU.MOREX.r2.3HG0254080.1	MLOC_67851	AT2G38470.1	1e-101	WRKY DNA-binding protein 33	SL_R	-2.2203	1.03611e-66	24306	286	4285	68	3.219e-03	3.663e-02	13	46	98	147	442	975
28	HORVU.MOREX.r2.2HG0079820.1	MLOC_36657	AT5G13080.1	5e-57	WRKY DNA-binding protein 75	SL_R	-2.20719	2.55708e-18	24306	235	4285	53	2.148e-02	1.211e-01	15	44	96	132	407	925
