# Supplementary material for: Strigolactone insensitivity affects differential shoot and root transcriptome in barley
Source: J Appl Genet. 2024 Jun 14;66(1):15–28. doi: 10.1007/s13353-024-00885-w (PMC11762224; doi:10.1007/s13353-024-00885-w)
Supplement: Supplementary file 8 — (XLSX 14.3 KB) [file 13353_2024_885_MOESM8_ESM.xlsx]

## Sheet: Tab. S8
Table S8. Functional enrichments in the network of SL-dependent TFs, obtained using STRINGdb
#term ID	term description	observed gene count	background gene count	strength	false discovery rate	matching proteins in your network (labels)
GO:1901959	Positive regulation of cutin biosynthetic process	2	3	2.82	0.0013	WRI1,ADAP
GO:0010120	Camalexin biosynthetic process	2	11	2.25	0.0069	WRKY33,WRKY70
GO:1900056	Negative regulation of leaf senescence	2	16	2.09	0.0110	WRKY70,GLK1
GO:0046889	Positive regulation of lipid biosynthetic process	2	23	1.93	0.0203	ADAP,FUS3
GO:0062013	Positive regulation of small molecule metabolic process	2	25	1.89	0.0234	ADAP,FUS3
GO:0009873	Ethylene-activated signaling pathway	7	194	1.55	3.01e-07	EIL3,EIN3,WRI1,ERF034,ADAP,WRKY6,WRKY70
GO:0062012	Regulation of small molecule metabolic process	4	121	1.51	0.0010	EIN3,WRI1,ADAP,FUS3
GO:0010565	Regulation of cellular ketone metabolic process	3	90	1.51	0.0089	EIN3,ADAP,FUS3
GO:0009723	Response to ethylene	8	273	1.46	8.99e-08	EIL3,EIN3,WRI1,ERF034,ADAP,WRKY6,WRKY70,WRKY4
GO:0051093	Negative regulation of developmental process	3	151	1.29	0.0326	ADAP,WRKY70,GLK1
GO:0009751	Response to salicylic acid	3	163	1.26	0.0397	WRKY70,WRKY40,WRKY4
GO:0045892	Negative regulation of transcription, DNA-templated	4	241	1.21	0.0085	WRKY6,WRKY75,WRKY70,WRKY40
GO:0009891	Positive regulation of biosynthetic process	9	614	1.16	1.44e-06	BZIP44,HY5,WRI1,IDD4,TCP4,WRKY71,ADAP,FUS3,GLK1
GO:0010557	Positive regulation of macromolecule biosynthetic process	8	562	1.14	1.26e-05	BZIP44,HY5,WRI1,IDD4,TCP4,WRKY71,ADAP,GLK1
GO:0031328	Positive regulation of cellular biosynthetic process	8	596	1.12	1.80e-05	BZIP44,HY5,IDD4,TCP4,WRKY71,ADAP,FUS3,GLK1
GO:0031327	Negative regulation of cellular biosynthetic process	5	386	1.1	0.0041	WRKY6,WRKY75,FUS3,WRKY70,WRKY40
GO:0045893	Positive regulation of transcription, DNA-templated	6	529	1.05	0.0016	BZIP44,HY5,IDD4,TCP4,WRKY71,GLK1
GO:0009893	Positive regulation of metabolic process	10	909	1.03	2.50e-06	BZIP44,HY5,WRI1,IDD4,TCP4,WRKY33,WRKY71,ADAP,FUS3,GLK1
GO:0031325	Positive regulation of cellular metabolic process	9	830	1.03	1.58e-05	BZIP44,HY5,IDD4,TCP4,WRKY33,WRKY71,ADAP,FUS3,GLK1
GO:0042742	Defense response to bacterium	4	362	1.03	0.0318	EIN3,WRKY33,WRKY70,WRKY40
GO:0032870	Cellular response to hormone stimulus	10	965	1.01	4.24e-06	EIL3,EIN3,HY5,NAC071,WRI1,ERF034,WRKY50,ADAP,WRKY6,WRKY70
GO:0048522	Positive regulation of cellular process	11	1072	1	8.66e-07	BZIP44,HY5,IDD4,TCP4,WRKY33,WRKY71,ADAP,FUS3,WRKY70,GLK1,NAC037
GO:0009755	Hormone-mediated signaling pathway	9	902	0.99	2.90e-05	EIL3,EIN3,HY5,WRI1,ERF034,WRKY50,ADAP,WRKY6,WRKY70
GO:0048364	Root development	5	543	0.96	0.0150	WOX11,IDD4,BHLH69,MYB61,WRKY75
GO:0048518	Positive regulation of biological process	12	1335	0.95	6.42e-07	BZIP44,HY5,WRI1,IDD4,TCP4,WRKY33,WRKY71,ADAP,FUS3,WRKY70,GLK1,NAC037
GO:0048583	Regulation of response to stimulus	7	780	0.94	0.0013	HY5,IDD4,WRKY75,FUS3,WRKY70,WRKY40,WRKY4
GO:0009725	Response to hormone	13	1543	0.92	2.97e-07	EIL3,EIN3,HY5,NAC071,GBF3,WRI1,ERF034,WRKY50,ADAP,WRKY6,FUS3,WRKY70,WRKY4
GO:0099402	Plant organ development	8	1030	0.88	0.00085	WOX11,IDD4,TCP4,BHLH69,MYB61,WRKY75,FUS3,WRKY70
GO:0010033	Response to organic substance	14	1959	0.85	3.59e-07	EIL3,EIN3,HY5,NAC071,GBF3,WRI1,ERF034,WRKY50,ADAP,WRKY6,FUS3,WRKY70,WRKY40,WRKY4
GO:0070887	Cellular response to chemical stimulus	11	1661	0.81	5.20e-05	EIL3,EIN3,HY5,NAC071,MYB59,WRI1,ERF034,WRKY50,ADAP,WRKY6,WRKY70
GO:0033993	Response to lipid	6	921	0.81	0.0200	HY5,GBF3,WRKY50,ADAP,WRKY70,WRKY4
GO:0048519	Negative regulation of biological process	8	1233	0.8	0.0026	ADAP,WRKY6,WRKY75,FUS3,WRKY70,WRKY40,GLK1,WRKY4
GO:1901700	Response to oxygen-containing compound	10	1582	0.79	0.00028	EIN3,HY5,GBF3,WRI1,WRKY33,WRKY50,ADAP,WRKY70,WRKY40,WRKY4
GO:0042221	Response to chemical	16	2960	0.72	6.69e-07	EIL3,EIN3,HY5,NAC071,GBF3,MYB59,WRI1,ERF034,WRKY33,WRKY50,ADAP,WRKY6,FUS3,WRKY70,WRKY40,WRKY4
GO:0007165	Signal transduction	10	1879	0.72	0.0012	EIL3,EIN3,HY5,WRI1,IDD4,ERF034,WRKY50,ADAP,WRKY6,WRKY70
GO:0009791	Post-embryonic development	7	1376	0.7	0.0249	BZIP44,TCP4,MYB61,WRKY71,WRKY75,FUS3,WRKY70
GO:0048731	System development	9	1835	0.68	0.0054	WOX11,IDD4,TCP4,BHLH69,MYB61,WRKY71,WRKY75,FUS3,WRKY70
GO:0051716	Cellular response to stimulus	14	3214	0.63	0.00011	EIL3,EIN3,HY5,NAC071,MYB59,WRI1,IDD4,ERF034,WRKY33,WRKY50,ADAP,WRKY6,WRKY75,WRKY70
GO:0032501	Multicellular organismal process	11	2594	0.62	0.0027	BZIP44,WOX11,IDD4,TCP4,BHLH69,MYB61,WRKY71,WRKY75,FUS3,WRKY70,NAC037
GO:0007275	Multicellular organism development	10	2344	0.62	0.0059	BZIP44,WOX11,IDD4,TCP4,BHLH69,MYB61,WRKY71,WRKY75,FUS3,WRKY70
GO:0009605	Response to external stimulus	8	1862	0.62	0.0268	EIL3,EIN3,HY5,WRKY33,WRKY50,WRKY6,WRKY70,WRKY40
GO:0048856	Anatomical structure development	11	2728	0.6	0.0039	BZIP44,WOX11,IDD4,TCP4,BHLH69,MYB61,WRKY71,WRKY75,FUS3,WRKY70,NAC037
GO:0006950	Response to stress	13	3820	0.52	0.0036	EIL3,EIN3,HY5,NAC071,WRKY33,WRKY50,ADAP,WRKY6,WRKY75,WRKY70,WRKY40,NAC037,WRKY4
GO:0050896	Response to stimulus	19	6206	0.48	6.51e-05	EIL3,EIN3,HY5,NAC071,GBF3,MYB59,WRI1,IDD4,ERF034,WRKY33,WRKY50,ADAP,WRKY6,WRKY75,FUS3,WRKY70,WRKY40,NAC037,WRKY4
